# Supplementary material for: Large Language Model–Based Agents for Physical Activity and Cognitive Training: Scoping Review
Source: JMIR AI. 2026 Mar 12;5:e80123. doi: 10.2196/80123 (PMC12981376; doi:10.2196/80123)
Supplement: Multimedia Appendix 1 [file ai-v5-e80123-s001.zip]

Archive with 94 entries (84 files):
- supplementary_materials_large_language_models_pa_ct_scoping_review/
- __MACOSX/._supplementary_materials_large_language_models_pa_ct_scoping_review
- supplementary_materials_large_language_models_pa_ct_scoping_review/04_data_extraction/
- __MACOSX/supplementary_materials_large_language_models_pa_ct_scoping_review/._04_data_extraction
- supplementary_materials_large_language_models_pa_ct_scoping_review/03_screening/
- __MACOSX/supplementary_materials_large_language_models_pa_ct_scoping_review/._03_screening
- supplementary_materials_large_language_models_pa_ct_scoping_review/prisma_scr_checklist_v2.doc
- __MACOSX/supplementary_materials_large_language_models_pa_ct_scoping_review/._prisma_scr_checklist_v2.doc
- supplementary_materials_large_language_models_pa_ct_scoping_review/02_queries/
- __MACOSX/supplementary_materials_large_language_models_pa_ct_scoping_review/._02_queries
- supplementary_materials_large_language_models_pa_ct_scoping_review/05_data_analysis/
- __MACOSX/supplementary_materials_large_language_models_pa_ct_scoping_review/._05_data_analysis
- supplementary_materials_large_language_models_pa_ct_scoping_review/README.md
- __MACOSX/supplementary_materials_large_language_models_pa_ct_scoping_review/._README.md
- supplementary_materials_large_language_models_pa_ct_scoping_review/01_design/
- __MACOSX/supplementary_materials_large_language_models_pa_ct_scoping_review/._01_design
- supplementary_materials_large_language_models_pa_ct_scoping_review/04_data_extraction/041_data_extraction_instructions.pdf
- __MACOSX/supplementary_materials_large_language_models_pa_ct_scoping_review/04_data_extraction/._041_data_extraction_instructions.pdf
- supplementary_materials_large_language_models_pa_ct_scoping_review/04_data_extraction/045_outcome_categorization_codebook.xlsx
- __MACOSX/supplementary_materials_large_language_models_pa_ct_scoping_review/04_data_extraction/._045_outcome_categorization_codebook.xlsx
- supplementary_materials_large_language_models_pa_ct_scoping_review/04_data_extraction/042_consensus_extraction_dataset.xlsx
- __MACOSX/supplementary_materials_large_language_models_pa_ct_scoping_review/04_data_extraction/._042_consensus_extraction_dataset.xlsx
- supplementary_materials_large_language_models_pa_ct_scoping_review/04_data_extraction/044_prompt_categorization_codebook.xlsx
- __MACOSX/supplementary_materials_large_language_models_pa_ct_scoping_review/04_data_extraction/._044_prompt_categorization_codebook.xlsx
- supplementary_materials_large_language_models_pa_ct_scoping_review/04_data_extraction/043_raw_extraction_dataset.csv
- __MACOSX/supplementary_materials_large_language_models_pa_ct_scoping_review/04_data_extraction/._043_raw_extraction_dataset.csv
- supplementary_materials_large_language_models_pa_ct_scoping_review/03_screening/032_eligibility_criteria.pdf
- __MACOSX/supplementary_materials_large_language_models_pa_ct_scoping_review/03_screening/._032_eligibility_criteria.pdf
- supplementary_materials_large_language_models_pa_ct_scoping_review/03_screening/031_screening_test_run.xlsx
- __MACOSX/supplementary_materials_large_language_models_pa_ct_scoping_review/03_screening/._031_screening_test_run.xlsx
- supplementary_materials_large_language_models_pa_ct_scoping_review/02_queries/021_database_queries_manual.pdf
- __MACOSX/supplementary_materials_large_language_models_pa_ct_scoping_review/02_queries/._021_database_queries_manual.pdf
- supplementary_materials_large_language_models_pa_ct_scoping_review/02_queries/023_queries_results/
- __MACOSX/supplementary_materials_large_language_models_pa_ct_scoping_review/02_queries/._023_queries_results
- supplementary_materials_large_language_models_pa_ct_scoping_review/02_queries/022_queries_keywords_table.pdf
- __MACOSX/supplementary_materials_large_language_models_pa_ct_scoping_review/02_queries/._022_queries_keywords_table.pdf
- supplementary_materials_large_language_models_pa_ct_scoping_review/05_data_analysis/052_quantitative_analysis/
- __MACOSX/supplementary_materials_large_language_models_pa_ct_scoping_review/05_data_analysis/._052_quantitative_analysis
- supplementary_materials_large_language_models_pa_ct_scoping_review/05_data_analysis/051_framework_analysis/
- __MACOSX/supplementary_materials_large_language_models_pa_ct_scoping_review/05_data_analysis/._051_framework_analysis
- supplementary_materials_large_language_models_pa_ct_scoping_review/01_design/011_preliminary_analysis.xlsx
- __MACOSX/supplementary_materials_large_language_models_pa_ct_scoping_review/01_design/._011_preliminary_analysis.xlsx
- supplementary_materials_large_language_models_pa_ct_scoping_review/02_queries/023_queries_results/ieeexplore_A_K1K2K4_v2.ris
- __MACOSX/supplementary_materials_large_language_models_pa_ct_scoping_review/02_queries/023_queries_results/._ieeexplore_A_K1K2K4_v2.ris
- supplementary_materials_large_language_models_pa_ct_scoping_review/02_queries/023_queries_results/wos_K1K2K4_TAK_results.ris
- __MACOSX/supplementary_materials_large_language_models_pa_ct_scoping_review/02_queries/023_queries_results/._wos_K1K2K4_TAK_results.ris
- supplementary_materials_large_language_models_pa_ct_scoping_review/02_queries/023_queries_results/acm_K_K1K2K4_v2.ris
- __MACOSX/supplementary_materials_large_language_models_pa_ct_scoping_review/02_queries/023_queries_results/._acm_K_K1K2K4_v2.ris
- supplementary_materials_large_language_models_pa_ct_scoping_review/02_queries/023_queries_results/wos_K1K2K3_TAK_results.ris
- __MACOSX/supplementary_materials_large_language_models_pa_ct_scoping_review/02_queries/023_queries_results/._wos_K1K2K3_TAK_results.ris
- supplementary_materials_large_language_models_pa_ct_scoping_review/02_queries/023_queries_results/acm_A_K1K2K4_v2.ris
- __MACOSX/supplementary_materials_large_language_models_pa_ct_scoping_review/02_queries/023_queries_results/._acm_A_K1K2K4_v2.ris
- supplementary_materials_large_language_models_pa_ct_scoping_review/02_queries/023_queries_results/pubmed_TA_K1K2K4_v2.ris
- __MACOSX/supplementary_materials_large_language_models_pa_ct_scoping_review/02_queries/023_queries_results/._pubmed_TA_K1K2K4_v2.ris
- supplementary_materials_large_language_models_pa_ct_scoping_review/02_queries/023_queries_results/ieeexplore_K_K1K2K4_v2.ris
- __MACOSX/supplementary_materials_large_language_models_pa_ct_scoping_review/02_queries/023_queries_results/._ieeexplore_K_K1K2K4_v2.ris
- supplementary_materials_large_language_models_pa_ct_scoping_review/02_queries/023_queries_results/acm_A_K1K2K3_v2.ris
- __MACOSX/supplementary_materials_large_language_models_pa_ct_scoping_review/02_queries/023_queries_results/._acm_A_K1K2K3_v2.ris
- supplementary_materials_large_language_models_pa_ct_scoping_review/02_queries/023_queries_results/pubmed_TA_K1K2K3_v2.ris
- __MACOSX/supplementary_materials_large_language_models_pa_ct_scoping_review/02_queries/023_queries_results/._pubmed_TA_K1K2K3_v2.ris
- supplementary_materials_large_language_models_pa_ct_scoping_review/02_queries/023_queries_results/ieeexplore_K_K1K2K3_v2.ris
- __MACOSX/supplementary_materials_large_language_models_pa_ct_scoping_review/02_queries/023_queries_results/._ieeexplore_K_K1K2K3_v2.ris
- supplementary_materials_large_language_models_pa_ct_scoping_review/02_queries/023_queries_results/ieeexplore_A_K1K2K3_v2.ris
- __MACOSX/supplementary_materials_large_language_models_pa_ct_scoping_review/02_queries/023_queries_results/._ieeexplore_A_K1K2K3_v2.ris
- supplementary_materials_large_language_models_pa_ct_scoping_review/02_queries/023_queries_results/scopus_K1K2K4_TAK_results.ris
- __MACOSX/supplementary_materials_large_language_models_pa_ct_scoping_review/02_queries/023_queries_results/._scopus_K1K2K4_TAK_results.ris
- supplementary_materials_large_language_models_pa_ct_scoping_review/02_queries/023_queries_results/scopus_K1K2K3_TAK_results.ris
- __MACOSX/supplementary_materials_large_language_models_pa_ct_scoping_review/02_queries/023_queries_results/._scopus_K1K2K3_TAK_results.ris
- supplementary_materials_large_language_models_pa_ct_scoping_review/05_data_analysis/052_quantitative_analysis/0522_data_analysis_notebook.Rmd
- __MACOSX/supplementary_materials_large_language_models_pa_ct_scoping_review/05_data_analysis/052_quantitative_analysis/._0522_data_analysis_notebook.Rmd
- supplementary_materials_large_language_models_pa_ct_scoping_review/05_data_analysis/052_quantitative_analysis/0523_data_analysis_figures/
- __MACOSX/supplementary_materials_large_language_models_pa_ct_scoping_review/05_data_analysis/052_quantitative_analysis/._0523_data_analysis_figures
- supplementary_materials_large_language_models_pa_ct_scoping_review/05_data_analysis/052_quantitative_analysis/0521_data_analysis_report.html
- __MACOSX/supplementary_materials_large_language_models_pa_ct_scoping_review/05_data_analysis/052_quantitative_analysis/._0521_data_analysis_report.html
- supplementary_materials_large_language_models_pa_ct_scoping_review/05_data_analysis/051_framework_analysis/0511_outcome_categorization.xlsx
- __MACOSX/supplementary_materials_large_language_models_pa_ct_scoping_review/05_data_analysis/051_framework_analysis/._0511_outcome_categorization.xlsx
- supplementary_materials_large_language_models_pa_ct_scoping_review/05_data_analysis/051_framework_analysis/0512_prompt_categorization.xlsx
- __MACOSX/supplementary_materials_large_language_models_pa_ct_scoping_review/05_data_analysis/051_framework_analysis/._0512_prompt_categorization.xlsx
- supplementary_materials_large_language_models_pa_ct_scoping_review/05_data_analysis/052_quantitative_analysis/0523_data_analysis_figures/bar-publication-types-1.png
- __MACOSX/supplementary_materials_large_language_models_pa_ct_scoping_review/05_data_analysis/052_quantitative_analysis/0523_data_analysis_figures/._bar-publication-types-1.png
- supplementary_materials_large_language_models_pa_ct_scoping_review/05_data_analysis/052_quantitative_analysis/0523_data_analysis_figures/bar-ca-roles-1.png
- __MACOSX/supplementary_materials_large_language_models_pa_ct_scoping_review/05_data_analysis/052_quantitative_analysis/0523_data_analysis_figures/._bar-ca-roles-1.png
- supplementary_materials_large_language_models_pa_ct_scoping_review/05_data_analysis/052_quantitative_analysis/0523_data_analysis_figures/bar-interaction-modalities-1.png
- __MACOSX/supplementary_materials_large_language_models_pa_ct_scoping_review/05_data_analysis/052_quantitative_analysis/0523_data_analysis_figures/._bar-interaction-modalities-1.png
- supplementary_materials_large_language_models_pa_ct_scoping_review/05_data_analysis/052_quantitative_analysis/0523_data_analysis_figures/bar-target-domains-1.png
- __MACOSX/supplementary_materials_large_language_models_pa_ct_scoping_review/05_data_analysis/052_quantitative_analysis/0523_data_analysis_figures/._bar-target-domains-1.png
- supplementary_materials_large_language_models_pa_ct_scoping_review/05_data_analysis/052_quantitative_analysis/0523_data_analysis_figures/bar-study-types-1.png
- __MACOSX/supplementary_materials_large_language_models_pa_ct_scoping_review/05_data_analysis/052_quantitative_analysis/0523_data_analysis_figures/._bar-study-types-1.png
- supplementary_materials_large_language_models_pa_ct_scoping_review/05_data_analysis/052_quantitative_analysis/0523_data_analysis_figures/bar-deployment-platforms-1.png
- __MACOSX/supplementary_materials_large_language_models_pa_ct_scoping_review/05_data_analysis/052_quantitative_analysis/0523_data_analysis_figures/._bar-deployment-platforms-1.png
- supplementary_materials_large_language_models_pa_ct_scoping_review/05_data_analysis/052_quantitative_analysis/0523_data_analysis_figures/bar-model-used-1.png
- __MACOSX/supplementary_materials_large_language_models_pa_ct_scoping_review/05_data_analysis/052_quantitative_analysis/0523_data_analysis_figures/._bar-model-used-1.png
- supplementary_materials_large_language_models_pa_ct_scoping_review/05_data_analysis/052_quantitative_analysis/0523_data_analysis_figures/bar-dialogue-initiative-1.png
- __MACOSX/supplementary_materials_large_language_models_pa_ct_scoping_review/05_data_analysis/052_quantitative_analysis/0523_data_analysis_figures/._bar-dialogue-initiative-1.png
