# Supplementary material for: Large Language Model–Based Agents for Physical Activity and Cognitive Training: Scoping Review
Source: JMIR AI. 2026 Mar 12;5:e80123. doi: 10.2196/80123 (PMC12981376; doi:10.2196/80123)
Supplement: Multimedia Appendix 1 [file ai-v5-e80123-s001.zip › supplementary_materials_large_language_models_pa_ct_scoping_review/README.md]

# Supplementary Materials for "Large Language Model-Based Agents for Physical Activity and Cognitive Training: A Scoping Review"

This repository contains the comprehensive, open-access materials necessary to ensure the transparency, reproducibility, and verifiability of the scoping review titled "Large Language Model-Based Agents for Physical Activity and Cognitive Training: A Scoping Review." These materials are partially organized according to the stages of our review methodology, adhering to the Preferred Reporting Items for Systematic Reviews and Meta-Analyses extension for Scoping Reviews (PRISMA-ScR) guidelines.

## Repository Structure and Contents:

The repository is structured into the following main directories and sub-directories, reflecting the workflow of our scoping review:

* **`01_design/`**: Contains documents related to the initial design phase of the scoping review.
    * **`011_preliminary_analysis.xlsx`**: Includes the results and documentation of the preliminary literature analysis that informed the development of our research questions and initial keyword identification.
* **`02_queries/`**: Houses all documentation pertaining to the systematic literature search.
    * **`021_database_queries_manual.pdf`**: Provides the exact, comprehensive search query strings used across all databases (e.g., Web of Science, Scopus, etc.), along with details on date ranges and database-specific syntax. This allows for direct replication of our search strategy.
    * **`022_queries_keywords_table.pdf`**: Provides the search keywords table used to build the search queries.
    * **`023_database_queries_results/`**: A folder containing the different results of the search queries documented in `021_database_queries_manual.pdf` as `.ris` files.
* **`03_screening/`**: Holds materials from the study screening process.
    * **`031_screening_test_run.xlsx`**: Documents the pilot screening phase, including the initial inclusion/exclusion criteria application and subsequent refinements to ensure clarity and consistency among reviewers.
* **`04_data_extraction/`**: Contains the guidelines and datasets used for data extraction from the selected studies.
    * **`041_data_extraction_instructions.pdf`**: Provides the detailed protocol and instructions followed by reviewers during the data extraction phase.
    * **`042_consensus_extraction_dataset.xlsx`**: The final, cleaned dataset resulting from the consensus-based data extraction process, ready for analysis.
    * **`043_raw_extraction_dataset.csv`**: The raw, un-processed data extracted by individual reviewers before consensus resolution, offered for full transparency.
    * **`044_prompt_cetegorization_codebook.xlsx`**: The containing the categories, their definitions, and the criteria used to categorize the prompts from the reviewed papers.
    * **`045_outcome_cetegorization_codebook.xlsx`**: The codebook containing the categories, their definitions, and the criteria used to categorize the outcomes from the reviewed papers.
* **`05_data_analysis/`**: Includes all materials related to the synthesis and analysis of the extracted data.
    * **`051_thematic_analysis/`**: Documentation and results from the qualitative thematic analysis.
        * **`0511_outcome_categorization.xlsx`**: Detailed categorization of reported outcomes from the included studies.
        * **`0512_prompt_categorization.xslsx`**: Detailed categorization of prompt strategies and their effects on agent behavior.
    * **`052_quantitative_analysis/`**: Materials for the quantitative descriptive analysis.
        * **`0521_data_analysis_report.html`**: An export of the R Markdown notebook in `HTML` format containing the complete code for data loading, cleaning, and generating all descriptive statistics and figures.
        * **`0522_data_analysis_notebook.Rmd`**: The R Markdown notebook (`.Rmd`) containing the complete code for data loading, cleaning, and generating all descriptive statistics and figures. This enables full computational reproducibility of our quantitative results.
        * **`0523_data_analysis_figures/`**: The folder containing the individual image files of the figures generated from the quantitative analysis, as also presented in the main manuscript.
* **`prisma_scr_checklist_v2.doc`**: The PRISMA-ScR checklist that has been filled for this study. 

## How to Use This Repository:

To explore the materials:
1.  Navigate through the directories to access specific files.
3.  The `02_queries/021_database_queries_manual.pdf` document contains the precise queries for direct execution in the respective databases.
2.  For code-based reproducibility, it is recommended to download the `05_data_analysis/052_quantitative_analysis/0522_data_analysis_notebook.Rmd` file and run it in an R environment. Ensure you have the necessary R packages installed (listed at the beginning of the notebook).
