# Supplementary material for: Large Language Model–Based Agents for Physical Activity and Cognitive Training: Scoping Review
Source: JMIR AI. 2026 Mar 12;5:e80123. doi: 10.2196/80123 (PMC12981376; doi:10.2196/80123)
Supplement: Multimedia Appendix 1 [file ai-v5-e80123-s001.zip › supplementary_materials_large_language_models_pa_ct_scoping_review/04_data_extraction/045_outcome_categorization_codebook.xlsx]

## Sheet: Sheet1
Category	Definition	Inclusion Criteria	Exclusion Criteria
Behavioral Impact	Measures the observable effects or changes in user actions, habits, or decision-making processes resulting from interaction with the agent.	The study reports on changes in user actions, task completion rates, adherence to recommendations, or other objective behavioral metrics.	User's perception of how their behavior might change; user satisfaction or engagement metrics.
Content Quality	Assesses the quality of the agent's generated output based on predefined metrics (e.g., accuracy, relevance, clarity) or user perceptions (e.g., helpfulness, coherence).	The study uses metrics like ROUGE, BLEU, or user ratings (e.g., Likert scales) to evaluate the agent's responses. Reports on factual accuracy, relevance, or clarity.	General user satisfaction with the agent that doesn't specifically refer to the content; perceived usefulness of the agent as a whole.
Perceived Usefulness	Captures users' subjective judgment of the degree to which using the agent helps them achieve their goals or improve their performance.	The study uses validated scales (e.g., from the Technology Acceptance Model) or survey questions asking about the agent's utility, value, or helpfulness.	Objective measures of task performance or efficiency (e.g., time to complete task); user engagement metrics.
User Engagement	Measures the extent of a user's cognitive, emotional, and behavioral involvement with the agent, such as interaction frequency, session duration, and self-reported interest.	The study reports data on time spent with the agent, number of interactions, user retention rates, or qualitative feedback about feeling "immersed" or "interested."	User satisfaction or perceived usefulness (though they can be related, engagement is about the process of interaction).
Lack of Quantitative Evaluation	Identifies studies that provide purely qualitative, anecdotal, or descriptive findings without any supporting quantitative data or statistical analysis.	The study relies solely on case studies, descriptive examples, or theoretical discussion to report outcomes.	The study includes any form of numerical data, user ratings, or statistical tests, even if it also has a qualitative component.
