# Supplementary material for: Large Language Model–Based Agents for Physical Activity and Cognitive Training: Scoping Review
Source: JMIR AI. 2026 Mar 12;5:e80123. doi: 10.2196/80123 (PMC12981376; doi:10.2196/80123)
Supplement: Multimedia Appendix 1 [file ai-v5-e80123-s001.zip › supplementary_materials_large_language_models_pa_ct_scoping_review/04_data_extraction/042_consensus_extraction_dataset.xlsx]

## Sheet: scoping_review_extraction
Covidence #	Study ID	Title	Reviewer Name	Title	Lead author name	Publication type	Country in which the study was conducted	Year in which the study was conducted	Study type	Study design	Theoretical background	Aim of study	Sample size	Age range	Gender representation	Specific characteristics of the population	Method of recruitment of participants	Evaluation methods	Software name	Model	Model accessibility	Fine-tuning/Specific training	Name	Form	Role	Purpose	Dialogue initiative	Deployment platform	Design characteristics	Interactional structure	Interaction modality	Prompt	Targeted domain	Cognitive training type	Physical activity type	Engagement strategies	Quantitative outcomes	Qualitative outcomes	Other findings	Challenges and limitations	Model Sanitized
697	Bak 2024	The potential and limitations of large language models in identification of the states of motivations for facilitating health behavior change	Consensus	The potential and limitations of large language models in identification of the states of motivations for facilitating health behavior change	Jessie Chin	Journal	United States	2023	Empirical study	Other: Scenario-based experimental evaluation	Transtheoretical Model (TTM)	Determine the potential and limitations of LLMs to identify the different states of motivation following TTM.	62	N/A	45 female, 16 male, 1 other	5 distinct health needs: low physical activity, diet and nutrition concerns, mental health challenges, cancer screening and diagnosis, and others (eg, sexually transmitted disease, substance dependency, etc.).	Other:	Two coders independently scored the responses to the different scenarios. Disagreements were resolved through discussion. Additionally, researchers did set a scoring criteria table.		ChatGPT GPT-3.5, Google Bard, Llama 2	Llama is the only one open source, ChatGPT and Google Bard are licensed			text-based	Personal coach	To identify people's TTM stage based on a given scenario/persona	User	web-based platform		dyadic	text	Olivia, a 35-year-old graduate student, barely gets out of the house. She is taking all her classes online and talks with her friends online only. â€¦ She does not intend to change her level of physical activity within the next 6 months, seeking an online summer job only. Given her diabetes, her doctor strongly advised her to increase her physical activity, but Olivia feels like she is able to ma…	Physical activity; Other: Diet and nutrition concerns, mental health challenges, cancer screening and diagnosis, and others (e.g., sexually transmitted disease, substance dependency, etc.)				If the generative agents (GAs) provided: - all necessary information for a subprocess, they received a score of 1 - partial information, they received a score of 0.5 - no relevant information was provided, the score was 0 The scores were summed for each GA and for each stage of the Transtheoretical Model (TTM). Average percentages of relevant information provided across 3 GAs and 5 health topics:…	- Information provided by the LLMs is more stage-appropriate to individuals who already have goals and commitments than to individuals who are resistant to or ambivalent toward behavior change - In the action and maintenance stages, there is inconsistent provision of Information related to stimulus control and reinforcement management	During the precontemplation and contemplation stages, the provided information tends to exclusively target stimulating cognitive processes, while neglecting affective processes.	- The study did not include a diverse range of generative agents beyond The three most widely used publicly available models. - Some variation in The quality of responses was found depending on The health topic. - Ethical Use of LLMs in health behavior change interventions has not been considered	ChatGPT GPT-3.5, Google Bard, Llama 2
85	ACM 2024	Designing Scaffolding Strategies for Conversational Agents in Dialog Tasks of Neurocognitive Disorder Screening	Consensus	Designing Scafolding Strategies for Conversational Agents in Dialog Tasks of Neurocognitive Disorder Screening	Jiaxiong Hu	Conference	China	2024	Empirical study	User study	Scaffolding Theory, Zone of Proximal Development (ZPD)	Design and evaluate scaffolding (a process that keeps patients engaged and facilitates activity understanding) strategies for conversational agents in neurocognitive disorder screening during the Grocery Shopping Dialog Task (GSDT)	15	55â€“76 years (M=66.3, SD=6.69)	9 females	Diagnosed with major NCDs, mild NCDs, or healthy (5 each group)		Conversation Analysis	GSDT simulator using semi-automatic CA system	ChatGPT GPT-3.5-turbo	Proprietary	No fine-tuning; zero-shot via structured prompts		text-based, voice-based	Scaffolding expert	ChatGPT was tasked with selecting a suitable scaffolding strategy to address the userâ€™s response, taking into account the provided contextual information, and providing an explanation for its choice	User	web-based platform	Scaffolding framework, adaptive responses, user ZPD-aware, Wizard-A/B system	dyadic	text, voice	You are a healthcare worker who helps elderly people with cognitive testing. The cognitive test is about buying materials for cooking soup in the grocery. We have prepared a map of the grocery and a token that represents the location of the user (the elderly person). The user controls the token through verbal communication to move or purchase. You need to help the user step by step to buy the nec…	Other: Cognitive assessment	Task Planning (via Grocery Shopping Dialog Task)		Adaptive scaffolding	Throughout the user study, every participant completed at least one ingredient purchase successfully. On average, each participant acquired 2.87 (SD=1.13) ingredients. During the user study, the CA averagely categorized 22.46 (SD=11.73) responses from each participant and provided scaffolding 25.33 (SD=13.03) times for each participant. During the study, ChatGPT recommended the scaffolding strate…	- Participants found CA helpful and easy to use - Reported increase In Task understanding - scaffolding usage declined as tasks progressed (supporting ZPD effectiveness)	we observed a lack of fexibility in ChatGPTâ€™s recommendations within specific scenarios. Despite our framework offering multiple available strategies for ChatGPT to select from, it consistently recommended the same strategy. For instance, when a participant issued a command to purchase a single ingredient while positioned correctly in front of the corresponding shelf, ChatGPT consistently advis…	- Limited sample size - Semi-automated prototype was tested, resulted In latency In the dialog - Focused on one Task, might not be generalizable	ChatGPT GPT-3.5-turbo
74	Zhou 2024	Large Language Models as a Tool for Cognitive Stimulation: Chatbot Book Clubs for Seniors	Consensus	Large Language Models as a Tool for Cognitive Stimulation: Chatbot Book Clubs for Seniors	Hannah Zhou	Conference	United States	2024	Empirical study, Theoretical study	Framework proposal		To design and deploy a chatbot-based book club using LLMs to promote cognitive engagement in older adults, with the goal of mitigating cognitive decline.					Phone		TwilightChat	ChatGPT GPT-4.0, Mistral-7B, Llama-13B	Licensed, and open-source	customized through prompt engineering and personalized user profiles	TwilightChat	text-based	Companion	To support memory and recall for elderly people with dementia	User	Mobile-first web application	Personalized prompts based on user profile and reading history	dyadic	voice, text	You are a book club host for one-on-one sessions with elderly individuals. Your job is to nurture a love for reading and encourage ongoing engagement. Ask a few simple, open-ended questions about the chapter they just readâ€”end by hinting at what happens next, building anticipation for the next session. Keep questions short and sweet, no more than two sentences. Aim for a casual chat rather than…	Cognitive training	Reading comprehension, memory recall, verbal reasoning, engagement with literary themes		Personalized Conversation based on reading history				- Early-stage deployment; no clinical or cognitive results yet - Requires validation through longitudinal trial	ChatGPT GPT-4.0, Mistral-7B, Llama-13B
71	IEEE 2024	Conversational Agents for Dementia using Large Language Models	Consensus	Conversational Agents for Dementia using Large Language Models	Jesus Favela	Conference	Other: Mexico	2023	Other: Design study, Feasibility study	Other: Scenario-based prototype design study	Cognitive Stimulation Therapy	Evaluate the integration of ChatGPT into an embodied conversational robot called EVA	For testing the LLM version of EVA they created 3 profiles combining features of previous participants and using the 3 authors as users to recreate these personalities.			Simulated profiles mirrored individuals with dementia (because previous participants in past studies where dementia patients)	Other:	qualitative evaluation of the interaction between user and the system	EVA + ChatGPT	ChatGPT (version not mentioned) + Whisper	Licensed	LangChain RAG	EVA	Embodied robot, voice-based	Companion, Medical assistant	Provide cognitive stimulation through conversation with EVA	Both	EVA robot	- The robot has a screen showing eyes and cameras, plus head movements capabilities - Personalization is achieved through informations about general scenario (e.g., reminiscence therapy) and conversation tone, dementia-specific guidelines (e.g., short sentences, avoid corrections) and especially user profile (preferred/avoided topics, personal history).	dyadic	voice	Part 1: The scenario is a reminiscence therapy between a person with dementia, named UserName, and her caregiver. The caregiver guides the conversation without pressuring UserName to remember specific information aiming to create an interesting and pleasant conversation with some humor. The caregiver always speaks in Spanish. Part 2: The robot should adhere to the following recommendations to com…	Cognitive training	Reminiscence therapy		Personalized topics, follows dementia guidelines, handles misunderstandings, LED lights and facial expressions to signal listening/speaking states	Increased conversation time to at least 10 minutes (previously 4 minutes)	- Early evidence of robustness of the implemented solution, compared to previous versions of EVA		Small delay in the response from the robot as the content has to go through multiple models (whisper + chatgpt)	ChatGPT, Whisper
57	Washif 2024	Artificial intelligence in sport: Exploring the potential of using ChatGPT in resistance training prescription	Consensus	Artificial intelligence in sport: Exploring the potential of using ChatGPT in resistance training prescription	Jad Adrian Washif	Journal	Other: multinational team of authors: Malaysia, Czech Republic, Hong Kong, Qatar, Tunisia, New Zealand	2023	Other: Design study	Other: Simulation-based comparative analysis		ChatGPTâ€™s proficiency in designing a 12-week resistance training programme, following specific prompts, was investigated. (i) explore and inform readers about ChatGPT technology in sports and exercise, (ii) highlight the potential use of ChatGPT for exercise prescription in resistance training, and (iii) compare the resistance training programmes designed by GPT3.5 and GPT4.0 in a hypothetical …		20 yo	0.5	20-years-old, no injury, and â€˜intermediateâ€™/'advanced' resistance training experience	Other: no participant recruitment because the study did not involve any human participants, as it used hypothetical profiles	The authors manually reviewed and compared the training programmes generated by ChatGPT (GPT-3.5 and GPT-4.0) against: - Established scientific literature - NSCA guidelines - Author expertise in strength and conditioning They assessed aspects like training frequency, volume, intensity, tempo, and periodisation structure.		GPT3.5 and GPT4.0 (July 20, 2023 versions; OpenAI, L.L.C., San Francisco, CA, USA)	Licensed			text-based	Personal coach	To provide physical activity recommendations, to provide a 12-week resistance training programme to develop muscular strength	User	web-based platform	no real-time adaptation or personalization	dyadic	text	- P1: Please provide a 12-week resistance training programme to develop muscular strength for the following individual: Male; Intermediate experience in resistance training, 20 years old; No injury. - P2: For the same individual, please add the following information to the training program: load intensity in percent, rest interval, and exercise tempo. - P3: Please provide reasons for the suggeste…	Physical activity		resistance training programme to develop muscular strength	The only engagement strategy is training variation and progression through the program	No quantitative outcomes or statistical results were reported	- Objectively similar training recommendations independently from gender - Recommended exercises in two (GPT-3.5, GPT-4.0_advanced) to three (GPT-4.0_intermediate) exercise groups. - GPT-3.5: organised 3 sessions/week with load intensity 70-75% to 75-80% to 80-85%, with 2â€“4 sets and 4â€“8 repetitions for most exercises, â€˜pauseâ€™ duration between eccentric and concentric phases was 2/0/2, pro…		- No Information on the evaluators if any - Personas were simple - Choice of the models are not particularly motivated	ChatGPT GPT-3.5, ChatGPT GPT-4.0
33	Dergaa 2024	Using artificial intelligence for exercise prescription in personalised health promotion: A critical evaluation of OpenAI's GPT-4 model	Consensus	Using artificial intelligence for exercise prescription in personalised health promotion: A critical evaluation of OpenAIâ€™s GPT-4 model	Ismail Dergaa, Helmi Ben Saad	Journal	Other: The evaluators were from a diverse set of twenty countries, including: Australia, the Basque Country, Brazil, Chile, China, France, Iran, Italy, Japan, Jordan, Malaysia, Mexico, Norway, Poland, Qatar, Syria, Switzerland, Tunisia, the United Kingdom, the United Arab Emirates, and the United States of America	2023	Empirical study	Other: Simulation study	Fitness Intensity Time and Type concept (FITT), Rate of Perceived Exertion scale (RPE)	This research was a simulation study designed to assess the potential of OpenAIâ€™s GPT-4 model in producing individualised exercise programs for hypothetical patients with diverse health conditions and fitness goals.	5	- min: 27 - max: 50 - mean: 39	- 2 males - 3 females	arterial hypertension, osteoarthritis, anxiety and stress, t2dm, asthma and reduced pulmonary function	Other: Scenario-based participants	A comprehensive evaluation was undertaken by a panel of experts in exercise prescription. This distinguished panel comprised academic professors and doctors from the fields of sports medicine, exercise science, clinical exercise physiology, and rehabilitation. Absence of a traditional scale: quasi-qualitative direction.		ChatGPT GPT-4	Licensed			text-based	Personal coach	Create a physical activity training plan	User	web-based platform		dyadic	text	Create a well-rounded 30-day fitness program table that seamlessly integrates workout sessions and rest days. To optimize the effectiveness of this routine, pay special attention to the FITT concept, which dictates the Frequency (how often), Intensity (how hard), Time (how long), and Type (what kind) of exercises to incorporate. Use the rate of perceived exertion (RPE) scale, a measure of how int…	Physical activity		Walking, Strength Training (Whole body), Cycling, Low-impact Cardio (Swimming), Yoga, Cardio (Walking/Running), Breathing Exercises (Pursed-lip and Diaphragmatic Breathing), Resistance Training (Whole body)			- The GPT models responses were able to produce generally safe exercise programs grounded in the general FITT principles and RPE guidelines, demonstrating the potential utility of AI in generating basic exercise recommendations. However, the analysis revealed several limitations and areas for improvement. - The programs suggested by ChatGPT placed a significant emphasis on safety, often prescribi…		- The modelâ€™s inability to monitor an individualâ€™s physiological response and adjust in real-time - Furthermore, the programâ€™s lack of preliminary patient assessment is a notable shortcoming - Generic recommendations given the static nature of the interaction - Personas were simplistic, thus, results are not generalizable - Lack of standardized and recognized scales used for evaluation - To…	ChatGPT GPT-4.0
15	NAFLDExpertChatbotWorkingGrp 2024	Evaluation of ChatGPT as a Counselling Tool for Italian-Speaking MASLD Patients: Assessment of Accuracy, Completeness and Comprehensibility	Consensus	Evaluation of ChatGPT as a Counselling Tool for Italian-Speaking MASLD Patients: Assessment of Accuracy, Completeness and Comprehensibility	Alessio Aghemo	Journal	Other: Italy	2023	Empirical study			Assess the accuracy, completeness and comprehensibility of ChatGPT responses to basic questions posed in Italian by MASLD patients seeking insight into their condition. Specifically, we aim to determine whether language influences the quality of ChatGPTâ€™s counselling by comparing its performance in answering MASLD-related questions in Italian to previous results in English	13 expert raters (plus 1 non-medical evaluator)			Metabolic dysfunction-associated steatotic liver disease (MASLD) experts, 9 junior experts and four senior experts, and 1 non-expert physician with expertise in patient advocacy for liver disease.	Other: Expert panel (invited by the authors)	Evaluation of ChatGPT's responses with: - 6-point Likert scale to assess accuracy - 3-point Likert scale for completeness - 3-point Likert scale for comprehensiveness	ChatGPT (version of March 14, 2023)	ChatGPT GPT-3.5	Licensed			text-based	Patient counselor	Provide medically-relevant information to patients with MASLD	User	web-based platform		dyadic	text		Physical activity; Other: Specialist referral, dietary composition				- Answers to the 15 questions regarding MASLD were deemed accurate (mean score 4.57) - Physical activity was the domain where the responses received the highest scores (mean score 4.82), while Specialist referral received the lowest score (mean score 4.1) - Completeness of answers received a mean score of 2.14 - Comprehensiveness of the responses received a mean score of 2.91 - The accuracy of Ch…	- responses highly understandable but not always accurate - No significant differences based on language (Italian vs. English) or Expert seniority	- high comprehensibility confirmed by a non-medical evaluator - Accuracy lacking In complex or nuanced medical questions (e.g., disease progression)	- Subjective expert ratings; Likert scales may miss critical inaccuracies - ChatGPT prone to hallucinations and oversimplification - No patient interaction; only expert evaluation - Results may not generalize to other conditions or languages - GPT-4 not evaluated due to access restrictions	ChatGPT GPT-3.5
7	Zaleski 2024	Comprehensiveness, Accuracy, and Readability of Exercise Recommendations Provided by an AI-Based Chatbot: Mixed Methods Study	Consensus	Comprehensiveness, Accuracy, and Readability of Exercise Recommendations Provided by an AI-Based Chatbot: Mixed Methods Study	Amanda L. Zaleski	Journal	United States	2023	Empirical study	Other: Technical study/System development paper	ACSM's Guidelines for Exercise Testing and Prescription (GETP)	Evaluate the comprehensiveness, accuracy, and readability of ChatGPT-generated exercise recommendations across different clinical populations	26 conditions evaluated (not human participants)			Populations include healthy adults, children, older adults, and people with 23 clinical conditions (e.g., HIV, hypertension, Alzheimerâ€™s, etc.)	Other:	- Structured content coding by two independent reviewers - Accuracy vs ACSM guidelines - Comprehensiveness scoring - Readability scoring (Flesch-Kincaid metrics) - Thematic qualitative analysis		ChatGPT GPT-3.5	Licensed			text-based	Recommender system	Deliver evidence-based exercise recommendations to support behavior change	User	web-based platform		Dyadic	text	â€œExercise recommendations for [population]â€ Framed in standardized, third-person tense for 26 different clinical populations (e.g., â€œexercise recommendations for individuals with hypertensionâ€)	Physical activity		Aerobic, resistance, and multimodal exercise (FITT-based: frequency, intensity, time, type)	Planning, coaching		- recommendations are generally accurate - lack of Comprehensiveness In target frequency, intensity, time, and type of exercise	- Major misinformation: overemphasis on medical clearance - Bias risk identified in recommendations for certain demographics - Poor reference citation behavior (only 2 accurate references provided out of 26 prompts)	- Limited evaluation to a single LLM - Lack of exposure to a series of prompts (so no particular context to enhance the prompts' results) - Potential for observer bias in the coding of the results	ChatGPT GPT-3.5
6	Vandelanotte 2023	Increasing physical activity using an just-in-time adaptive digital assistant supported by machine learning: A novel approach for hyper-personalised mHealth interventions	Consensus	Increasing physical activity using an just-in-time adaptive digital assistant supported by machine learning: A novel approach for hyper-personalised mHealth interventions	Corneel Vandelanotte	Journal	Other: Australia	2023	Other: Design study	Other: Conceptual Framework proposal	Self-Determination Theory, Social Cognitive Theory, Nudge Theory, Capability-Opportunity-Motivation and Behavior theory	Describe and discuss a novel mHealth intervention approach that offers participants hyperpersonalised intervention content adjusted in real time. To presents a significant theoretical and methodological contribution to the field of health behaviour interventions by harnessing the power of machine learning, particularly reinforcement learning (i.e., contextual bandit), and real-time data to create…	Ida n=116, Paola n=31				Other:			ChatGPT GPT-4, Google Bard (hypothetical)	Licensed		MoveMentor, MoveMate, MyPT	text-based	Digital assistant	Provide support for physical activity, but the LLM would be used to provide answers to questions	Both	mobile app	Three parts, one for conversation, one for nudging and one for Q&A	Dyadic	text, voice	N/A	Physical activity			- reinforcement learning - Just-In-time Adaptive interventions - Nudge engine				lack of empirical results due to its conceptual nature (i.e., no empirical testing with participants yet)	ChatGPT GPT-4.0, Google Bard
1	ASSOCCOMPUTINGMACHINERY 2024	Can a Funny Chatbot Make a Difference? Infusing Humor into Conversational Agent for Behavioral Intervention	Consensus	Can a Funny Chatbot Make a Difference? Infusing Humor into Conversational Agent for Behavioral Intervention	Xin Sun	Conference	Other: Netherlands and China	2024	Empirical study	Randomised controlled trial (RCT)	Goal Setting, Implementation Intentions, Social Environment, Cognitive Restructuring, and Small Wins	To investigate the use of humour in LLM-based chatbot conversations in order to foster behavior change in physical activity	66	min = 18, max = 65, mean = 24, sd = 7.46	18 males, 46 females, 2 non-binary	None	Other: Instituteâ€™s study recruitment system	- Ecological momentary assessment (EMA) [58] - Step counts - User Engagement questionnaire, Olaffson et al. [48] - The Motivation to Change Physical Activity Questionnaire - Short Form: MCPAQ-SF [40] - Manipulation Check: One more question on a 5-point Likert scale: "The chatbot is funny"		ChatGPT GPT-4.0	Licensed	Not fine-tuned; used via prompt-based generation for humor adaptation		text-based	Personal coach	Promote physical activity using humor and BCTs	User	Telegram	Common messaging app, the LLM is not exactly used to handle the conversation, but rather modify a response generated by RASA to be humorous.	dyadic	text		Physical activity		Walking	Coaching, goal setting, and reminders	- Condition significantly predicted physical activity levels, F(2, 63)=5.23, p=.008.Post hoc pairwise comparisons with a Holm correction indicated that the humorous condition was associated with significantly higher physical activity levels than both the non-humorous condition, t(2178.5)=2.90, p=.016, and the no-intervention condition, t(1931.9)=2.69, p=.01 - Participants in the humorous conditio…	- Humor enhanced engagement but not motivation - Positive perception of chatbot Humor confirmed via manipulation check		- Students recruited from the research institute - Generalizability is limited to European context - Use of phone-based step counts measurements - ChatGPT's inputs were still pre-defined potentially limiting the organic and dynamic insertion and effectiveness of humor within the dialogues	ChatGPT GPT-4.0
