# Supplementary material for: Large Language Model–Based Agents for Physical Activity and Cognitive Training: Scoping Review
Source: JMIR AI. 2026 Mar 12;5:e80123. doi: 10.2196/80123 (PMC12981376; doi:10.2196/80123)
Supplement: Multimedia Appendix 1 [file ai-v5-e80123-s001.zip › supplementary_materials_large_language_models_pa_ct_scoping_review/04_data_extraction/044_prompt_categorization_codebook.xlsx]

## Sheet: Sheet1
Category	Definition	Inclusion Criteria	Exclusion Criteria
Instructional and Informational Requests	Prompts that direct the agent to perform a specific task or provide information. This includes explicit instructions about the agent's goal or requests for factual content.	Contains explicit commands (e.g., "Write," "Explain," "Summarize") or direct questions seeking information.	The task is implied but not stated; the primary purpose is creative expression without a clear, defined goal.
Role-Based Identity Assignment	Prompts that instruct the agent to assume a specific persona, character, or professional role for the duration of the interaction.	Includes phrases like "Act as a coach," "You are a," or "Pretend to be."	Specifies only a tone (e.g., "be friendly") without assigning a complete persona or identity.
Scenario-Based Personalization	Prompts that establish a specific context or scenario, requiring the agent to tailor its responses based on the details of that situation. The scenario may involve user characteristics or a particular setting.	Describes a background situation, setting, or user context that the agent must consider in its response.	Simple informational requests that are context-independent and do not depend on a specific scenario.
Task-Oriented Dialogue Support	Prompts that provide a structure, template, or set of conditions that the agent must follow or incorporate into its response, guiding the completion of a specific task.	Provides templates, data structures (like lists or tables), or conditional rules for the agent to follow.	Open-ended conversational prompts that do not provide any structural guidance for the agent's response.
