# Supplementary material for: Large Language Model–Based Agents for Physical Activity and Cognitive Training: Scoping Review
Source: JMIR AI. 2026 Mar 12;5:e80123. doi: 10.2196/80123 (PMC12981376; doi:10.2196/80123)
Supplement: Multimedia Appendix 1 [file ai-v5-e80123-s001.zip › supplementary_materials_large_language_models_pa_ct_scoping_review/04_data_extraction/043_raw_extraction_dataset.csv]

Covidence #	Title	Reviewer Name	Title	Lead author name	Publication type	Country in which the study was conducted	Year in which the study was conducted	Study type	Study design	Theoretical background	Aim of study	Sample size	Age range	Gender representation	Specific characteristics of the population	Method of recruitment of participants	Evaluation methods	Software name	Model	Model accessibility	Fine-tuning/Specific training	Name	Form	Role	Purpose	Dialog initiative	Deployment platform	Design characteristics	Interactional structure	Interaction modality	Prompt	Targeted domain	Cognitive training type	Physical activity type	Engagement strategies	Quantitative outcomes	Qualitative outcomes	Other findings	Challenges and limitations
697	The potential and limitations of large language models in identification of the states of motivations for facilitating health behavior change	Reviewer 2	The potential and limitations of large language models in identification of the states of motivations for facilitating health behavior change	Michelle Bak and Jessie Chin	Journal	United States	2023	Empirical study	Behavioral study	yes it is relying on the Transtheoretical Model as theoretical framework	Transtheoretical Model (TTM) as a framework to evaluate the information delivered by GAs (ie, ChatGPT, Google Bard, Llama 2) for individuals varying with motivation states to identify their states of motivations and facilitating health behavior change.				5 distinct health needs: low physical activity, diet and nutrition concerns, mental health challenges, cancer screening and diagnosis, and others (eg, sexually transmitted disease, substance dependency, etc.).				ChatGPT, Google Bard, Llama 2	Llama is the only one open source, ChatGPT and Google Bard are licensed			text-based	Personal coach who gives informations about the user's TTM stages of change	to identify the users' states of motivations and facilitating health behavior change	user	web-based platform		dyadic	text	example in table S1	Other: low physical activity, diet and nutrition concerns, mental health challenges, cancer screening and diagnosis, and others (eg, sexually transmitted disease, substance dependency, etc.)				If the generative agents (GAs) provided: - all necessary information for a subprocess, they received a score of 1 - partial information, they received a score of 0.5 - no relevant information was provided, the score was 0 The scores were summed for each GA and for each stage of the Transtheoretical Model (TTM). Average percentages of relevant information provided across 3 GAs and 5 health topics:…	The information provided by the GAs is more stage-appropriate to individuals who already have goals and commitments (ie, in the preparation, action, and maintenance stages) than to individuals who are resistant to or ambivalent toward behavior change (ie, in the precontemplation and contemplation stages).	During the precontemplation and contemplation stages, the provided information tends to exclusively target stimulating cognitive processes, while neglecting affective processes.	#NAME?
697	The potential and limitations of large language models in identification of the states of motivations for facilitating health behavior change	Reviewer 1	The potential and limitations of large language models in identification of the states of motivations for facilitating health behavior change	Jessie Chin	Journal	Other: N/A		Other: Feasibility Study	User study	Transtheoretical Model (TTM)	Determine the potential and limitations of LLMs to identify the different states of motivation following TTM.	62	N/A	45 female, 16 male, 1 other		Other: N/A	Two coders independently scored the responses to the different scenarios. Disagreements were resolved through discussion. Additionally, researchers did set a scoring criteria table.	N/A	GPT-3.5, Bard, Llama 2	Licensed	No	N/A	text-based	Behaviour change technique expert	To determine people's TTM stage based on a given scenario/persona	User	web-based platforms	None	dyadic	text	N/A	Physical activity; Other: Diet and nutrition concerns, mental health challenges, cancer screening and diagnosis		N/A	N/A		#NAME?
697	The potential and limitations of large language models in identification of the states of motivations for facilitating health behavior change	Consensus	The potential and limitations of large language models in identification of the states of motivations for facilitating health behavior change	Jessie Chin	Journal	United States	2023	Empirical study	Other: Scenario-based experimental evaluation	Transtheoretical Model (TTM)	Determine the potential and limitations of LLMs to identify the different states of motivation following TTM.	62	N/A	45 female, 16 male, 1 other	5 distinct health needs: low physical activity, diet and nutrition concerns, mental health challenges, cancer screening and diagnosis, and others (eg, sexually transmitted disease, substance dependency, etc.).	Other:	Two coders independently scored the responses to the different scenarios. Disagreements were resolved through discussion. Additionally, researchers did set a scoring criteria table.		ChatGPT GPT-3.5, Google Bard, Llama 2	Llama is the only one open source, ChatGPT and Google Bard are licensed			text-based	Personal coach who gives informations about the user's TTM stages of change	To identify people's TTM stage based on a given scenario/persona	User	web-based platform		dyadic	text	Olivia, a 35-year-old graduate student, barely gets out of the house. She is taking all her classes online and talks with her friends online only. … She does not intend to change her level of physical activity within the next 6 months, seeking an online summer job only. Given her diabetes, her doctor strongly advised her to increase her physical activity, but Olivia feels like she is able to mana…	Physical activity; Other: Diet and nutrition concerns, mental health challenges, cancer screening and diagnosis, and others (e.g., sexually transmitted disease, substance dependency, etc.)				If the generative agents (GAs) provided: - all necessary information for a subprocess, they received a score of 1 - partial information, they received a score of 0.5 - no relevant information was provided, the score was 0 The scores were summed for each GA and for each stage of the Transtheoretical Model (TTM). Average percentages of relevant information provided across 3 GAs and 5 health topics:…	#NAME?	During the precontemplation and contemplation stages, the provided information tends to exclusively target stimulating cognitive processes, while neglecting affective processes.	#NAME?
85	Designing Scaffolding Strategies for Conversational Agents in Dialog Tasks of Neurocognitive Disorder Screening	Reviewer 2	Designing Scaffolding Strategies for Conversational Agents in Dialog Tasks of Neurocognitive Disorder Screening	Jiaxiong Hu	Conference	China	2024	Empirical study	User study	It is relying on Scaffolding and Zone of Proximal Development (ZPD)	Design and evaluate scaffolding (a process that keeps patients engaged and facilitates activity understanding) strategies for conversational agents in neurocognitive disorder screening during the Grocery Shopping Dialog Task (GSDT)	15	55–76 years (M=66.3, SD=6.69)	9 female participants	Diagnosed with major NCDs, mild NCDs, or healthy (5 each group)	Voluntary	#NAME?	Semi-automatic CA system (Web-based, Django + Bootstrap, ChatGPT integration)	ChatGPT (gpt-3.5-turbo)	OpenAI API	No fine-tuning; zero-shot via structured prompts		Text-based via interface; voice-based to users (prerecorded audio)	Test administrator for cognitive screening	Facilitate neurocognitive disorder screening using scaffolding	Both (CA prompts and responds based on user input)	Web-based prototype, hospital setting via remote operation	Scaffolding framework, adaptive responses, user ZPD-aware, Wizard-A/B system	Dyadic	Voice-based (user voice input; CA plays pre-recorded audio)		Other: Cognitive assessment	Task Planning (via Grocery Shopping Dialog Task)		#NAME?	- Average of 2.87 ingredients successfully purchased per participant - 89.45% CA-adopted scaffolding strategies rated appropriate by clinical experts - 68.25% of ChatGPT recommendations deemed appropriate	#NAME?		- Limited sample size (n=15) - No fully-automated CA yet - Some latency in system response - Generalizability limited to GSDT context - One-time use; not tested for longitudinal deployment
85	Designing Scaffolding Strategies for Conversational Agents in Dialog Tasks of Neurocognitive Disorder Screening	Reviewer 1	Designing Scafolding Strategies for Conversational Agents in Dialog Tasks of Neurocognitive Disorder Screening	Jiaxiong Hu	Conference	China	N/A	Empirical study	User study	Scaffolding theory	This study aims to investigate how a conversational agent designed for neurocognitive disorders (NCD) screening can incorporate clinical professionals’ scaffolding strategies, and to examine the effects of these strategies on users’ task understanding during the screening process.	15	55,76,66.3	9 females	major NCD, mild NCD	Clinic patients	11-item questionnaire based on usability and willingness evaluation for previous CAs.	GSDT simulator	GPT-3.5-turbo	Proprietary	No		text-based, voice-based	Scaffolding expert	ChatGPT was tasked with selecting a suitable scaffolding strategy to address the user’s response, taking into account the provided contextual information, and providing an explanation for its choice	A third person, but this was in reaction to the user's actions	web-based platform		dyadic	text, voice	You are a healthcare worker who helps elderly people with cognitive testing. The cognitive test is about buying materials for cooking soup in the grocery. We have prepared a map of the grocery and a token that represents the location of the user (the elderly person). The user controls the token through verbal communication to move or purchase. You need to help the user step by step to buy the nec…	Cognitive training	The Grocery ShoppingDialog Task (GSDT		Repeated or paraphrased scaffolding strategies were used to keep participants engaged and help them understand the scaffolding better.	Throughout the user study, every participant completed at least one ingredient purchase successfully. On average, each participant acquired 2.87 (SD=1.13) ingredients. During the user study, the CA averagely categorized 22.46 (SD=11.73) responses from each participant and provided scaffolding 25.33 (SD=13.03) times for each participant. During the study, ChatGPT recommended the scaffolding strate…		we observed a lack of fexibility in ChatGPT’s recommendations within specific scenarios. Despite our framework offering multiple available strategies for ChatGPT to select from, it consistently recommended the same strategy. For instance, when a participant issued a command to purchase a single ingredient while positioned correctly in front of the corresponding shelf, ChatGPT consistently advised…	#NAME?
85	Designing Scaffolding Strategies for Conversational Agents in Dialog Tasks of Neurocognitive Disorder Screening	Consensus	Designing Scafolding Strategies for Conversational Agents in Dialog Tasks of Neurocognitive Disorder Screening	Jiaxiong Hu	Conference	China	2024	Empirical study	User study	It is relying on Scaffolding and Zone of Proximal Development (ZPD)	Design and evaluate scaffolding (a process that keeps patients engaged and facilitates activity understanding) strategies for conversational agents in neurocognitive disorder screening during the Grocery Shopping Dialog Task (GSDT)	15	55–76 years (M=66.3, SD=6.69)	9 females	Diagnosed with major NCDs, mild NCDs, or healthy (5 each group)		#NAME?	GSDT simulator using semi-automatic CA system	ChatGPT GPT-3.5-turbo	Proprietary	No fine-tuning; zero-shot via structured prompts		text-based, voice-based	Scaffolding expert	ChatGPT was tasked with selecting a suitable scaffolding strategy to address the user’s response, taking into account the provided contextual information, and providing an explanation for its choice	A third person, but this was in reaction to the user's actions	web-based platform	Scaffolding framework, adaptive responses, user ZPD-aware, Wizard-A/B system	dyadic	text, voice	You are a healthcare worker who helps elderly people with cognitive testing. The cognitive test is about buying materials for cooking soup in the grocery. We have prepared a map of the grocery and a token that represents the location of the user (the elderly person). The user controls the token through verbal communication to move or purchase. You need to help the user step by step to buy the nec…	Other: Cognitive assessment	Task Planning (via Grocery Shopping Dialog Task)		#NAME?	Throughout the user study, every participant completed at least one ingredient purchase successfully. On average, each participant acquired 2.87 (SD=1.13) ingredients. During the user study, the CA averagely categorized 22.46 (SD=11.73) responses from each participant and provided scaffolding 25.33 (SD=13.03) times for each participant. During the study, ChatGPT recommended the scaffolding strate…	#NAME?	we observed a lack of fexibility in ChatGPT’s recommendations within specific scenarios. Despite our framework offering multiple available strategies for ChatGPT to select from, it consistently recommended the same strategy. For instance, when a participant issued a command to purchase a single ingredient while positioned correctly in front of the corresponding shelf, ChatGPT consistently advised…	#NAME?
74	Large Language Models as a Tool for Cognitive Stimulation: Chatbot Book Clubs for Seniors	Reviewer 2	Large Language Models as a Tool for Cognitive Stimulation: Chatbot Book Clubs for Seniors	Hannah Zhou	Conference	United States	2024	Empirical study; Theoretical study	Framework proposal		To design and deploy a chatbot-based book club using LLMs to promote cognitive engagement in older adults, with the goal of mitigating cognitive decline.							TwilightChat, GitHub repository available	GPT-4, LLaMA-2 13B-chat, Mistral-7B-Instruct	OpenAI, open cource	customized through prompt engineering and personalized user profiles	TwilightChat	Multimodal: text-based with voice input/output options	Book club facilitator, reading companion	To support cognitive function through personalized reading-based engagement	both	Mobile-first web application	#NAME?	dyadic	text andvoice	You are a book club host for one-on-one sessions with elderly individuals. Your job is to nurture a love for reading and encourage ongoing engagement. Ask a few simple, open-ended questions about the chapter they just read... End the conversation if you detect the elderly participant feeling tired.	Cognitive training	Reading comprehension, memory recall, verbal reasoning, engagement with literary themes		#NAME?				- Early-stage deployment; no clinical or cognitive results yet - Requires validation through longitudinal trial
74	Large Language Models as a Tool for Cognitive Stimulation: Chatbot Book Clubs for Seniors	Reviewer 1	Large Language Models as a Tool for Cognitive Stimulation: Chatbot Book Clubs for Seniors	Hannah Zhou	Conference	Other: N/A		Technical study/System development paper	Conceptual paper							Phone		TwilightChat	ChatGPT GPT-4.0, Mistral-7B, Llama-13B	Licensed		TwilightChat book club Chatbot	text-based	Companion	To support memory and recall for elderly people with dementia	User	mobile app	The Chatbot interface is designed for smartphone accessibility, with large fonts, voice interaction, and intuitive controls to accommodate the needs and preferences of elderly users	dyadic	voice, text	You are a book club host for one-on-one sessions with elderly individuals. Your job is to nurture a love for reading and encourage ongoing engagement. Ask a few simple, open-ended questions about the chapter they just read—end by hinting at what happens next, building anticipation for the next session. Keep questions short and sweet, no more than two sentences. Aim for a casual chat rather than a…	Cognitive training	Reading, memory, recall
74	Large Language Models as a Tool for Cognitive Stimulation: Chatbot Book Clubs for Seniors	Consensus	Large Language Models as a Tool for Cognitive Stimulation: Chatbot Book Clubs for Seniors	Hannah Zhou	Conference	United States	2024	Empirical study; Theoretical study	Framework proposal		To design and deploy a chatbot-based book club using LLMs to promote cognitive engagement in older adults, with the goal of mitigating cognitive decline.					Phone		TwilightChat	ChatGPT GPT-4.0, Mistral-7B, Llama-13B	Licensed, and open-source	customized through prompt engineering and personalized user profiles	TwilightChat	text-based	Companion	To support memory and recall for elderly people with dementia	User	Mobile-first web application	#NAME?	dyadic	voice, text	You are a book club host for one-on-one sessions with elderly individuals. Your job is to nurture a love for reading and encourage ongoing engagement. Ask a few simple, open-ended questions about the chapter they just read—end by hinting at what happens next, building anticipation for the next session. Keep questions short and sweet, no more than two sentences. Aim for a casual chat rather than a…	Cognitive training	Reading comprehension, memory recall, verbal reasoning, engagement with literary themes		#NAME?				- Early-stage deployment; no clinical or cognitive results yet - Requires validation through longitudinal trial
71	Conversational Agents for Dementia using Large Language Models	Reviewer 2	Conversational Agents for Dementia using Large Language Models	Jesus Favela	Conference	Other: I assume the study was conducted in Mexico based on the authors' affiliations with CICESE in Ensenada, Mexico, and the fact that it was presented at the 2023 Mexican International Conference on Computer Science held in Guanajuato, Mexico.	2023 (not specificed precisely)	Technical study/System development paper	System architecture paper		compare a conversational robot which includes personalized hand-coded conversational strategies with one using an LLM and prompt engineering to conduct cognitive stimulation therapies with people with dementia	For testing the LLM version of EVA they created 3 profiles combining features of previous participants and using the 3 authors as users to recreate these personalities.			Simulated profiles mirrored individuals with dementia (because previous participants in past studies where dementia patients)	Other: the authors are also the users	qualitative evaluation of the interaction between user and the system	EVA + ChatGPT	ChatGPT	The study mentions the use of ChatGPT but does not specify the exact version			voice-based	Companion and Medical assistant as therapy facilitator in order to guide a Cognitive Stimulation Therapy (CST) (e.g. reminiscence therapy only)	in order to guide a Cognitive Stimulation Therapy (CST) (e.g. reminiscence therapy only)	CA	EVA is a standalone software it is connected through API to ChatGPT	Personalization is achieved through informations about general scenario (e.g., reminiscence therapy) and conversation tone, dementia-specific guidelines (e.g., short sentences, avoid corrections) and especially user profile (preferred/avoided topics, personal history).	dyadic	voice	1. General scenario (e.g., reminiscence therapy) and conversation tone. 2. Dementia-specific guidelines (e.g., short sentences, avoid corrections). 3. User profile (preferred/avoided topics, personal history). 4. A conversation initiates with the caregiver (CA) asking about one of the topics of conversation that are of interest to the user.	Cognitive training	reminiscence therapy		Personalized topics, follows dementia guidelines, handles misunderstandings, LED lights and facial expressions to signal listening/speaking states	Original EVA (pre-LLM): cognitive stimulation sessions lasted 3–4 minutes per participant. EVA+LLM: Sessions extended beyond 10 minutes without repetition	ChatGPT-generated responses were almost always relevant and adequate, with successful recovery from errors. Delicate scenarios were handled empathetically. More diverse conversations with seamless topic transitions were observed compared to the original EVA		Response delays of up to 3 seconds due to speech to text processing Minor inaccuracies
71	Conversational Agents for Dementia using Large Language Models	Reviewer 1	Conversational Agents for Dementia using Large Language Models	Jesus Favela	Conference			Empirical study	Usability study	Cognitive Stimulation Therapy	Evaluate the integration of ChatGPT into an embodied conversational robot called EVA	N/A	N/A	N/A	Supposedly dementia patients	Other: N/A	Researchers recreated scenarios from a past study	EVA	ChatGPT (version not mentioned) + Whisper	Licensed	LangChain RAG	EVA	Embodied robot, voice-based	Companion	Provide cognitive stimulation through conversation with	Both	EVA robot	The robot has a screen showing eyes and cameras, plus head movements capabilities	Dyadic	Voice	Part 1: The scenario is a reminiscence therapy between a person with dementia, named UserName, and her caregiver. The caregiver guides the conversation without pressuring UserName to remember specific information aiming to create an interesting and pleasant conversation with some humor. The caregiver always speaks in Spanish. Part 2: The robot should adhere to the following recommendations to com…	Cognitive training	Reminiscence therapy				- Early evidence of robustness of the implemented solution, compared to previous versions of EVA - Increased conversation time to at least 10 minutes (previously 4 minutes)	- Small delay in the response from the robot as the content has to go through multiple models (whisper + chatgpt)
71	Conversational Agents for Dementia using Large Language Models	Consensus	Conversational Agents for Dementia using Large Language Models	Jesus Favela	Conference	Other: Mexico	2023	Other: Design and Feasibility study	Other: Scenario-based prototype design study	Cognitive Stimulation Therapy	Evaluate the integration of ChatGPT into an embodied conversational robot called EVA	For testing the LLM version of EVA they created 3 profiles combining features of previous participants and using the 3 authors as users to recreate these personalities.			Simulated profiles mirrored individuals with dementia (because previous participants in past studies where dementia patients)	Other:	qualitative evaluation of the interaction between user and the system	EVA + ChatGPT	ChatGPT (version not mentioned) + Whisper	Licensed	LangChain RAG	EVA	Embodied robot, voice-based	Companion, Medical assistant	Provide cognitive stimulation through conversation with EVA	Both	EVA robot	- The robot has a screen showing eyes and cameras, plus head movements capabilities - Personalization is achieved through informations about general scenario (e.g., reminiscence therapy) and conversation tone, dementia-specific guidelines (e.g., short sentences, avoid corrections) and especially user profile (preferred/avoided topics, personal history).	dyadic	voice	Part 1: The scenario is a reminiscence therapy between a person with dementia, named UserName, and her caregiver. The caregiver guides the conversation without pressuring UserName to remember specific information aiming to create an interesting and pleasant conversation with some humor. The caregiver always speaks in Spanish. Part 2: The robot should adhere to the following recommendations to com…	Cognitive training	Reminiscence therapy		Personalized topics, follows dementia guidelines, handles misunderstandings, LED lights and facial expressions to signal listening/speaking states	Increased conversation time to at least 10 minutes (previously 4 minutes)	#NAME?		Small delay in the response from the robot as the content has to go through multiple models (whisper + chatgpt)
57	Artificial intelligence in sport: Exploring the potential of using ChatGPT in resistance training prescription	Reviewer 2	Artificial intelligence in sport: Exploring the potential of using ChatGPT in resistance training prescription	Jad Adrian Washif	Journal	Other: multinational team of authors: Malaysia, Czech Republic, Hong Kong, Qatar, Tunisia, New Zealand	I assume in 2023	Technical study/System development paper	Other: comparative technical evaluation or exploratory analysis		ChatGPT’s proficiency in designing a 12-week resistance training programme, following specific prompts, was investigated. (i) explore and inform readers about ChatGPT technology in sports and exercise, (ii) highlight the potential use of ChatGPT for exercise prescription in resistance training, and (iii) compare the resistance training programmes designed by GPT3.5 and GPT4.0 in a hypothetical ma…	2	20 yo	50%	20-years-old, no injury, and ‘intermediate’/'advanced' resistance training experience	Other: no participant recruitment because the study did not involve any human participants, as it used hypothetical profiles	The authors manually reviewed and compared the training programmes generated by ChatGPT (GPT-3.5 and GPT-4.0) against: - Established scientific literature - NSCA guidelines - Author expertise in strength and conditioning They assessed aspects like training frequency, volume, intensity, tempo, and periodisation structure.		GPT3.5 and GPT4.0 (July 20, 2023 versions; OpenAI, L.L.C., San Francisco, CA, USA)	open-source		ChatGPT	text-based	Personal coach	To provide physical activity recommendations, to provide a 12-week resistance training programme to develop muscular strength	the user	web-based platform	no real-time adaptation or personalization	dyadic	text	PROMPT 1 (GPT3.5, GPT4.0) Please provide a 12-week resistance training programme to develop muscular strength for the following individual: Male/Female; Intermediate/Advanced experience in resistance training; 20 years old; No injury. PROMPT 2 (GPT3.5, GPT4.0) For the same individual, please add the following information to the training program: load intensity in percent, rest interval, and exerc…	Physical activity		resistance training programme to develop muscular strength	The only engagement strategy is training variation and progression through the program	No quantitative outcomes or statistical results were reported	Comparing the resistance training programmes generated by GPT-3.5 and GPT-4.0 against established scientific guidelines (e.g., NSCA standards). Focused on variables like: - Training frequency - Load intensity - Repetitions and sets - Exercise tempo - Rest intervals		No standardized instruments or structured participant feedback were involved.
57	Artificial intelligence in sport: Exploring the potential of using ChatGPT in resistance training prescription	Reviewer 1	Artificial intelligence in sport: Exploring the potential of using ChatGPT in resistance training prescription	Jad Adrian Washif	Journal	Other: N/A	N/A	Other: Feasibility study	Other:		Assess ChatGPT's ability to prescribe training for hypothetical individuals characterized as either intermediate or advanced via a series of prompts.					Other: N/A			ChatGPT-3.5, ChatGPT-4.0	Licensed	None	N/A	text	Personal training coach	Provide a 12-week resistance training programme	User	web-based platform	N/A	dyadic	text	- P1: Please provide a 12-week resistance training programme to develop muscular strength for the following individual: Male; Intermediate experience in resistance training, 20 years old; No injury. - P2: For the same individual, please add the following information to the training program: load intensity in percent, rest interval, and exercise tempo. - P3: Please provide reasons for the suggeste…	Physical activity		Develop muscular strength	N/A		- Objectively similar training recommendations independently from gender - Recommended exercises in two (GPT-3.5, GPT-4.0_advanced) to three (GPT-4.0_intermediate) exercise groups. - GPT-3.5: organised 3 sessions/week with load intensity 70-75% to 75-80% to 80-85%, with 2–4 sets and 4–8 repetitions for most exercises, ‘pause’ duration between eccentric and concentric phases was 2/0/2, proposed re…		#NAME?
57	Artificial intelligence in sport: Exploring the potential of using ChatGPT in resistance training prescription	Consensus	Artificial intelligence in sport: Exploring the potential of using ChatGPT in resistance training prescription	Jad Adrian Washif	Journal	Other: multinational team of authors: Malaysia, Czech Republic, Hong Kong, Qatar, Tunisia, New Zealand	2023	Other: Design study	Other: Simulation-based comparative analysis		ChatGPT’s proficiency in designing a 12-week resistance training programme, following specific prompts, was investigated. (i) explore and inform readers about ChatGPT technology in sports and exercise, (ii) highlight the potential use of ChatGPT for exercise prescription in resistance training, and (iii) compare the resistance training programmes designed by GPT3.5 and GPT4.0 in a hypothetical ma…		20 yo	50%	20-years-old, no injury, and ‘intermediate’/'advanced' resistance training experience	Other: no participant recruitment because the study did not involve any human participants, as it used hypothetical profiles	The authors manually reviewed and compared the training programmes generated by ChatGPT (GPT-3.5 and GPT-4.0) against: - Established scientific literature - NSCA guidelines - Author expertise in strength and conditioning They assessed aspects like training frequency, volume, intensity, tempo, and periodisation structure.		GPT3.5 and GPT4.0 (July 20, 2023 versions; OpenAI, L.L.C., San Francisco, CA, USA)	Licensed	None		text-based	Personal training coach	To provide physical activity recommendations, to provide a 12-week resistance training programme to develop muscular strength	User	web-based platform	no real-time adaptation or personalization	dyadic	text	- P1: Please provide a 12-week resistance training programme to develop muscular strength for the following individual: Male; Intermediate experience in resistance training, 20 years old; No injury. - P2: For the same individual, please add the following information to the training program: load intensity in percent, rest interval, and exercise tempo. - P3: Please provide reasons for the suggeste…	Physical activity		resistance training programme to develop muscular strength	The only engagement strategy is training variation and progression through the program	No quantitative outcomes or statistical results were reported	- Objectively similar training recommendations independently from gender - Recommended exercises in two (GPT-3.5, GPT-4.0_advanced) to three (GPT-4.0_intermediate) exercise groups. - GPT-3.5: organised 3 sessions/week with load intensity 70-75% to 75-80% to 80-85%, with 2–4 sets and 4–8 repetitions for most exercises, ‘pause’ duration between eccentric and concentric phases was 2/0/2, proposed re…		#NAME?
33	Using artificial intelligence for exercise prescription in personalised health promotion: A critical evaluation of OpenAI's GPT-4 model	Reviewer 2	Using artificial intelligence for exercise prescription in personalised health promotion: A critical evaluation of OpenAI’s GPT-4 model	Ismail Dergaa, Helmi Ben Saad	Journal	Other: maybe Doha, Qatar, judging from the corresponding author details	25.Jun.23	Empirical study	Other: It is a simulation-based evaluation using hypothetical patient profiles, not real participants.		The aim of the study was to critically assess the efficacy of exercise prescriptions generated by OpenAI’s Generative Pre-Trained Transformer 4 (GPT-4) model. These prescriptions, tailored for five hypothetical individuals with diverse health conditions and fitness goals, were subjected to evaluation by several leading experts in exercise prescription.	5	min27-max50. mean39	2males, 3females	arterial hypertension, osteoarthritis, anxiety and stress, t2dm, asthma and reduced pulmonary function	Other: not real partecipants but invented scenarios	A comprehensive evaluation was undertaken by a panel of experts in exercise prescription. This distinguished panel comprised academic professors and doctors from the fields of sports medicine, exercise science, clinical exercise physiology, and rehabilitation. Absence of a traditional scale: quasi-qualitative direction.		GPT-4	open-source			text-based	Personal coach	To provide physical activity recommendations	User			dyadic	text	Create a well-rounded 30-day fitness program table that seamlessly integrates workout sessions and rest days. To optimize the effectiveness of this routine, pay special attention to the FITT concept, which dictates the Frequency (how often), Intensity (how hard), Time (how long), and Type (what kind) of exercises to incorporate. Use the rate of perceived exertion (RPE) scale, a measure of how int…	Physical activity		Walking, Strength Training (Whole body), Cycling, Low-impact Cardio (Swimming), Yoga, Cardio (Walking/Running), Breathing Exercises (Pursed-lip and Diaphragmatic Breathing), Resistance Training (Whole body)			The programs suggested by ChatGPT placed a significant emphasis on safety, often prescribing moderate-intensity exercises rather than high-intensity ones (overly conservative). The model’s inability to monitor an individual’s physiological response and adjust in real-time is a limitation. The program’s lack of preliminary patient assessment is a notable shortcoming. The monotony in program design…		Limitations: - static nature of the interaction with the AI model - results may not be fully generalizable to the performance of AI in formulating an exercise program for patients with multiple co-morbidities or more severe medical disorders. - the lack of a recognised and validated scale is a substantial concern for such evaluations - real-time physiological monitoring and responsive adjustments…
33	Using artificial intelligence for exercise prescription in personalised health promotion: A critical evaluation of OpenAI's GPT-4 model	Reviewer 1	Using artificial intelligence for exercise prescription in personalised health promotion: A critical evaluation of OpenAI’s GPT-4 model	Ismail Dergaa, Helmi Ben Saad	Journal	Other: N/A, The evaluators were from a diverse set of twenty countries, including: Australia, the Basque Country, Brazil, Chile, China, France, Iran, Italy, Japan, Jordan, Malaysia, Mexico, Norway, Poland, Qatar, Syria, Switzerland, Tunisia, the United Kingdom, the United Arab Emirates, and the United States of America		Other: Feasibility Study (or simulation study as declared by authors)	Usability study	FITT concept, which dictates the Frequency (how often), Intensity (how hard), Time (how long), and Type (what kind) of exercises to incorporate. Use the rate of perceived exertion (RPE) scale, a measure of how intense the exercise feels, to tailor the program to individual comfort levels. For the cardiovascular exercises, apply heart rate (HR) monitoring, a reliable method to adjust the exercise …	This research was a simulation study designed to assess the potential of OpenAI’s GPT-4 model in producing individualised exercise programs for hypothetical patients with diverse health conditions and fitness goals.	N/A	N/A	N/A	Experts in exercise prescription	Other: Panel of experts in exercise prescription	quasi-qualitative with experts	N/A	GPT-4	Licensed, closed	None	N/A	text-based (ChatGPT interface)	Personal coach	Create a physical activity training plan	User	N/A	N/A	dyadic	text	Create a well-rounded 30-day fitness program table that seamlessly integrates workout sessions and rest days. To optimize the effectiveness of this routine, pay special attention to the FITT concept, which dictates the Frequency (how often), Intensity (how hard), Time (how long), and Type (what kind) of exercises to incorporate. Use the rate of perceived exertion (RPE) scale, a measure of how int…	Physical activity		Strength training, endurance/cardio training	N/A		- The GPT model’s responses were able to produce generally safe exercise programs grounded in the general FITT principles and RPE guidelines, demonstrating the potential utility of AI in generating basic exercise recommendations. However, the analysis revealed several limitations and areas for improvement. - The programs suggested by ChatGPT placed a significant emphasis on safety, often prescrib…		- The model’s inability to monitor an individual’s physiological response and adjust in real-time - Furthermore, the program’s lack of preliminary patient assessment is a notable shortcoming - Generic recommendations given the static nature of the interaction - Personas were simplistic, thus, results are not generalizable - Lack of standardized and recognized scales used for evaluation - Too cons…
33	Using artificial intelligence for exercise prescription in personalised health promotion: A critical evaluation of OpenAI's GPT-4 model	Consensus	Using artificial intelligence for exercise prescription in personalised health promotion: A critical evaluation of OpenAI’s GPT-4 model	Ismail Dergaa, Helmi Ben Saad	Journal	Other: The evaluators were from a diverse set of twenty countries, including: Australia, the Basque Country, Brazil, Chile, China, France, Iran, Italy, Japan, Jordan, Malaysia, Mexico, Norway, Poland, Qatar, Syria, Switzerland, Tunisia, the United Kingdom, the United Arab Emirates, and the United States of America	2023	Empirical study	Other: Simulation study	FITT concept, which dictates the Frequency (how often), Intensity (how hard), Time (how long), and Type (what kind) of exercises to incorporate. Use the rate of perceived exertion (RPE) scale, a measure of how intense the exercise feels, to tailor the program to individual comfort levels. For the cardiovascular exercises, apply heart rate (HR) monitoring, a reliable method to adjust the exercise …	This research was a simulation study designed to assess the potential of OpenAI’s GPT-4 model in producing individualised exercise programs for hypothetical patients with diverse health conditions and fitness goals.	5	- min: 27 - max: 50 - mean: 39	- 2 males - 3 females	arterial hypertension, osteoarthritis, anxiety and stress, t2dm, asthma and reduced pulmonary function	Other: Scenario-based participants	A comprehensive evaluation was undertaken by a panel of experts in exercise prescription. This distinguished panel comprised academic professors and doctors from the fields of sports medicine, exercise science, clinical exercise physiology, and rehabilitation. Absence of a traditional scale: quasi-qualitative direction.		ChatGPT GPT-4	Licensed			text-based	Personal coach	Create a physical activity training plan	User			dyadic	text	Create a well-rounded 30-day fitness program table that seamlessly integrates workout sessions and rest days. To optimize the effectiveness of this routine, pay special attention to the FITT concept, which dictates the Frequency (how often), Intensity (how hard), Time (how long), and Type (what kind) of exercises to incorporate. Use the rate of perceived exertion (RPE) scale, a measure of how int…	Physical activity		Walking, Strength Training (Whole body), Cycling, Low-impact Cardio (Swimming), Yoga, Cardio (Walking/Running), Breathing Exercises (Pursed-lip and Diaphragmatic Breathing), Resistance Training (Whole body)			- The GPT model’s responses were able to produce generally safe exercise programs grounded in the general FITT principles and RPE guidelines, demonstrating the potential utility of AI in generating basic exercise recommendations. However, the analysis revealed several limitations and areas for improvement. - The programs suggested by ChatGPT placed a significant emphasis on safety, often prescrib…		- The model’s inability to monitor an individual’s physiological response and adjust in real-time - Furthermore, the program’s lack of preliminary patient assessment is a notable shortcoming - Generic recommendations given the static nature of the interaction - Personas were simplistic, thus, results are not generalizable - Lack of standardized and recognized scales used for evaluation - Too cons…
15	Evaluation of ChatGPT as a Counselling Tool for Italian-Speaking MASLD Patients: Assessment of Accuracy, Completeness and Comprehensibility	Reviewer 2	Evaluation of ChatGPT as a Counselling Tool for Italian-Speaking MASLD Patients: Assessment of Accuracy, Completeness and Comprehensibility	Nicola Pugliese	Journal	Other: italy	2023 (data collection)	Empirical study	User study		Assess ChatGPT's accuracy, completeness, and comprehensibility when responding to MASLD-related questions in Italian	13 expert raters (plus 1 non-medical evaluator)			All are Italian MASLD experts; some junior (H-index ≥10), some senior (H-index ≥40); 1 non-physician from a liver patient association	Other: Expert panel (invited by the authors)	- Likert-scale evaluation by experts - Domains rated: accuracy (6-point), completeness (3-point), comprehensibility (3-point) - Statistical measures: mean scores, Fleiss’s Kappa, t-tests	ChatGPT (version of March 14, 2023)	GPT-3.5	OpenAI			text based	Counselling assistant	Provide medically-relevant information to patients with MASLD	User-initiated (questions input by researchers)			dyadic	text		Other: Medical counseling on metabolic liver disease				- Accuracy mean: 4.57 ± 0.42 (max 6) - Completeness mean: 2.14 ± 0.31 (max 3) - Comprehensibility mean: 2.91 ± 0.07 (max 3) - Fleiss’s Kappa: very low agreement among experts (accuracy: 0.016; completeness: 0.075; comprehensibility: -0.010)	#NAME?	#NAME?	- Subjective expert ratings; Likert scales may miss critical inaccuracies - ChatGPT prone to hallucinations and oversimplification - No patient interaction; only expert evaluation - Results may not generalize to other conditions or languages - GPT-4 not evaluated due to access restrictions
15	Evaluation of ChatGPT as a Counselling Tool for Italian-Speaking MASLD Patients: Assessment of Accuracy, Completeness and Comprehensibility	Reviewer 1	Evaluation of ChatGPT as a Counselling Tool for Italian-Speaking MASLD Patients: Assessment of Accuracy, Completeness and Comprehensibility	Alessio Aghemo	Journal	Other: Italy	2023	Other: Feasibility study	Usability study	N/A	Assess the accuracy, completeness and comprehensibility of ChatGPT responses to basic questions posed in Italian by MASLD patients seeking insight into their condition. Specifically, we aim to determine whether language influences the quality of ChatGPT’s counselling by comparing its performance in answering MASLD-related questions in Italian to previous results in English	13	N/A	N/A	Metabolic dysfunction-associated steatotic liver disease (MASLD) experts, 9 junior experts and four senior experts, and 1 non-expert physician with expertise in patient advocacy for liver disease.	Other: N/A	Evaluation of ChatGPT's responses with: - 6-point Likert scale to assess accuracy - 3-point Likert scale for completeness - 3-point Likert scale for comprehensiveness	N/A	ChatGPT GPT-3.5	Licensed	No	N/A	text-based	Patient counselor	Counselling support to MASLD patients	User	web-based platform	N/A	Dyadic	text	None	Physical activity; Other: Specialist referral, dietary composition		N/A	N/A	- Answers to the 15 questions regarding MASLD were deemed accurate (mean score 4.57) - Physical activity was the domain where the responses received the highest scores (mean score 4.82), while Specialist referral received the lowest score (mean score 4.1) - Completeness of answers received a mean score of 2.14 - Comprehensiveness of the responses received a mean score of 2.91 - The accuracy of Ch…			#NAME?
15	Evaluation of ChatGPT as a Counselling Tool for Italian-Speaking MASLD Patients: Assessment of Accuracy, Completeness and Comprehensibility	Consensus	Evaluation of ChatGPT as a Counselling Tool for Italian-Speaking MASLD Patients: Assessment of Accuracy, Completeness and Comprehensibility	Alessio Aghemo	Journal	Other: Italy	2023	Empirical study			Assess the accuracy, completeness and comprehensibility of ChatGPT responses to basic questions posed in Italian by MASLD patients seeking insight into their condition. Specifically, we aim to determine whether language influences the quality of ChatGPT’s counselling by comparing its performance in answering MASLD-related questions in Italian to previous results in English	13 expert raters (plus 1 non-medical evaluator)			Metabolic dysfunction-associated steatotic liver disease (MASLD) experts, 9 junior experts and four senior experts, and 1 non-expert physician with expertise in patient advocacy for liver disease.	Other: Expert panel (invited by the authors)	Evaluation of ChatGPT's responses with: - 6-point Likert scale to assess accuracy - 3-point Likert scale for completeness - 3-point Likert scale for comprehensiveness	ChatGPT (version of March 14, 2023)	ChatGPT GPT-3.5	Licensed	No		text-based	Patient counselor	Provide medically-relevant information to patients with MASLD	User	web-based platform		dyadic	text		Physical activity; Other: Specialist referral, dietary composition				- Answers to the 15 questions regarding MASLD were deemed accurate (mean score 4.57) - Physical activity was the domain where the responses received the highest scores (mean score 4.82), while Specialist referral received the lowest score (mean score 4.1) - Completeness of answers received a mean score of 2.14 - Comprehensiveness of the responses received a mean score of 2.91 - The accuracy of Ch…	#NAME?	#NAME?	- Subjective expert ratings; Likert scales may miss critical inaccuracies - ChatGPT prone to hallucinations and oversimplification - No patient interaction; only expert evaluation - Results may not generalize to other conditions or languages - GPT-4 not evaluated due to access restrictions
7	Comprehensiveness, Accuracy, and Readability of Exercise Recommendations Provided by an AI-Based Chatbot: Mixed Methods Study	Reviewer 2	Comprehensiveness, Accuracy, and Readability of Exercise Recommendations Provided by an AI-Based Chatbot: Mixed Methods Study	Amanda L. Zaleski	Journal	United States	2023	Empirical study	Other: Technical study/System development paper	based on the ACSM's Guidelines for Exercise Testing and Prescription (GETP), which served as gold standard for comparison	Evaluate the comprehensiveness, accuracy, and readability of ChatGPT-generated exercise recommendations across 26 clinical populations	26 conditions evaluated (not human participants)			Populations include healthy adults, children, older adults, and people with 23 clinical conditions (e.g., HIV, hypertension, Alzheimer’s, etc.)		- Structured content coding by two independent reviewers - Accuracy vs ACSM guidelines - Comprehensiveness scoring - Readability scoring (Flesch-Kincaid metrics) - Thematic qualitative analysis		GPT-3.5 (February 13 version)	OpenAI			text based	Provider of educational exercise advice	Deliver evidence-based exercise recommendations to support behavior change	User-initiated (standardized prompts from researcher)			Dyadic	text	“Exercise recommendations for [population]” Framed in standardized, third-person tense for 26 different clinical populations (e.g., “exercise recommendations for individuals with hypertension”)	Physical activity		Aerobic, resistance, and multimodal exercise (FITT-based: frequency, intensity, time, type)			- Comprehensiveness: 41.2% - Accuracy: 90.7% - Readability: Flesch Reading Ease = 31.1 (difficult); Grade Level = 13.7 (college-level)	- Major misinformation: overemphasis on medical clearance - Bias risk identified in recommendations for certain demographics - Poor reference citation behavior (only 2 accurate references provided out of 26 prompts)	- One prompt per condition; no prompt variation - No real users involved - Limited generalizability - Potential for digital discrimination and underrepresentation of populations
7	Comprehensiveness, Accuracy, and Readability of Exercise Recommendations Provided by an AI-Based Chatbot: Mixed Methods Study	Reviewer 1	Comprehensiveness, Accuracy, and Readability of Exercise Recommendations Provided by an AI-Based Chatbot: Mixed Methods Study	Amanda L Zaleski	Journal	Other: N/A	2023	Other: Feasibility study	Usability study		Assess the comprehensiveness, accuracy, and readability of individualized exercise recommendations generate	0	N/A	N/A	N/A	Other: N/A	Two researchers coded the responses from ChatGPT	N/A	ChatGPT GPT-3.5, February 13 version	Licensed	None	N/A	text-based	Recommender system	To provide physical activity recommendations	User	web-based platform	N/A	Dyadic	text	exercise recommendations for [population], where population is the description of a population persona	Physical activity		Any type	Planning, coaching		#NAME?		- Limited evaluation to a single LLM - Lack of exposure to a series of prompts (so no particular context to enhance the prompts' results) - Potential for observer bias in the coding of the results
7	Comprehensiveness, Accuracy, and Readability of Exercise Recommendations Provided by an AI-Based Chatbot: Mixed Methods Study	Consensus	Comprehensiveness, Accuracy, and Readability of Exercise Recommendations Provided by an AI-Based Chatbot: Mixed Methods Study	Amanda L. Zaleski	Journal	United States	2023	Empirical study	Other: Technical study/System development paper	based on the ACSM's Guidelines for Exercise Testing and Prescription (GETP), which served as gold standard for comparison	Evaluate the comprehensiveness, accuracy, and readability of ChatGPT-generated exercise recommendations across different clinical populations	26 conditions evaluated (not human participants)			Populations include healthy adults, children, older adults, and people with 23 clinical conditions (e.g., HIV, hypertension, Alzheimer’s, etc.)	Other:	- Structured content coding by two independent reviewers - Accuracy vs ACSM guidelines - Comprehensiveness scoring - Readability scoring (Flesch-Kincaid metrics) - Thematic qualitative analysis		ChatGPT GPT-3.5	Licensed			text-based	Recommender system	Deliver evidence-based exercise recommendations to support behavior change	User	web-based platform		Dyadic	text	“Exercise recommendations for [population]” Framed in standardized, third-person tense for 26 different clinical populations (e.g., “exercise recommendations for individuals with hypertension”)	Physical activity		Aerobic, resistance, and multimodal exercise (FITT-based: frequency, intensity, time, type)	Planning, coaching		#NAME?	- Major misinformation: overemphasis on medical clearance - Bias risk identified in recommendations for certain demographics - Poor reference citation behavior (only 2 accurate references provided out of 26 prompts)	- Limited evaluation to a single LLM - Lack of exposure to a series of prompts (so no particular context to enhance the prompts' results) - Potential for observer bias in the coding of the results
6	Increasing physical activity using an just-in-time adaptive digital assistant supported by machine learning: A novel approach for hyper-personalised mHealth interventions	Reviewer 2	Increasing physical activity using an just-in-time adaptive digital assistant supported by machine learning: A novel approach for hyper-personalised mHealth interventions	Corneel Vandelanotte	Journal	Other: Australia	2023	Theoretical study; Technical study/System development paper	Framework proposal	‘Nudge’ and ‘COM-B’ theories, Reinforcement Learning, Self-Determination Theory and Social Cognitive Theory	Describe and discuss a novel mHealth intervention approach that offers participants hyperpersonalised intervention content adjusted in real time. To presents a significant theoretical and methodological contribution to the field of health behaviour interventions by harnessing the power of machine learning, particularly reinforcement learning (i.e., contextual bandit), and real-time data to create…	Ida n=116, Paola n=31											text-based or voice-based	Digital assistant	Collect data from the user and promoting physical activity.	could be both	Digital assistants are highly versatile in implementation, as they can be embedded into websites, apps, messaging platforms (e.g., Facebook Messenger, WhatsApp) and smart speakers (e.g., Google Home, Amazon Alexa)	The personalised content of the conversations will be based on realtime physical activity data using an activity tracker, demographic data (e.g., gender, age, BMI), motivations to become more active (e.g., physical or mental health, weight, strength, fitness) and psychosocial constructs related to the Self-Determination Theory, and Social Cognitive Theory.	dyadic	voice, text	Four Pathways for conversations with the Digital Assistant: - Proactive initiation by the assistant - User-triggered via Q&A - Follow-up from a nudge - Manual selection via dashboard	Physical activity			#NAME?				lack of empirical results due to its conceptual nature (i.e., no empirical testing with participants yet)
6	Increasing physical activity using an just-in-time adaptive digital assistant supported by machine learning: A novel approach for hyper-personalised mHealth interventions	Reviewer 1	Increasing physical activity using an just-in-time adaptive digital assistant supported by machine learning: A novel approach for hyper-personalised mHealth interventions	Corneel Vandelanotte	Journal			Other: Design Study	Other: N/A	Self-Determination Theory, Social Cognitive Theory, Nudge Theory, Capability-Opportunity-Motivation and Behavior theory	Provide and discuss the design of a Just-in-Time intervention to support physical activity	N/A	N/A	N/A	N/A	Other: N/A	N/A		ChatGPT GPT-4, Google Bard (hypothetical)	Licensed	No	MoveMentor, MoveMate, MyPT	text-based	Personal coach, companion	Provide support for physical activity, but the LLM would be used to provide answers to questions	Both	mobile app	Three parts, one for conversation, one for nudging and one for Q&A	Dyadic	text, voice	N/A	Physical activity		Any type	Nudge, conversation, coaching
6	Increasing physical activity using an just-in-time adaptive digital assistant supported by machine learning: A novel approach for hyper-personalised mHealth interventions	Consensus	Increasing physical activity using an just-in-time adaptive digital assistant supported by machine learning: A novel approach for hyper-personalised mHealth interventions	Corneel Vandelanotte	Journal	Other: Australia	2023	Other: Design Study	Other: Conceptual Framework proposal	Self-Determination Theory, Social Cognitive Theory, Nudge Theory, Capability-Opportunity-Motivation and Behavior theory	Describe and discuss a novel mHealth intervention approach that offers participants hyperpersonalised intervention content adjusted in real time. To presents a significant theoretical and methodological contribution to the field of health behaviour interventions by harnessing the power of machine learning, particularly reinforcement learning (i.e., contextual bandit), and real-time data to create…	Ida n=116, Paola n=31				Other:			ChatGPT GPT-4, Google Bard (hypothetical)	Licensed	No	MoveMentor, MoveMate, MyPT	text-based	Digital assistant	Provide support for physical activity, but the LLM would be used to provide answers to questions	Both	mobile app	Three parts, one for conversation, one for nudging and one for Q&A	Dyadic	text, voice	N/A	Physical activity			#NAME?				lack of empirical results due to its conceptual nature (i.e., no empirical testing with participants yet)
1	Can a Funny Chatbot Make a Difference? Infusing Humor into Conversational Agent for Behavioral Intervention	Reviewer 2	Can a Funny Chatbot Make a Difference? Infusing Humor into Conversational Agent for Behavioral Intervention	Xin Sun	Conference	Other: Netherlands and China	2024	Empirical study	Randomised controlled trial (RCT)	#NAME?	Evaluate the impact of humor in chatbot communication on user engagement, motivation, and physical activity	66 participants	18–65 years (Mean = 24, SD = 7.46)	- Female: 46 (69.7%) - Male: 18 (27.3%) - Non-binary: 2 (3.0%)		Voluntary	- Ecological Momentary Assessment (EMA) - Daily questionnaires on engagement, motivation, physical activity - Step counts tracked via mobile phones - Engagement scale [Olafsson et al.] - Motivation to Change Physical Activity Questionnaire – Short Form (MCPAQ-SF)		GPT-4 (used to generate humorous dialogue)	OpenAI	Not fine-tuned; used via prompt-based generation for humor adaptation		Text-based	Behavioral intervention coach	Promote physical activity using humor and BCTs	Both	Telegram (mobile app)	Integration of affiliative humor, fun facts, decision points, free-text input	dyadic	text		Physical activity		General step count increase (walking)	#NAME?	- Humor significantly increased step counts compared to both non-humorous and no-intervention groups (F(2, 63)=5.23, p=.008) - Engagement mediated the effect of humor on physical activity (ACME = 717.58, p = .004) - Motivation did not significantly mediate the relationship (ACME = 64.26, p = .650)	#NAME?		#NAME?
1	Can a Funny Chatbot Make a Difference? Infusing Humor into Conversational Agent for Behavioral Intervention	Reviewer 1	Can a Funny Chatbot Make a Difference? Infusing Humor into Conversational Agent for Behavioral Intervention	Xin Sun	Conference	Other: Netherlands		Empirical study	Randomised controlled trial (RCT)	Goal Setting, Implementation Intentions, Social Environment, Cognitive Restructuring, and Small Wins	To investigate the use of humour in LLM-based chatbot conversations in order to foster behavior change in physical activity	66	min = 18, max = 65, mean = 24, sd = 7.46	18 males, 46 females, 2 non-binary	None	Other: Institute’s study recruitment system	- Ecological momentary assessment (EMA) [58] - Step counts - User Engagement questionnaire, Olaffson et al. [48] - The Motivation to Change Physical Activity Questionnaire - Short Form: MCPAQ-SF [40] - Manipulation Check: One more question on a 5-point Likert scale: "The chatbot is funny"	N/A	ChatGPT (GPT-4.0)	Licensed	None	N/A	text-based	Personal Coach	To support physical activity	User, or participants would get a reminder every second day.	Telegram	Common messaging app, the LLM is not exactly used to handle the conversation, but rather modify a response generated by RASA to be humorous.	dyadic	text		Physical activity		Walking	Coaching, goal setting, and reminders	- Condition significantly predicted physical activity levels, F(2, 63)=5.23, p=.008.Post hoc pairwise comparisons with a Holm correction indicated that the humorous condition was associated with significantly higher physical activity levels than both the non-humorous condition, t(2178.5)=2.90, p=.016, and the no-intervention condition, t(1931.9)=2.69, p=.01 - Participants in the humorous conditio…			- Students recruited from the research institute - Generalizability is limited to European context - Use of phone-based step counts measurements - ChatGPT's inputs were still pre-defined potentially limiting the organic and dynamic insertion and effectiveness of humor within the dialogues
1	Can a Funny Chatbot Make a Difference? Infusing Humor into Conversational Agent for Behavioral Intervention	Consensus	Can a Funny Chatbot Make a Difference? Infusing Humor into Conversational Agent for Behavioral Intervention	Xin Sun	Conference	Other: Netherlands and China	2024	Empirical study	Randomised controlled trial (RCT)	Goal Setting, Implementation Intentions, Social Environment, Cognitive Restructuring, and Small Wins	To investigate the use of humour in LLM-based chatbot conversations in order to foster behavior change in physical activity	66	min = 18, max = 65, mean = 24, sd = 7.46	18 males, 46 females, 2 non-binary	None	Other: Institute’s study recruitment system	- Ecological momentary assessment (EMA) [58] - Step counts - User Engagement questionnaire, Olaffson et al. [48] - The Motivation to Change Physical Activity Questionnaire - Short Form: MCPAQ-SF [40] - Manipulation Check: One more question on a 5-point Likert scale: "The chatbot is funny"		ChatGPT GPT-4.0	Licensed	Not fine-tuned; used via prompt-based generation for humor adaptation		text-based	Personal Coach	Promote physical activity using humor and BCTs	User, or participants would get a reminder every second day.	Telegram	Common messaging app, the LLM is not exactly used to handle the conversation, but rather modify a response generated by RASA to be humorous.	dyadic	text		Physical activity		Walking	Coaching, goal setting, and reminders	- Condition significantly predicted physical activity levels, F(2, 63)=5.23, p=.008.Post hoc pairwise comparisons with a Holm correction indicated that the humorous condition was associated with significantly higher physical activity levels than both the non-humorous condition, t(2178.5)=2.90, p=.016, and the no-intervention condition, t(1931.9)=2.69, p=.01 - Participants in the humorous conditio…	#NAME?		- Students recruited from the research institute - Generalizability is limited to European context - Use of phone-based step counts measurements - ChatGPT's inputs were still pre-defined potentially limiting the organic and dynamic insertion and effectiveness of humor within the dialogues
