# Supplementary material for: Large Language Model–Based Agents for Physical Activity and Cognitive Training: Scoping Review
Source: JMIR AI. 2026 Mar 12;5:e80123. doi: 10.2196/80123 (PMC12981376; doi:10.2196/80123)
Supplement: Multimedia Appendix 1 [file ai-v5-e80123-s001.zip › supplementary_materials_large_language_models_pa_ct_scoping_review/03_screening/031_screening_test_run.xlsx]

## Sheet: Round_01
Paper #	Assigned Reviewer	Assigned Verifier	Review Status	Verification Status	Reviewer Comment	Verifier Comment
74	Reviewer 1	Reviewer 6	Done	Done	Uses LLMs to support cognitive training (in this case, through reading books) for older adults.	It presents a chatbot that engages elderlies in conversation mimicking a Book Club, so as to improve cognitive function. The system exploits an LLM model to implement personlized paths. It involves a 2-arms clinical trial. Unfortunately it is a proceeding for IEEE ICDH. NOT TO BE INCLUDED.
681	Reviewer 1	Reviewer 7	Done	Done	It is a conference proceedings, to exclude	It is the introduction of the Proceedings Volume of 16th International Conference on Virtual, Augmented and Mixed Reality, VAMR 2024, held as part of the 26th HCI International Conference, HCII 2024. NOT to be considered
41	Reviewer 4	Reviewer 5	Done	Done	A review of chatbot evolution through the years for general use. Too broad. NOT TO BE INCLUDED.	It is a review paper. NOT TO BE INCLUDED.
692	Reviewer 4	Reviewer 3	Done	Done	No access to the full paper. NOT TO BE INCLUDED.	It is a paper that compare the accuracy of an AI-based chatbot in answering to complex clinical question on low-back pain. It is based on ChatGPT GPT-3.5. It is designed as a cross-sectional study. I would exclude that since it is only a validation and it doesn't report any information about the design/develoment, but we included in the inclusion criteria ("Evaluation of a CA/Intervention of a CA…
11	Reviewer 2	Reviewer 4	Done	Done	The paper describes a web scraping approach to extract football match data and make it more accessible. It does not focus on a system that simulates two-way conversations for physical, cognitive or similar support.	This paper is about the use of an LLM for football statistics retrieval, it does not support PA or cognitive training per se.
739	Reviewer 3	Reviewer 7	Done	Done	Cognititve therapy normally is mental health and not cogitive training. Looking to the full text, we can also see, that it is a two paper article with no detail about the system. It might not be a LLM based, as they are comparing the system to ChatGPT (what triggered the query)	The abstract report a study without RCT on an AI chatbot called Muse Alpha, in which Socratic questioning is applied, to evaluate a client's automatic thinking in cognitive therapy. It could be included
72	Reviewer 3	Reviewer 1	Done	Done	Technical paper with use case on supplements for Alzheimer disease (no cognitive or PA)	Technical approach to support LLMs with knowledge graphs, use case presented comprises a link to Alzheimer
742	Reviewer 2	Reviewer 5	Done	Done	It is a conference proceedings	Proceedings of a conference
17	Reviewer 6	Reviewer 2	Done	Done	The paper presents an AI-based assistant designed to be included in a previous eHealth data acquisition system; it addresses both patient and clinicians. It implement a chatbot based on an interchangeable LLM to make the communication more natural. It exploits Matrix decentralized open protocol for the chat style interface. TO BE INCLUDED.	This paper presents an LLM used to support healthcare-patient communication in the context of medical data. They use an LLM to help the users (either from medical staff or the patients) make sense of their medical data/profile.
653	Reviewer 6	Reviewer 4	Done	Done	It is quite weird that we got the whole book of proceeding of a conference, including 91 papers :P NOT TO BE INCLUDED.	Conference proceedings. NOT TO BE INCLUDED.
46	Reviewer 5	Reviewer 1	Done	Done	The study focuses on gathering and identifying tweets that discss health use cases and organize them. It involve an LLM model. I would not include it, since it is on health but in a very wide perspective. MAYBE.	The study collects analyse the content of X users sharing their prompts and other use of ChatGPT for health related tasks
723	Reviewer 5	Reviewer 3	Done	Done	It is a conference proceedings. NOT TO BE INCLUDED.	It is a conference proceedings. NOT TO BE INCLUDED.
84	Reviewer 7	Reviewer 2	Done	Done	This study describes the development of a virtual companion for people with dementia living in long-term care; the companion is presented by using a VR headset. The companion was designed to encourage conversation and reminiscence, and engage users in nuanced discussion on any topic. The system was tested in 2 different stages involving 10 + 10 people. The journal is a clinical one. TO BE INCLUDE…	This paper provides the development and test of a VR setup for dementia care where an agent is present in the virtual world and relies on OpenAI ChatGPT-3.5 and Whisper
680	Reviewer 7	Reviewer 6	Done	Done	It is the introduction of the Proceedings Volume of 16th International Conference on Virtual, Augmented and Mixed Reality, VAMR 2024, held as part of the 26th HCI International Conference, HCII 2024. Thus it is only genereci and the papers will be screened. I excluded from the selection	It is a conference proceedings. NOT TO BE INCLUDED.
