# Supplementary material for: Large Language Model–Based Agents for Physical Activity and Cognitive Training: Scoping Review
Source: JMIR AI. 2026 Mar 12;5:e80123. doi: 10.2196/80123 (PMC12981376; doi:10.2196/80123)
Supplement: Multimedia Appendix 1 [file ai-v5-e80123-s001.zip › supplementary_materials_large_language_models_pa_ct_scoping_review/01_design/011_preliminary_analysis.xlsx]

## Sheet: literature_reviews
Title	Year	DOI	Data items	Databases	# paper gathered	# paper selected	Notes
Virtual Coaches for Older Adults’ Wellbeing: A Systematic Review	2020	10.1109/ACCESS.2020.2996404	the aim, the study type, the definition of companion or coaching, the behavioral change techniques used, the intervention techniques adopted, as well as the coaching domains, the intervention types, and the target behaviors, technology used for e-coaching system with frequency and medium.	PubMed, EBSCO, Scopus, and Web of Science	490	58	- Lack of RCT so no quantiative analysis - Focuses on older adults - Focused on well-being and not only PA
	2020	10.2196/14058	(1) article information, (2) study information, (3) general description of an ECA, (4) information regarding the visual design and content, (5) support offered by the ECA, (6) information procedures to introduce the ECA to its user, and (7) formative evaluation When all the studies had been inventoried, we analyzed them thematically, which resulted in 3 topics. The first topic describes the diffe…	PsycINFO; Medical Literature Analysis and Retrieval System Online; Scopus	2465	20	- Focused on Embodied Conversational Agents - Limited use of databases - Limited terms - ECAs technology is often presented as a black box, limiting the reproducibility and the understanding of how to develop them
The Effectiveness of Artificial Intelligence Conversational Agents in Health Care: Systematic Review	2020	10.2196/20346	Title of publication, Year of publication, Authors, Study design, Country of study, Study population, Analyzed sample size, Comparators, Study duration, Name of conversational agents, Architecture, Device or platform on which agent is accessed, Intended user, Primary purpose, Health objective (general), Health objective (specific) Evaluation, Effectiveness in achieving intended purpose, Health li…	PubMed, Medline (Ovid), EMBASE (Excerpta Medica dataBASE), CINAHL (Cumulative Index of Nursing and Allied Health Literature), Web of Science, and the Association for Computing Machinery Digital Library	9441	31	- Generic focus on Health care CAs - Did only include NLP based agents, and considered that maybe other agents could do better - Selected framework for the review wasn't ideal for the results
Artificial Intelligence-Based Conversational Agents for Chronic Conditions: Systematic Literature Review	2020	10.2196/20701	first author, year of publication, study design/type, study aim, conversational agent evaluation measures, main reported outcomes and findings, type of chronic condition, type of study participants, AI technique, AI system development, sources of funding, and conflicts of interest	PubMed MEDLINE, EMBASE, PyscInfo, CINAHL, ACM Digital Library, ScienceDirect, and Web of Science	2268	10	- Focuses on AI-based conversational agents in health care for chronic diseases - No quantitative studies - Of the studies investigated, 70% were quasi-experimental, 20% RCTs, and the remaining 10% proof-of-concept.
Conversational Agents in Health Care: Scoping Review and Conceptual Analysis	2020	10.2196/17158	the first author, year of publication, source of literature, title of article, type of literature, study design and methods, geographic focus, health care sector, conversational agent name, accessibility of conversational agent, dialogue technique, input and output modalities, and nature of conversational agent’s end goal	MEDLINE (Medical Literature Analysis and Retrieval System Online; Ovid), EMBASE (Excerpta Medica database; Ovid), PubMed, Scopus, and Cochrane Central we also searched for the gray literature in the OCLC WorldCat database, ResearchGate, Google Scholar, OpenGrey, and the first 10 pages of Google	11401	47	- Aimed at CAs designed for healthcare - Used Thematic Analysis to analyze the results - Most conversational agents used text input and were machine learning based and mobile app delivered - The majority of the conversational agents identified in this review targeted patients, with only a few aimed at health care professionals, for example, by automating patient intake or aiding in patient triage…
Promoting Physical Activity Through Conversational Agents: Mixed Methods Systematic Review	2021	10.2196/25486	authors, publication year, title, study design, targeted behaviors (in addition to PA), population (eg, clinical vs nonclinical samples), geographic focus, initial and final sample size, conversational agent name, conversational agent type, delivery method, delivery platform, conversational agent output modality, user input modality, comparison conditions, control type, outcome measures, data der…	PsycINFO, PubMed, Embase, CINAHL, ACM Digital Library, Scopus, and Web of Science	486	20	- Focused on studies describing conversational agents - Lack of descriptive studies and qualitative studies without comparison conditions - Hard to compare studies given their heterogeneity - Reviewed studies focused on healthy adults
A systematic review of artificial intelligence chatbots for promoting physical activity, healthy diet, and weight loss	2021	10.1186/s12966-021-01224-6	information on study and sample characteristics, chatbot characteristics, intervention characteristics, outcome measures and results for main outcomes (i.e., PA, diet, and weight loss) and secondary outcomes (i.e., engagement, acceptability/satisfaction, adverse events, and others). Study and sample characteristics consisted of study aim, study design, theoretical framework, sample size, age, sex…	PubMed, EMBASE, ACM Digital Library, Web of Science, PsycINFO, and IEEE	1692	9	- This systematic review aimed to describe AI chatbot characteristics, functions (e.g., the chatbot’s persuasive and relational strategies), and core conversational capacities, and investigate whether AI chatbot interventions were effective in changing PA, diet, weight management behaviors, and other related health outcomes
A Systematic Literature Review of Agents Applied in Healthcare	2016	10.1007/s10916-015-0376-2	N/A	ProQuest, ACM Digital Library, SCOPUS (Elsevier), IEEE Xplore, and Science@Direct	431	97	- Not particularly relevant
Improving User Experience of Virtual Health Assistants: Scoping Review	2021	10.2196/31737	design characteristics, outcomes	Web of Science, MEDLINE, Embase, PsycINFO, and ACM Digital Library	6879	48	- Focus on design characteristics of virtual health assistants effects on UX
The Use of Artificial Intelligence–Based Conversational Agents (Chatbots) for Weight Loss: Scoping Review and Practical Recommendations	2022	10.2196/32578	author; year; country; type of publication; study design; participant characteristics; sample size; average age; proportion of male participants; baseline BMI; aims; name of the chatbot; delivery mode; use case; architecture; guiding framework; parameters collected; wearables or IoT; availability in multi-language; strategies used to improve user trust, rapport, or emotional connection with the c…	ACM Digital Library, CINAHL, Cochrane Central, Embase, IEEE Xplore, PsycINFO, PubMed, Scopus, and Web of Science. In addition, arXIV, Mednar, ProQuest Dissertation and Theses Global, and Science.gov	111	20	- Focused on weight loss - Focused on AI and ML based CAs - Lack of RCTs - Studies included in this review were also largely heterogeneous in study design, participant characteristics, and outcomes measured, impeding the comparisons between AI chatbot elements, weight-related outcome measures, and architectures to inform future chatbot designs and developments.
AI-Based Conversational Agents: A Scoping Review From Technologies to Future Directions	2022	10.1109/ACCESS.2022.3201144					- Provides an overview of the technologies used in order to implement conversational agents
The Use of Artificial Intelligence–Based Conversational Agents (Chatbots) for Weight Loss: Scoping Review and Practical Recommendations	2022	10.2196/32578	author; year; country; type of publication; study design; participant characteristics; sample size; average age; proportion of male participants; baseline BMI; aims; name of the chatbot; delivery mode; use case; architecture; guiding framework; parameters collected; wearables or IoT; availability in multi-language; strategies used to improve user trust, rapport, or emotional connection with the c…	ACM Digital Library, CINAHL, Cochrane Central, Embase, IEEE Xplore, PsycINFO, PubMed, Scopus, and Web of Science	111	23	- Review focused on CA for obesity and overweight studies on long-term behavior change processes
Agents applied in health care: A review	2010	10.1016/j.ijmedinf.2010.01.003		PubMed, SciFinder, ScienceDirect, ISI Web of Knowledge, IEEE Xplore, Citeseer, SCIRUS and SpringerLink databases In addition, proceedings of the most relevant conferences in the domain, such as the Conference on Artificial Intelligence in Medicine and the AMIA Annual Symposium (formerly, the Symposium on Computer-based Applications in Medicine, or SCAMC) were also examined. Finally, the proceedin…	163	30	- Goes in depth into each main solution found as systems developed for healthcare
UX Research on Conversational Human-AI Interaction: A Literature Review of the ACM Digital Library	2022	10.1145/3491102.3501855	paper DOI, title, authors, abstract, publication date, source, publisher, citations, keywords, afliation of authors.	ACM Digital Library	1302	171	- Review focused on the use of CAs in context of polyadic (more than one entity) conversations
Conversational Agents and Avatars for Cardiometabolic Risk Factors and Lifestyle-Related Behaviors: Scoping Review	2023	10.2196/39649	title, year, location, number of participants, design, sex, age, health targets and measures, technology and procedures, outcomes	PubMed and MEDLINE Google Scholar was also searched for any additional papers along with manual hand searching	239	50	- Focuses on use of conversational coaches for metabolic-related risk factors and biomarkers - Aimed at understanding the effectiveness of virtual coaches for managing metabolic health and weight-related risk factors - Highlight the benefits of agents' avatars for PA interventions using the Proteus Effect
Conversational agents in healthcare: a systematic review	2018	10.1093/jamia/ocy072	Author, year, Health domain, CA purpose, Study type and methods, Evaluation measures and main findings: Technical performance, User experience, Health-related measures	PubMed, Embase, CINAHL, PsycInfo, and ACM Digital Library	1513	17	- Focuses on CAs for healthcare
The Personalization of Conversational Agents in Health Care: Systematic Review	2019	10.2196/15360	Conversational agent (author, year), CA purpose, Automation (the basis for personalization), Target (for whom to personalize), What to personalize - Content, User interface	PubMed, Embase, CINAHL, PsycInfo, and ACM Digital Library	1958	13	- Reported studies on personalization components of CAs
Feasibility and effectiveness of artificial intelligence-driven conversational agents in healthcare interventions: A systematic review of randomized controlled trials	2023	10.1016/j.ijnurstu.2023.104494	authorship, study design, setting, population, feasibility or acceptability, outcomes or main findings, conversational agent related elements including its core element or theory, dosage, platform, input or output modality, and comparison group, the proportion of participants giving consent after assessing for eligibility, the proportion of participants remaining in the study before the end of th…	Scopus, Pubmed, Embase, PsycINFO, Cochrane Library, Information Science & Technology, and Web of Science	319	21	- Included only RCTs - Focused on RCTs involving conversational agents used in the healthcare context
Conversational Agents for Body Weight Management: Systematic Review	2023	10.2196/42238	study design, year and country of study, first author, sample size, participants (including age, sex, degree of obesity, and recruitment site), intervention duration, control group description if relevant, CA contributing to conventional weight management program (ie, dietary modification, increased physical activity, or behavioral modification), and study outcomes. Regarding the characteristics …	PubMed, Embase, the Cochrane Library (CENTRAL), PsycINFO, and ACM Digital Library	872	8	- In total, 33% (1/3) of the RCTs and 40% (2/5) of the uncontrolled studies reported weight loss of 1.3 to 2.4 kg at 12 to 15 weeks, and the results, including physical activity change, positive user experience (eg, satisfaction, usefulness, or helpfulness), and adherence to CAs, largely supported the effectiveness and feasibility of CAs. - Focused on overweight individuals
Evaluation framework for conversational agents with artificial intelligence in health interventions: a systematic scoping review	2023	10.1093/jamia/ocad222		CINAHL, Medline via Ovid, Scopus, Embase, and IEEE Xplore	6350	81	- Review focused on the CA evaluation frameworks and CA evaluation methods - Highlights that CAs complexity makes it hard to define and use proper evaluation metrics
Artificial intelligence empowered conversational agents: A systematic literature review and research agenda	2023	10.1016/j.jbusres.2023.113838	authors’ full names, corresponding authors’ countries, publication date, abstract, keywords, journal sources, references, citation counts, average article citations, and number of citing articles	Elsevier Scopus and Clarivate Web of Science (WoS)	564	564	- Look at the marketing aspects of AI based CAs - Used bibliometric techniques
Social companionship with artificial intelligence: Recent trends and future avenues	2023	10.1016/j.techfore.2023.122634		Scopus			- Reviews the work done on social companions
	2023	10.2196/47217	user evaluation based on chatbots' characteristics, level of personalization, ability to build relational capacity, capacity to demonstrate empathy, chat history, use of persistent memory, overall purpose, and target users	MEDLINE (Ovid), Embase (Ovid), APA PsycINFO (Ovid), CINAHL (EBSCO), Scopus, and Cochrane	416	36	- Review aims at assessing the characteristics of health chatbots, their conversational capabilities, assess ux, mechanism and outcomes - Research has been conducted only with chatbots that are available on App Store and Android Play store
Evaluating the Potential and Pitfalls of AI-Powered Conversational Agents as Humanlike Virtual Health Carers in the Remote Management of Noncommunicable Diseases: Scoping Review	2024	10.2196/56114	Intervention and study duration, CA type and delivery platform, Target population, sample size, and participants’ age, Methods and location, Measures and outcomes, Limitations	Ovid MEDLINE, Embase, PsycINFO, PubMed, CINAHL, and Web of Science Additional studies were identified by hand searching the reference lists of included studies and relevant review articles. Furthermore, a supplementary manual search was conducted to identify specific articles from diverse sources, including ProQuest Central, ResearchGate, ACM Digital Library, and Google Scholar.	2955	43
Unlocking human-like conversations: Scoping review of automation techniques for personalized healthcare interventions using conversational agents	2024	10.1016/j.ijmedinf.2024.105385	First author, year, country, study design (duration), participants, target population, hypothesis/research question, aim, outcomes	Web of Science, Pubmed, Scopus and IEEE	711	23	- Focuses on humanlike characteristics, and automation techniques employed in CAs to increase patient engagement and participation, ultimately leading to better adherence. - Aimed at the use of CAs for healthcare
A contemporary review on chatbots, AI-powered virtual conversational agents, ChatGPT: Applications, open challenges and future research directions	2024	10.1016/j.cosrev.2024.100632	- chatbots: chatbot platform, year of release, category, functionality, dialogue management, humain-aid, service provided - datasets: paper, dataset, open source/closed, content type and source, number of phrases, number of tokens, description - ui/ux: chatbot, authors, year, usability, universal usability, user feedback - UI/UX Design - models: llm, developer, fine-tuning capabilities, personali…	Google Scholar, Elsevier ScienceDirect, Arxiv, IEEE	1296	91	- Focus on use of OpenAI ChatGPT - Provides analysis of UI/UX of chatbots, in different domains - Gives background literature of chatbots - Provides an overview of the datasets used to train chatbots
