# Supplementary material for: Large Language Model–Based Agents for Physical Activity and Cognitive Training: Scoping Review
Source: JMIR AI. 2026 Mar 12;5:e80123. doi: 10.2196/80123 (PMC12981376; doi:10.2196/80123)
Supplement: Multimedia Appendix 1 [file ai-v5-e80123-s001.zip › supplementary_materials_large_language_models_pa_ct_scoping_review/02_queries/023_queries_results/ieeexplore_A_K1K2K4_v2.ris]

TY  - CONF
TI  - Early Detection of Dementia Using a Large Language Model-Powered Chatbot
T2  - 2024 Eighth International Conference on Parallel, Distributed and Grid Computing (PDGC)
SP  - 719
EP  - 724
AU  - S. Routray
AU  - D. Samir
AU  - G. Pushya
AU  - J. Srivastava
PY  - 2024
KW  - Sensitivity
KW  - Large language models
KW  - Medical services
KW  - Transforms
KW  - Oral communication
KW  - Linguistics
KW  - Chatbots
KW  - Robot sensing systems
KW  - Remote monitoring
KW  - Dementia
KW  - Dementia Detection
KW  - Large Language Models (LLM)
KW  - Chatbot
KW  - Artificial Intelligence
KW  - Healthcare
KW  - Cognitive Assessment
DO  - 10.1109/PDGC64653.2024.10984295
JO  - 2024 Eighth International Conference on Parallel, Distributed and Grid Computing (PDGC)
IS  - 
SN  - 2573-3079
VO  - 
VL  - 
JA  - 2024 Eighth International Conference on Parallel, Distributed and Grid Computing (PDGC)
Y1  - 18-20 Dec. 2024
AB  - Artificial Intelligence has grown widely in different areas and provided various extensions to healthcare systems like automation techniques for remote monitoring and early disease detection. This work presents a chatbot-driven Large Language Model (LLM) that can identify dementia at an early stage. Dementia is a syndrome characterized by progressive cognitive decline. An AI-powered conversational robot is used to identify linguistic patterns while user conversation suggests the cognitive decline level. This work was tested on 500 participants aged between 60 to 80. The outcomes show that the LLM-based chatbot outperformed conventional screening techniques in detecting early indications of dementia, achieving a sensitivity of 85% and specificity of 88%. After analyzing conversational data, certain linguistic signals were shown to be strongly associated with cognitive impairment. This work demonstrates the potential of conversational agents driven by artificial intelligence for early dementia monitoring and detection that potentially transform elderly care screening procedures.
ER  - 


TY  - CONF
TI  - ChatGPT: A Companion for Dementia Care
T2  - 2024 IEEE International Conference on Consumer Electronics (ICCE)
SP  - 1
EP  - 6
AU  - G. Hossain
AU  - Z. S. Pomare
AU  - G. Prybutok
PY  - 2024
KW  - Virtual assistants
KW  - Assistive technologies
KW  - Chatbots
KW  - Software
KW  - Older adults
KW  - Artificial intelligence
KW  - Dementia
KW  - Dementia
KW  - ChatGPT
KW  - Healthcare Chatbot
KW  - Cognitive support
KW  - Artificial Intelligence software
DO  - 10.1109/ICCE59016.2024.10444253
JO  - 2024 IEEE International Conference on Consumer Electronics (ICCE)
IS  - 
SN  - 2158-4001
VO  - 
VL  - 
JA  - 2024 IEEE International Conference on Consumer Electronics (ICCE)
Y1  - 6-8 Jan. 2024
AB  - Dementia is characterized by the progressive degeneration of the brain, resulting in cognitive impairment and disruptions in neurological functioning. Various factors, including traumatic events, stress-related conditions, or post-stroke brain damage, contribute to its onset. While dementia lacks a cure, there are reversible interventions to manage its effects, enabling individuals to age successfully with cognitive support from assistive technologies like ChatGPT. Recent study highlighted the benefits of ChatGPT in aiding memory acquisition for individuals experiencing cognitive decline, which can be applied in providing companionship to older adults dealing with dementia. As the innovative application of artificial intelligence (AI), ChatGPT in the form of medical chatbot, can address feelings of loneliness, and foster essential social interaction. In summary, ChatGPT's use offers cognitive support and enhances the overall well-being of those facing cognitive decline.
ER  - 


TY  - CONF
TI  - Muse Alpha: Primary Study of AI chatbot for Psychotherapy with Socratic Methods
T2  - 2023 Congress in Computer Science, Computer Engineering, & Applied Computing (CSCE)
SP  - 2692
EP  - 2693
AU  - H. Park
AU  - M. W. Raymond Jung
AU  - M. Ji
AU  - J. Kim
AU  - U. Oh
PY  - 2023
KW  - Data analysis
KW  - Medical treatment
KW  - Entertainment industry
KW  - Chatbots
KW  - Reflection
KW  - Artificial intelligence
KW  - psychotherapy
KW  - Socratic method
KW  - AI chatbot
DO  - 10.1109/CSCE60160.2023.00431
JO  - 2023 Congress in Computer Science, Computer Engineering, & Applied Computing (CSCE)
IS  - 
SN  - 
VO  - 
VL  - 
JA  - 2023 Congress in Computer Science, Computer Engineering, & Applied Computing (CSCE)
Y1  - 24-27 July 2023
AB  - Artificial Intelligence (AI) technology has revolutionized how we interact with information and entertainment with ChatG PT, a language model developed by OpenAI, one of its prominent applications. Recently, chatGPT has used Socratic questioning for medical treatment purposes by avoiding the reinforcement of negative stereotypes from the users (potential patients). However, we introduced an AI chatbot called Muse Alpha, in which Socratic questioning is also applied, to evaluate a client's automatic thinking in cognitive therapy (CT), inducing the client to evaluate whether their automatic thinking is realistically valid and to have more realistic thoughts. In this paper, we have shown three examples of how Socratic dialogue is applied differently between chatGPT and Muse Alpha, and it shows that Muse Alpha seems to achieve the actual moment of cognitive change by uncovering the assumptions and evidence that underpin their thoughts in respect of problems, while socratic dialogues in chatGPT involve asking open-ended questions, just leading to reflection and a new question. We therefore concluded that Muse alpha examines assumptions and explores different perspectives to arrive at a deeper understanding of the topic through critical thinking and discussion.
ER  - 


TY  - CONF
TI  - Design of a Chatbot for People Under Distress using Transformer Model
T2  - 2021 2nd Global Conference for Advancement in Technology (GCAT)
SP  - 1
EP  - 4
AU  - S. P. Konapur
AU  - T. Krishna
AU  - V. G
AU  - U. R
AU  - S. H
PY  - 2021
KW  - Deep learning
KW  - Medical treatment
KW  - Tools
KW  - Chatbots
KW  - Transformers
KW  - Intelligent agents
KW  - Task analysis
KW  - deep learning
KW  - chatbot
KW  - Natural language processing
DO  - 10.1109/GCAT52182.2021.9587796
JO  - 2021 2nd Global Conference for Advancement in Technology (GCAT)
IS  - 
SN  - 
VO  - 
VL  - 
JA  - 2021 2nd Global Conference for Advancement in Technology (GCAT)
Y1  - 1-3 Oct. 2021
AB  - As indicated by the WHO, the variety of mental issues incorporates dementia, discouragement, schizophrenia and other psychoses, intellectual disabilities and developmental disorders. Sadness alone influences in excess of 300 million individuals. Indeed, even with admittance to proficient medical care and social administrations, those tormented with emotional well-being conditions wonder whether or not to profit from the therapy because of the stigma encompassing the disease. Accordingly, to this we would like to build an artificial intelligent agent that responds and helps the patient using an interactive chat bot. With the recent changes in Deep learning technology and specifically in NLP with models such as BERT and Open-AI GPT getting efficient contextual responses is not a task too hard. The chatbot will be able to identify, address and help relieve the mental stress of the user through soothing message responses similar to a therapist’s conversation. Also, other relaxation techniques are provided on the same platform for further support to the distressed user.
ER  - 
