# Supplementary material for: Large Language Model–Based Agents for Physical Activity and Cognitive Training: Scoping Review
Source: JMIR AI. 2026 Mar 12;5:e80123. doi: 10.2196/80123 (PMC12981376; doi:10.2196/80123)
Supplement: Multimedia Appendix 1 [file ai-v5-e80123-s001.zip › supplementary_materials_large_language_models_pa_ct_scoping_review/02_queries/023_queries_results/wos_K1K2K4_TAK_results.ris]

TY  - CPAPER
AU  - Favela, J
AU  - Cruz-Sandoval, D
AU  - Parra, MO
A1  - IEEE
TI  - Conversational Agents for Dementia using Large Language Models
T2  - 2023 MEXICAN INTERNATIONAL CONFERENCE ON COMPUTER SCIENCE, ENC
LA  - English
CP  - Mexican International Conference on Computer Science (ENC)
KW  - Social Robots
KW  - Large Language Models
KW  - Dementia
KW  - ChatGPT
KW  - Conversational agents
KW  - ROBOT
AB  - Conversational robots are a type of social robot that emphasize verbal communication. One of their main application areas centers on assisting people with dementia and their caregivers, particularly in dealing with problematic behaviors. Recent advances in Large Language Models (LLMs) have increased their potential in developing conversational assistive agents. In this paper, we explore the use of a LLM (ChatGPT) to conduct cognitive stimulation therapies with people with dementia. We compare a conversational robot which includes personalized hand-coded conversational strategies with one using an LLM and prompt engineering. We conclude that the use of LLMs produces engaging conversations and has the potential to facilitate caregiver customization of social robots for dementia.
AD  - CICESE, Comp Sci Dept, Ensenada, Baja California, Mexico
AD  - Univ Calif San Diego, Healthcare Robot Lab, San Diego, CA 92103 USA
C3  - CICESE - Centro de Investigacion Cientifica y de Educacion Superior de Ensenada
C3  - University of California System
C3  - University of California San Diego
PU  - IEEE
PI  - NEW YORK
PA  - 345 E 47TH ST, NEW YORK, NY 10017 USA
SN  - 1550-4069
SN  - 979-8-3503-9315-6
J9  - PROC MEX INT CONF CO
PY  - 2024
DO  - 10.1109/ENC60556.2023.10508610
WE  - Conference Proceedings Citation Index - Science (CPCI-S)
AN  - WOS:001227314800007
N1  - Times Cited in Web of Science Core Collection:  0
Total Times Cited:  0
Cited Reference Count:  22
ER  -

TY  - JOUR
AU  - Yan, YF
AU  - Hou, Y
AU  - Xiao, YK
AU  - Zhang, R
AU  - Wang, QW
TI  - KNowNEt:Guided Health Information Seeking from LLMs via Knowledge Graph Integration
T2  - IEEE TRANSACTIONS ON VISUALIZATION AND COMPUTER GRAPHICS
LA  - English
KW  - Knowledge graphs
KW  - Visualization
KW  - Alzheimer's disease
KW  - Accuracy
KW  - Data visualization
KW  - Large language models
KW  - Electronic mail
KW  - Human-AI interactions
KW  - knowledge graph
KW  - conversational agent
KW  - large language model
KW  - progressive visualization
KW  - VISUAL ANALYSIS
AB  - The increasing reliance on Large Language Models (LLMs) for health information seeking can pose severe risks due to the potential for misinformation and the complexity of these topics. This paper introduces KnowNet a visualization system that integrates LLMs with Knowledge Graphs (KG) to provide enhanced accuracy and structured exploration. Specifically, for enhanced accuracy, KnowNet extracts triples (e.g., entities and their relations) from LLM outputs and maps them into the validated information and supported evidence in external KGs. For structured exploration, KnowNet provides next-step recommendations based on the neighborhood of the currently explored entities in KGs, aiming to guide a comprehensive understanding without overlooking critical aspects. To enable reasoning with both the structured data in KGs and the unstructured outputs from LLMs, KnowNet conceptualizes the understanding of a subject as the gradual construction of graph visualization. A progressive graph visualization is introduced to monitor past inquiries, and bridge the current query with the exploration history and next-step recommendations. We demonstrate the effectiveness of our system via use cases and expert interviews.
AD  - Univ Minnesota Twin Cities, Dept Comp Sci & Engn, Minneapolis, MN 55455 USA
AD  - Univ Minnesota Twin Cities, Med Sch, Minneapolis, MN USA
C3  - University of Minnesota System
C3  - University of Minnesota Twin Cities
C3  - University of Minnesota System
C3  - University of Minnesota Twin Cities
FU  - National Institutes of Health's National Center for Complementary and Integrative Health [R01AT009457]; National Institute on Aging [R01AG078154]; National Cancer Institute [R01CA287413]
FX  - The authors thank the anonymous reviewers and the study participants for their valuable comments. This work was partially supported by the National Institutes of Health's National Center for Complementary and Integrative Health under grant number R01AT009457, National Institute on Aging under grant number R01AG078154 and National Cancer Institute under grant number R01CA287413. The content is solely the responsibility of the authors and does not represent the official views of the National Institutes of Health.
PU  - IEEE COMPUTER SOC
PI  - LOS ALAMITOS
PA  - 10662 LOS VAQUEROS CIRCLE, PO BOX 3014, LOS ALAMITOS, CA 90720-1314 USA
SN  - 1077-2626
SN  - 1941-0506
J9  - IEEE T VIS COMPUT GR
JI  - IEEE Trans. Vis. Comput. Graph.
DA  - JAN
PY  - 2025
VL  - 31
IS  - 1
SP  - 547
EP  - 557
DO  - 10.1109/TVCG.2024.3456364
WE  - Science Citation Index Expanded (SCI-EXPANDED)
AN  - WOS:001370107500005
N1  - Times Cited in Web of Science Core Collection:  2
Total Times Cited:  2
Cited Reference Count:  58
ER  -

TY  - JOUR
AU  - Zhu, YM
AU  - Zhu, CF
AU  - Wu, T
AU  - Wang, SL
AU  - Zhou, YY
AU  - Chen, JY
AU  - Wu, F
AU  - Li, Y
TI  - Impact of assignment completion assisted by Large Language Model-based chatbot on middle school students' learning
T2  - EDUCATION AND INFORMATION TECHNOLOGIES
LA  - English
KW  - Large language model
KW  - Chatbot
KW  - K-12
KW  - Middle school
KW  - Assessment
KW  - BLOOMS TAXONOMY
KW  - COGNITIVE LOAD
AB  - With the prevalence of Large Language Model-based chatbots, middle school students are increasingly likely to engage with these tools to complete their assignments, raising concerns about its potential to harm students' learning motivation and learning outcomes. However, we know little about its real impact. Through quasi-experiment research with 127 Chinese middle school students, we examined the impact of completing assignments with a Large Language Model-based chatbot, wisdomBot, on middle school students' assignment performance, learning outcomes, learning motivation, learning satisfaction, and learning experiences; we also summarized teachers' reflections on learning design. Compared to control groups, the Large Language Model chatbot-assisted group demonstrated significantly higher assignment submission rates, word counts, and scores in assignment performance. However, they gained significantly lower scores on materials refinement and knowledge tests. No significant differences have been observed in learning motivation, satisfaction, enjoyment, and students' ability to migrate their knowledge. The majority of students expressed satisfaction and willingness to continue using the tool. We also identified three key gaps in learning designs, including providing scaffolds for the potential prompts, suggesting group collaboration mode, and relinquishing the authoritarian of the teacher. Our findings provide insights regarding with Large Language Model-based chatbots we could better design assignment assessment tools, facilitate students' autonomous learning, provide emotional support, propose guidelines and instructions about applying Large Language Model-based chatbots in K-12, as well as design specialized educational Large Language Model-based chatbots.
AD  - Zhejiang Univ, Coll Educ, Zijingang Campus,Yuhangtang Rd 866, Hangzhou 310058, Zhejiang, Peoples R China
AD  - Zhejiang Hangzhou Chu Kochen Honors Sch, Chu Kochen Honors Coll, HuiJu Rd 376, Hangzhou 310053, Zhejiang, Peoples R China
AD  - Zhejiang Univ, Coll Comp Sci & Technol, Yuquan Campus,Zheda Rd 38, Hangzhou 310027, Zhejiang, Peoples R China
AD  - Zhejiang Univ, Sch Software Technol, Yuquan Campus,Zheda Rd 38, Hangzhou 310027, Zhejiang, Peoples R China
C3  - Zhejiang University
C3  - Zhejiang University
C3  - Zhejiang University
FU  - National Key R&D Program of China [2022ZD0115904]; National Science and Technology Major Project
FX  - The authors would like to acknowledge the funding support of National Science and Technology Major Project (2022ZD0115904).
PU  - SPRINGER
PI  - NEW YORK
PA  - ONE NEW YORK PLAZA, SUITE 4600, NEW YORK, NY, UNITED STATES
SN  - 1360-2357
SN  - 1573-7608
J9  - EDUC INF TECHNOL
JI  - Educ. Inf. Technol.
DA  - FEB
PY  - 2025
VL  - 30
IS  - 2
SP  - 2429
EP  - 2461
DO  - 10.1007/s10639-024-12898-3
C6  - JUL 2024
WE  - Social Science Citation Index (SSCI)
AN  - WOS:001272291500003
N1  - Times Cited in Web of Science Core Collection:  2
Total Times Cited:  2
Cited Reference Count:  105
ER  -

TY  - CPAPER
AU  - Zhou, HN
AU  - Chen, E
AU  - Wen, S
AU  - Wang, YH
AU  - Norel, R
ED  - Chang, RN
ED  - Chang, CK
ED  - Yang, J
ED  - Jin, Z
ED  - Sheng, M
ED  - Fan, J
ED  - Fletcher, K
ED  - He, Q
ED  - Wen, B
ED  - Ahamed, SI
ED  - Pravadelli, G
ED  - Shahriar, H
ED  - Bombieri, N
ED  - Xie, H
ED  - Atukorala, N
ED  - Mahmood, A
ED  - Chu, W
ED  - Rogers, J
TI  - Large Language Models as a Tool for Cognitive Stimulation: Chatbot Book Clubs for Seniors
T2  - 2024 IEEE INTERNATIONAL CONFERENCE ON DIGITAL HEALTH, ICDH 2024
LA  - English
CP  - IEEE International Conference on Digital Health (IEEE ICDH)
KW  - large language model (LLM)
KW  - chatbot
KW  - cognitive decline
KW  - prompt engineering
KW  - user experience
KW  - ALZHEIMERS-DISEASE
KW  - LEISURE ACTIVITIES
KW  - RISK
KW  - DEMENTIA
AB  - This paper introduces a unique Chatbot book club application, harnessing Large Language Models (LLMs) to prevent cognitive decline in seniors, as part of a pilot study conducted by IBM and Harvard Medical School. The study will follow two groups of 70+ years old in assisted living facilities - a control arm and a group encouraged to read books. The Chatbot engages participants in the reading group in conversations about the books to promote continued engaged reading, with the hypothesis that this will measurably improve cognitive function. Utilizing prompt engineering and user profiles, it generates personalized, thought-provoking questions. The friendly user interface with large fonts and voice interactivity encourages cognitive engagement. Future work will deploy the Chatbot in the year-long study, iterate on improvements, and explore broader applications.
AD  - Cornell Univ, Ithaca, NY 14850 USA
AD  - Newton North High Sch, Newton, MA USA
AD  - Robert E Bell Middle Sch, Chappaqua, NY USA
AD  - NYC Q300 Gifted & Talented Sch, New York, NY USA
AD  - IBM TJ Watson Res Ctr, Armonk, NY USA
C3  - Cornell University
C3  - International Business Machines (IBM)
C3  - IBM USA
PU  - IEEE COMPUTER SOC
PI  - LOS ALAMITOS
PA  - 10662 LOS VAQUEROS CIRCLE, PO BOX 3014, LOS ALAMITOS, CA 90720-1264 USA
SN  - 979-8-3503-6858-1
SN  - 979-8-3503-6857-4
PY  - 2024
SP  - 123
EP  - 125
DO  - 10.1109/ICDH62654.2024.00029
WE  - Conference Proceedings Citation Index - Science (CPCI-S)
AN  - WOS:001308534900017
N1  - Times Cited in Web of Science Core Collection:  0
Total Times Cited:  0
Cited Reference Count:  15
ER  -

TY  - JOUR
AU  - García-Méndez, S
AU  - de Arriba-Pérez, F
TI  - Large Language Models and Healthcare Alliance: Potential and Challenges of Two Representative Use Cases
T2  - ANNALS OF BIOMEDICAL ENGINEERING
LA  - English
KW  - Artificial intelligence
KW  - Cognitive decline
KW  - Intelligent conversational assistants
KW  - Large language models
KW  - Natural language processing
KW  - Postpartum depression
AB  - Large language models (LLMS) emerge as the most promising Natural Language Processing approach for clinical practice acceleration (i.e., diagnosis, prevention and treatment procedures). Similarly, intelligent conversational systems that leverage LLMS have disruptively become the future of therapy in the era of Chatgpt. Accordingly, this research addresses the application of LLMS in healthcare, paying particular attention to two relevant use cases: cognitive decline and depression, more specifically, postpartum depression. In the end, the most promising opportunities they represent (e.g., clinical tasks augmentation, personalized healthcare, etc.) and related concerns (e.g., data privacy and quality, fairness, etc.) are discussed to contribute to the global debate on their integration in the sanitary system.
AD  - Univ Vigo, atlanTTic, Informat Technol Grp, Vigo, Spain
C3  - Universidade de Vigo
C3  - atlanTTic
FU  - Xunta de Galicia
FX  - No Statement Available
PU  - SPRINGER
PI  - NEW YORK
PA  - ONE NEW YORK PLAZA, SUITE 4600, NEW YORK, NY, UNITED STATES
SN  - 0090-6964
SN  - 1573-9686
J9  - ANN BIOMED ENG
JI  - Ann. Biomed. Eng.
DA  - AUG
PY  - 2024
VL  - 52
IS  - 8
SP  - 1928
EP  - 1931
DO  - 10.1007/s10439-024-03454-8
C6  - FEB 2024
WE  - Science Citation Index Expanded (SCI-EXPANDED)
AN  - WOS:001156157700001
N1  - Times Cited in Web of Science Core Collection:  5
Total Times Cited:  5
Cited Reference Count:  10
ER  -

TY  - JOUR
AU  - Kiuchi, K
AU  - Otsu, K
AU  - Hayashi, Y
TI  - Psychological insights into the research and practice of embodied conversational agents, chatbots and social assistive robots: a systematic meta-review
T2  - BEHAVIOUR & INFORMATION TECHNOLOGY
LA  - English
KW  - Large language models
KW  - artificial intelligence
KW  - interactive robots
KW  - ethics
KW  - education
KW  - mental health
KW  - LONG-TERM-CARE
KW  - OLDER-ADULTS
KW  - ARTIFICIAL-INTELLIGENCE
KW  - SPECTRUM DISORDER
KW  - ELDERLY CARE
KW  - ACCEPTABILITY
KW  - DEMENTIA
KW  - PEOPLE
KW  - AUTISM
KW  - INTERVENTIONS
AB  - This study presents a systematic literature search and narrative meta-review of the current state of research on conversational agents (CAs), including embodied CAs, chatbots, and social assistive robots (SARs). The investigation identifies 1,830 academic articles, of which 315 articles satisfied the inclusion criteria for the review. Systematic reviews across various fields are reported, including mental disorders, neurodevelopmental disorders, dementia/cognitive impairment, other medical conditions, elderly support, health promotion, mental health, education, industrial applications, agent characteristics, and robot characteristics. The study highlights challenges in current CA research, such as the scarcity of high-quality comparative studies and the acceptance of CAs by users and caregivers, particularly in elderly support. The article also categorises ethical discussions into nine elements: privacy, safety, innovation, user acceptance, psychological attachment, care philosophy, evaluation, social systems compatibility, and rule development. It also offers insights into the development of future guidelines. The role of CAs in fostering human relationships through their conversational function is emphasised to provide guidance for subsequent CA research and social implementation. As advancements in CA technology and research continue to progress, there is an increasing demand for sophisticated psychological investigations addressing relationships, emotions, and the self.
AD  - Japan Org Occupat Hlth & Safety, Natl Inst Occupat Safety & Hlth, Kawasaki, Japan
AD  - Ritsumeikan Univ, Ibaraki, Japan
C3  - Ritsumeikan University
FU  - Ritsumeikan Global Innovation Research Organization
FX  - No Statement Available
PU  - TAYLOR & FRANCIS LTD
PI  - ABINGDON
PA  - 2-4 PARK SQUARE, MILTON PARK, ABINGDON OR14 4RN, OXON, ENGLAND
SN  - 0144-929X
SN  - 1362-3001
J9  - BEHAV INFORM TECHNOL
JI  - Behav. Inf. Technol.
DA  - NOV 17
PY  - 2024
VL  - 43
IS  - 15
SP  - 3696
EP  - 3736
DO  - 10.1080/0144929X.2023.2286528
C6  - NOV 2023
WE  - Science Citation Index Expanded (SCI-EXPANDED)
WE  - Social Science Citation Index (SSCI)
AN  - WOS:001118367200001
N1  - Times Cited in Web of Science Core Collection:  8
Total Times Cited:  8
Cited Reference Count:  350
ER  -

TY  - JOUR
AU  - de Arriba-Pérez, F
AU  - García-Méndez, S
TI  - Leveraging large language models through natural language processing to provide interpretable machine learning predictions of mental deterioration in real time
T2  - ARABIAN JOURNAL FOR SCIENCE AND ENGINEERING
LA  - English
KW  - Artificial intelligence
KW  - Explainability
KW  - Healthcare
KW  - Large language models
KW  - Natural language processing
KW  - Stream-based machine learning
AB  - Based on official estimates, 50 million people worldwide are affected by dementia, and this number increases by 10 million new patients every year. Without a cure, clinical prognostication and early intervention represent the most effective ways to delay its progression. To this end, artificial intelligence and computational linguistics can be exploited for natural language analysis, personalized assessment, monitoring, and treatment. However, traditional approaches need more semantic knowledge management and explicability capabilities. Moreover, using large language models (llms) for cognitive decline diagnosis is still scarce, even though these models represent the most advanced way for clinical-patient communication using intelligent systems. Consequently, we leverage an llm using the latest natural language processing (nlp) techniques in a chatbot solution to provide interpretable machine learning prediction of cognitive decline in real-time. Linguistic-conceptual features are exploited for appropriate natural language analysis. Through explainability, we aim to fight potential biases of the models and improve their potential to help clinical workers in their diagnosis decisions. More in detail, the proposed pipeline is composed of (i) data extraction employing nlp-based prompt engineering; (ii) stream-based data processing including feature engineering, analysis, and selection; (iii) real-time classification; and (iv) the explainability dashboard to provide visual and natural language descriptions of the prediction outcome. Classification results exceed 80% in all evaluation metrics, with a recall value for the mental deterioration class about 85%. To sum up, we contribute with an affordable, flexible, non-invasive, personalized diagnostic system to this work.
AD  - Univ Vigo, Informat Technol Grp, atlanTTic, Vigo, Spain
C3  - Universidade de Vigo
C3  - atlanTTic
FU  - CRUE-CSIC; Springer Nature; Xunta de Galicia, Spain [ED481B-2022-093, ED481D 2024/014]; University of Vigo/CISUG
FX  - Open Access funding provided thanks to the CRUE-CSIC agreement with Springer Nature. This work was partially supported by (i) Xunta de Galicia grants ED481B-2022-093 and ED481D 2024/014, Spain; and (ii) University of Vigo/CISUG for open access charge.
PU  - SPRINGER HEIDELBERG
PI  - HEIDELBERG
PA  - TIERGARTENSTRASSE 17, D-69121 HEIDELBERG, GERMANY
SN  - 2193-567X
SN  - 2191-4281
J9  - ARAB J SCI ENG
JI  - Arab. J. Sci. Eng.
DA  - 2024 AUG 27
PY  - 2024
DO  - 10.1007/s13369-024-09508-2
C6  - AUG 2024
WE  - Science Citation Index Expanded (SCI-EXPANDED)
AN  - WOS:001298762700003
N1  - Times Cited in Web of Science Core Collection:  0
Total Times Cited:  0
Cited Reference Count:  53
ER  -

TY  - CPAPER
AU  - Thiede, C
AU  - Taeumel, M
AU  - Böhme, L
AU  - Hirschfeld, R
ED  - Edwards, J
ED  - Taeumel, M
TI  - Talking to Objects in Natural Language Toward Semantic Tools for Exploratory Programming
T2  - PROCEEDINGS OF THE 2024 ACM SIGPLAN INTERNATIONAL SYMPOSIUM ON NEW IDEAS, NEW PARADIGMS, AND REFLECTIONS ON PROGRAMMING AND SOFTWARE, ONWARD! 2024
LA  - English
CP  - ACM SIGPLAN International Symposium on New Ideas, New Paradigms, and Reflections on Programming and Software (Onward!)
KW  - exploratory programming
KW  - conversational agents
KW  - semantic tools
KW  - generative AI
KW  - object-oriented programming
KW  - natural-language programming
KW  - Smalltalk
KW  - LLMs
KW  - ChatGPT
KW  - SMALLTALK
AB  - In exploratory programming, programmers often face a semantic gap between their high-level understanding and the low-level interfaces available for interacting with objects in a system. That is, technical object structure and behavior need to be interpreted as abstract domain concepts, which then increases cognitive load and thus impedes exploration progress. We propose semantic object interfaces that bridge this gap by enabling contextual, natural-language conversations with objects. Our approach leverages an exploratory programming agent powered by a large language model (LLM) to translate natural-language questions into low-level experiments and provide high-level answers. We describe a framework for integrating semantic object interfaces into existing exploratory programming systems, including a prototype implementation in Squeak/Smalltalk using GPT-4o. We showcase the potential of semantic object interfaces through case studies and discuss their feasibility, limitations, and impact on the programming experience. While challenges remain, our approach promises to reduce mental effort and empower programmers to explore and understand systems at a higher level of abstraction for a better programming experience.
AD  - Univ Potsdam, Hasso Plattner Inst, Potsdam, Germany
C3  - University of Potsdam
PU  - ASSOC COMPUTING MACHINERY
PI  - NEW YORK
PA  - 1601 Broadway, 10th Floor, NEW YORK, NY, UNITED STATES
SN  - 979-8-4007-1215-9
PY  - 2024
SP  - 68
EP  - 84
DO  - 10.1145/3689492.3690049
WE  - Conference Proceedings Citation Index - Science (CPCI-S)
AN  - WOS:001344247800006
N1  - Times Cited in Web of Science Core Collection:  0
Total Times Cited:  0
Cited Reference Count:  67
ER  -

TY  - JOUR
AU  - Colabianchi, S
AU  - Costantino, F
AU  - Sabetta, N
TI  - Assessment of a large language model based digital intelligent assistant in assembly manufacturing
T2  - COMPUTERS IN INDUSTRY
LA  - English
KW  - Chatbot
KW  - Experimental design
KW  - Artificial intelligence
KW  - Natural language processing
KW  - Industry 4.0
KW  - Industry 5.0
KW  - INDUSTRY 4.0
KW  - TRAINING SYSTEM
AB  - The use of Digital Intelligent Assistants (DIAs) in manufacturing aims to enhance performance and reduce cognitive workload. By leveraging the advanced capabilities of Large Language Models (LLMs), the research aims to understand the impact of DIAs on assembly processes, emphasizing human-centric design and operational efficiency. The study is novel in considering the three primary objectives: evaluating the technical robustness of DIAs, assessing their effect on operators' cognitive workload and user experience, and determining the overall performance improvement of the assembly process. Methodologically, the research employs a laboratory experiment, incorporating a controlled setting to meticulously assess the DIA's performance. The experiment used a between-subjects design comparing a group of participants using the DIA against a control group relying on traditional manual methods across a series of assembly tasks. Findings reveal a significant enhancement in the operators' experience, a reduction in cognitive load, and an improvement in the quality of process outputs when the DIA is employed. The article contributes to the study of the DIA's potential and AI integration in manufacturing, offering insights into the design, development, and evaluation of DIAs in industrial settings.
AD  - Sapienza Univ Rome, Dept Comp Control & Management Engn Antonio Rubert, Via Ariosto 25, I-00185 Rome, Italy
C3  - Sapienza University Rome
PU  - ELSEVIER
PI  - AMSTERDAM
PA  - RADARWEG 29, 1043 NX AMSTERDAM, NETHERLANDS
SN  - 0166-3615
SN  - 1872-6194
J9  - COMPUT IND
JI  - Comput. Ind.
DA  - NOV
PY  - 2024
VL  - 162
C7  - 104129
DO  - 10.1016/j.compind.2024.104129
C6  - JUL 2024
WE  - Science Citation Index Expanded (SCI-EXPANDED)
AN  - WOS:001285944800001
N1  - Times Cited in Web of Science Core Collection:  2
Total Times Cited:  2
Cited Reference Count:  59
ER  -

TY  - JOUR
AU  - Balamurali, BT
AU  - Chen, JM
TI  - Performance Assessment of ChatGPT versus Bard in Detecting Alzheimer's Dementia
T2  - DIAGNOSTICS
LA  - English
KW  - Large Language Models
KW  - chatbots
KW  - GPT-3.5
KW  - GPT-4
KW  - ChatGPT
KW  - Bard
KW  - Alzheimer's dementia
KW  - zero-shot learning
KW  - chain-of-thought
KW  - ecological diagnostic screening
KW  - spontaneous speech
KW  - MENTAL-STATE-EXAMINATION
KW  - DISEASE
KW  - INTERVENTION
KW  - PREVENTION
KW  - IMPAIRMENT
KW  - MOCA
AB  - Large language models (LLMs) find increasing applications in many fields. Here, three LLM chatbots (ChatGPT-3.5, ChatGPT-4, and Bard) are assessed in their current form, as publicly available, for their ability to recognize Alzheimer's dementia (AD) and Cognitively Normal (CN) individuals using textual input derived from spontaneous speech recordings. A zero-shot learning approach is used at two levels of independent queries, with the second query (chain-of-thought prompting) eliciting more detailed information than the first. Each LLM chatbot's performance is evaluated on the prediction generated in terms of accuracy, sensitivity, specificity, precision, and F1 score. LLM chatbots generated a three-class outcome ("AD", "CN", or "Unsure"). When positively identifying AD, Bard produced the highest true-positives (89% recall) and highest F1 score (71%), but tended to misidentify CN as AD, with high confidence (low "Unsure" rates); for positively identifying CN, GPT-4 resulted in the highest true-negatives at 56% and highest F1 score (62%), adopting a diplomatic stance (moderate "Unsure" rates). Overall, the three LLM chatbots can identify AD vs. CN, surpassing chance-levels, but do not currently satisfy the requirements for clinical application.
AD  - Singapore Univ Technol & Design, Sci Math & Technol SMT, 8 Somapah Rd, Singapore 487372, Singapore
C3  - Singapore University of Technology & Design
PU  - MDPI
PI  - BASEL
PA  - ST ALBAN-ANLAGE 66, CH-4052 BASEL, SWITZERLAND
SN  - 2075-4418
J9  - DIAGNOSTICS
JI  - Diagnostics
DA  - APR
PY  - 2024
VL  - 14
IS  - 8
C7  - 817
DO  - 10.3390/diagnostics14080817
WE  - Science Citation Index Expanded (SCI-EXPANDED)
AN  - WOS:001210190500001
N1  - Times Cited in Web of Science Core Collection:  2
Total Times Cited:  2
Cited Reference Count:  52
ER  -

TY  - JOUR
AU  - Saeidnia, HR
AU  - Kozak, M
AU  - Lund, BD
AU  - Hassanzadeh, M
TI  - Evaluation of ChatGPT's responses to information needs and information seeking of dementia patients
T2  - SCIENTIFIC REPORTS
LA  - English
KW  - ChatGPT
KW  - Information need
KW  - Information seeking
KW  - Dementia
KW  - Large language model
KW  - CAREGIVERS
KW  - PEOPLE
AB  - Many people in the advanced stages of dementia require full-time caregivers, most of whom are family members who provide informal (non-specialized) care. It is important to provide these caregivers with high-quality information to help them understand and manage the symptoms and behaviors of dementia patients. This study aims to evaluate ChatGPT, a chatbot built using the Generative Pre-trained Transformer (GPT) large language model, in responding to information needs and information seeking of such informal caregivers. We identified the information needs of dementia patients based on the relevant literature (22 articles were selected from 2442 retrieved articles). From this analysis, we created a list of 31 items that describe these information needs, and used them to formulate 118 relevant questions. We then asked these questions to ChatGPT and investigated its responses. In the next phase, we asked 15 informal and 15 formal dementia-patient caregivers to analyze and evaluate these ChatGPT responses, using both quantitative (questionnaire) and qualitative (interview) approaches. In the interviews conducted, informal caregivers were more positive towards the use of ChatGPT to obtain non-specialized information about dementia compared to formal caregivers. However, ChatGPT struggled to provide satisfactory responses to more specialized (clinical) inquiries. In the questionnaire study, informal caregivers gave higher ratings to ChatGPT's responsiveness on the 31 items describing information needs, giving an overall mean score of 3.77 (SD 0.98) out of 5; the mean score among formal caregivers was 3.13 (SD 0.65), indicating that formal caregivers showed less trust in ChatGPT's responses compared to informal caregivers. ChatGPT's responses to non-clinical information needs related to dementia patients were generally satisfactory at this stage. As this tool is still under heavy development, it holds promise for providing even higher-quality information in response to information needs, particularly when developed in collaboration with healthcare professionals. Thus, large language models such as ChatGPT can serve as valuable sources of information for informal caregivers, although they may not fully meet the needs of formal caregivers who seek specialized (clinical) answers. Nevertheless, even in its current state, ChatGPT was able to provide responses to some of the clinical questions related to dementia that were asked.
AD  - Tarbiat Modares Univ, Dept Knowledge & Informat Sci, Tehran, Iran
AD  - Univ Informat Technol & Management Rzeszow, Dept Media Journalism & Social Commun, Rzeszow, Poland
AD  - Univ North Texas, Dept Informat Sci, Denton, TX USA
C3  - Tarbiat Modares University
C3  - University of Information Technology & Management Rzeszow
C3  - University of North Texas System
C3  - University of North Texas Denton
PU  - NATURE PORTFOLIO
PI  - BERLIN
PA  - HEIDELBERGER PLATZ 3, BERLIN, 14197, GERMANY
SN  - 2045-2322
J9  - SCI REP-UK
JI  - Sci Rep
DA  - MAY 4
PY  - 2024
VL  - 14
IS  - 1
C7  - 10273
DO  - 10.1038/s41598-024-61068-5
WE  - Science Citation Index Expanded (SCI-EXPANDED)
AN  - WOS:001214489500026
N1  - Times Cited in Web of Science Core Collection:  8
Total Times Cited:  8
Cited Reference Count:  46
ER  -

TY  - CPAPER
AU  - Kumar, R
AU  - Gattani, RK
AU  - Singh, K
ED  - Assoc Computing Machinery
TI  - Enhancing Medical History Collection using LLMs
T2  - 2024 AUSTRALIAN COMPUTER SCIENCE WEEK, ACSW 2024
LA  - English
CP  - Australian Computer Science Week (ACSW)
AB  - Inaccurate and incomplete medical history taking can hinder diagnosis and impede optimal healthcare delivery. This research explores the potential of large language models (LLMs) as conversational assistants for patient history collection, aiming to optimize the process for both patients and healthcare providers. Through three field trials involving a total of 150 patients, we identified key challenges and innovative solutions to implement LLMs effectively, paving the way for improved patient care. The research highlights the success of a mobile web application linked by QR code, the utilization of constitutional AI training instead of traditional data-driven methods, and the presentation of patient history summaries directly to physicians to reduce cognitive load. This comprehensive approach enhances the efficiency and quality of patient history-taking, addressing common issues such as the lack of in-depth medical history, doctor's cognitive overload, and the impact of different communication modalities on patient engagement.
AD  - SublimeAI Inc, Malerkotla, Punjab, India
AD  - AIIMS, New Delhi, India
AD  - PlainSwipe LLC, Sunnyvale, CA USA
C3  - All India Institute of Medical Sciences (AIIMS) New Delhi
PU  - ASSOC COMPUTING MACHINERY
PI  - NEW YORK
PA  - 1601 Broadway, 10th Floor, NEW YORK, NY, UNITED STATES
SN  - 979-8-4007-1730-7
PY  - 2024
SP  - 140
EP  - 143
DO  - 10.1145/3641142.3641174
WE  - Conference Proceedings Citation Index - Science (CPCI-S)
AN  - WOS:001227440000020
N1  - Times Cited in Web of Science Core Collection:  2
Total Times Cited:  2
Cited Reference Count:  10
ER  -

TY  - CPAPER
AU  - Gilman, ES
AU  - Kot, S
AU  - Engineer, M
AU  - Dixon, E
A1  - Assoc Computing Machinery
TI  - Training Adults with Mild to Moderate Dementia in ChatGPT: Exploring Best Practices
T2  - COMPANION PROCEEDINGS OF 2024 29TH ANNUAL CONFERENCE ON INTELLIGENT USER INTERFACES, IUI 2024 COMPANION
LA  - English
CP  - 29th ACM Annual International Conference on Intelligent User Interfaces (IUI)
KW  - Dementia
KW  - Text-based LLM-driven Conversational Agents
KW  - ChatGPT
KW  - Technology Training
KW  - TECHNOLOGY
KW  - PEOPLE
AB  - In the realm of generative AI applications, explicitly focusing on LLM-driven conversational agents, there exists a notable gap in addressing the needs of individuals with disabilities, including those with dementia. This oversight raises concerns regarding equity and accessibility in deploying potentially beneficial assistive technologies. This paper seeks to form best practices for instructing individuals with mild to moderate dementia on integrating assistive technology, in this case ChatGPT 3.5 (a conversational AI), into their daily activities. The research, conducted through remote focus groups and optional individual training sessions, identified three key best practices: 1) implementing conversational learning in groups, 2) facilitating proxy interactions, and 3) providing 1-on-1 guided walkthroughs. These findings not only contribute best practices for instructing individuals with cognitive differences in using emerging text-based LLM-driven conversational agents but also emphasize the potential for inclusive design of AI systems tailored for people with mild to moderate dementia. The study underscores the interest and capability of individuals with dementia to learn and interact with LLM-driven conversational agents, offering insights into incorporating such technology into their lives.
AD  - Clemson Univ, Clemson, SC 29634 USA
C3  - Clemson University
PU  - ASSOC COMPUTING MACHINERY
PI  - NEW YORK
PA  - 1601 Broadway, 10th Floor, NEW YORK, NY, UNITED STATES
SN  - 979-8-4007-0509-0
PY  - 2024
SP  - 101
EP  - 106
DO  - 10.1145/3640544.3645230
WE  - Conference Proceedings Citation Index - Science (CPCI-S)
AN  - WOS:001248507300022
N1  - Times Cited in Web of Science Core Collection:  3
Total Times Cited:  3
Cited Reference Count:  40
ER  -

TY  - CPAPER
AU  - Hu, JX
AU  - Li, JZ
AU  - Zeng, YH
AU  - Yang, DJ
AU  - Liang, DX
AU  - Meng, HL
AU  - Ma, XJ
A1  - ACM
TI  - Designing Scaffolding Strategies for Conversational Agents in Dialog Tasks of Neurocognitive Disorder Screening
T2  - PROCEEDINGS OF THE 2024 CHI CONFERENCE ON HUMAN FACTORS IN COMPUTING SYTEMS (CHI 2024)
LA  - English
CP  - ACM CHI Conference on Human Factors in Computing Sytems (CHI)
KW  - Health
KW  - Aging
KW  - Scaffolding
KW  - Conversational Agent
KW  - Neurocognitive Disorder Screening
KW  - MONTREAL COGNITIVE ASSESSMENT
KW  - DEMENTIA
KW  - TESTS
KW  - RELIABILITY
KW  - VALIDATION
KW  - ACCURACY
KW  - VALIDITY
KW  - SPEECH
KW  - MEMORY
KW  - CARE
AB  - Regular screening is critical for individuals at risk of neurocognitive disorders (NCDs) to receive early intervention. Conversational agents (CAs) have been adopted to administer dialog-based NCD screening tests for their scalability compared to human-administered tests. However, unique communication skills are required for CAs during NCD screening, e.g., clinicians often apply scaffolding to ensure subjects' understanding of and engagement in screening tests. Based on scaffolding theories and analysis of clinicians' practices from human-administered test recordings, we designed a scaffolding framework for the CA. In an exploratory wizard-of-Oz study, the CA empowered by ChatGPT administered tasks in the Grocery Shopping Dialog Task with 15 participants (10 diagnosed with NCDs). Clinical experts verified the quality of the CA's scaffolding and we explored its effects on task understanding of the participants. Moreover, we proposed implications for the future design of CAs that enable scaffolding for scalable NCD screening.
AD  - Hong Kong Univ Sci & Technol, Hong Kong, Peoples R China
AD  - Chinese Univ Hong Kong, Hong Kong, Peoples R China
C3  - Hong Kong University of Science & Technology
C3  - Chinese University of Hong Kong
FU  - Hong Kong SAR Research Grants Council's Theme-based Research Grant Scheme [T45407/19N]; Wing Lam Kwan
FX  - This project is supported by the Hong Kong SAR Research Grants Council's Theme-based Research Grant Scheme (Project No. T45407/19N). The assistance provided by Professor Vincent Mok's team (with special thanks to Wing Lam Kwan and Man Ho So), Dr. Ka Ho Wong, and Hang Yu Wong is greatly appreciated.
PU  - ASSOC COMPUTING MACHINERY
PI  - NEW YORK
PA  - 1601 Broadway, 10th Floor, NEW YORK, NY, UNITED STATES
SN  - 979-8-4007-0330-0
PY  - 2024
DO  - 10.1145/3613904.3642960
WE  - Conference Proceedings Citation Index - Science (CPCI-S)
AN  - WOS:001266059704040
N1  - Times Cited in Web of Science Core Collection:  0
Total Times Cited:  0
Cited Reference Count:  86
ER  -

TY  - JOUR
AU  - Sheehy, L
AU  - Bouchard, S
AU  - Kakkar, A
AU  - El Hakim, R
AU  - Lhoest, J
AU  - Frank, A
TI  - Development and Initial Testing of an Artificial Intelligence-Based Virtual Reality Companion for People Living with Dementia in Long-Term Care
T2  - JOURNAL OF CLINICAL MEDICINE
LA  - English
KW  - virtual reality
KW  - long-term care
KW  - dementia
KW  - artificial intelligence
KW  - large language models
KW  - compassion
KW  - reminiscence
KW  - elderly
KW  - cognitive decline
KW  - cognitive impairment
AB  - Background/Objectives: Feelings of loneliness are common in people living with dementia (PLWD) in long-term care (LTC). The goals of this study were to describe the development of a novel virtual companion for PLWD living in LTC and assess its feasibility and acceptability. Methods: The computer-generated virtual companion, presented using a head-mounted virtual reality display, was developed in two stages. In Stage 1, the virtual companion asked questions designed to encourage conversation and reminiscence. In Stage 2, more powerful artificial intelligence tools allowed the virtual companion to engage users in nuanced discussions on any topic. PLWD in LTC tested the application at each stage to assess feasibility and acceptability. Results: Ten PLWD living in LTC participated in Stage 1 (4 men and 6 women; average 82 years old) and Stage 2 (2 men and 8 women; average 87 years old). Session lengths ranged from 0:00 to 5:30 min in Stage 1 and 0:00 to 53:50 min in Stage 2. Speech recognition issues and a limited repertoire of questions limited acceptance in Stage 1. Enhanced conversational ability in Stage 2 led to intimate and meaningful conversations with many participants. Many users found the head-mounted display heavy. There were no complaints of simulator sickness. The virtual companion was best suited to PLWD who could engage in reciprocal conversation. After Stage 2, response latency was identified as an opportunity for improvement in future versions. Conclusions: Virtual reality and artificial intelligence can be used to create a virtual companion that is acceptable and enjoyable to some PLWD living in LTC. Ongoing innovations in hardware and software will allow future iterations to provide more natural conversational interaction and an enhanced social experience.
AD  - Bruyere Res Inst, 43 Bruyere St, Ottawa, ON K1N 5C8, Canada
AD  - Univ Quebec Outaouais, Cyberpsychol Lab UQO, Gatineau, PQ J8X 3X7, Canada
AD  - Univ Liege, HEC Liege Ecole Gest, B-4000 Liege, Belgium
C3  - University of Ottawa
C3  - University of Quebec
C3  - University Quebec Outaouais
C3  - University of Liege
FU  - Bruyere Academic Medical Organization; Centre for Aging + Brain Health Innovation [SPARK-6-00449]; BioTalent Canada [18750, 81450]; Canada Research Chairs [231039]; Burnside family to the Bruyere Research Institute
FX  - This research was funded by Bruyere Academic Medical Organization (Incentive grant, no grant number), Centre for Aging + Brain Health Innovation (grant number SPARK-6-00449), BioTalent Canada (contract numbers 18750, 81450), The Canada Research Chairs (grant number 231039), and generous donations from the Burnside family to the Bruyere Research Institute.
PU  - MDPI
PI  - BASEL
PA  - ST ALBAN-ANLAGE 66, CH-4052 BASEL, SWITZERLAND
SN  - 2077-0383
J9  - J CLIN MED
JI  - J. Clin. Med.
DA  - SEP
PY  - 2024
VL  - 13
IS  - 18
C7  - 5574
DO  - 10.3390/jcm13185574
WE  - Science Citation Index Expanded (SCI-EXPANDED)
AN  - WOS:001323379400001
N1  - Times Cited in Web of Science Core Collection:  0
Total Times Cited:  0
Cited Reference Count:  57
ER  -

TY  - JOUR
AU  - León-Domínguez, U
TI  - Potential Cognitive Risks of Generative Transformer-Based AI Chatbots on Higher Order Executive Functions
T2  - NEUROPSYCHOLOGY
LA  - English
KW  - chat generative pretrained transformer
KW  - cognition
KW  - neuronal recycling hypothesis
KW  - cognitive offloading
KW  - cultural tools
KW  - IMPROVE EVERYDAY ACTION
KW  - MASSIVE IQ GAINS
KW  - WORKING-MEMORY
KW  - INNER SPEECH
KW  - DUAL-TASK
KW  - DECISION-MAKING
KW  - PRIVATE SPEECH
KW  - TOOL USE
KW  - BRAIN
KW  - INTELLIGENCE
AB  - Background: Chat generative retrained transformer (ChatGPT) represents a groundbreaking advancement in Artificial Intelligence (AI-chatbot) technology, utilizing transformer algorithms to enhance natural language processing and facilitating their use for addressing specific tasks. These AI chatbots can respond to questions by generating verbal instructions similar to those a person would provide during the problem-solving process. Aim: ChatGPT has become the fastest growing software in terms of user adoption in history, leading to an anticipated widespread use of this technology in the general population. Current literature is predominantly focused on the functional aspects of these technologies, but the field has not yet explored hypotheses on how these AI chatbots could impact the evolutionary aspects of human cognitive development. Thesis: The "neuronal recycling hypothesis" posits that the brain undergoes structural transformation by incorporating new cultural tools into "neural niches," consequently altering individual cognition. In the case of technological tools, it has been established that they reduce the cognitive demand needed to solve tasks through a process called "cognitive offloading." In this theoretical article, three hypotheses were proposed via forward inference about how algorithms such as ChatGPT and similar models may influence the cognitive processes and structures of upcoming generations. Conclusions: By forecasting the neurocognitive effects of these technologies, educational and political communities can anticipate future scenarios and formulate strategic plans to either mitigate or enhance the cognitive influence that these factors may have on the general population.
AD  - Univ Monterrey, Sch Psychol, Monterrey, Mexico
AD  - Univ Monterrey, Sch Psychol, Ave Ignacio Morones Prieto, Monterrey 66238, Mexico
C3  - Universidad de Monterrey
C3  - Universidad de Monterrey
PU  - AMER PSYCHOLOGICAL ASSOC
PI  - WASHINGTON
PA  - 750 FIRST ST NE, WASHINGTON, DC 20002-4242 USA
SN  - 0894-4105
SN  - 1931-1559
J9  - NEUROPSYCHOLOGY
JI  - Neuropsychology
DA  - MAY
PY  - 2024
VL  - 38
IS  - 4
SP  - 293
EP  - 308
DO  - 10.1037/neu0000948
C6  - FEB 2024
WE  - Science Citation Index Expanded (SCI-EXPANDED)
WE  - Social Science Citation Index (SSCI)
AN  - WOS:001155165800001
N1  - Times Cited in Web of Science Core Collection:  8
Total Times Cited:  8
Cited Reference Count:  233
ER  -

TY  - JOUR
AU  - Krstic, D
AU  - Petrovic, N
AU  - Suljovic, S
AU  - Al-Azzoni, I
TI  - AI-Enabled Framework for Mobile Network Experimentation Leveraging ChatGPT: Case Study of Channel Capacity Calculation for η-μ Fading and Co-Channel Interference
T2  - ELECTRONICS
LA  - English
KW  - Chat Generative Pre-trained Transformer (ChatGPT)
KW  - machine learning
KW  - Neo4j
KW  - channel capacity (CC)
KW  - selection combining (SC)
KW  - eta-mu fading
KW  - co-channel interference (CCI)
KW  - OUTAGE PROBABILITY ANALYSIS
KW  - MACRO-DIVERSITY SYSTEM
KW  - LEVEL-CROSSING RATE
AB  - Artificial intelligence has been identified as one of the main driving forces of innovation in state-of-the-art mobile and wireless networks. It has enabled many novel usage scenarios, relying on predictive models for increasing network management efficiency. However, its adoption requires additional efforts, such as mastering the terminology, tools, and newly required steps of data importing and preparation, all of which increase the time required for experimentation. Therefore, we aimed to automate the manual steps as much as possible while reducing the overall cognitive load. In this paper, we explore the potential use of a novel Chat Generative Pre-trained Transformer (ChatGPT) conversational agent together with a model-driven approach relying on the Neo4j graph database in order to aid experimentation and analytics in the case of wireless network planning. As a case study, we present a derivation of the expression for the channel capacity (CC) metric in the case of eta-mu multipath fading and eta-mu co-channel interference. Moreover, the derived expression is leveraged for quality of service (QoS) estimation within the software simulation environment. ChatGPT, in synergy with a model-driven approach, is used to automate several steps: data importing, generation of graph construction, and machine learning-related Neo4j queries. According to the achieved outcomes, the proposed QoS estimation method, based on the derived CC expression (with precision up to the fifth significant digit), demonstrates satisfactory accuracy (up to 98%) and faster training than the deep neural network-based solution. On the other hand, compared to the manual approach based on our previous work, ChatGPT-based code generation reduces the time required for experimentation by more than 4 times.
AD  - Univ Nis, Fac Elect Engn, Nish 18000, Serbia
AD  - Acad Appl Tech Studies Belgrade, Beograd 11070, Serbia
AD  - Al Ain Univ, Coll Engn, Al Ain 64141, U Arab Emirates
C3  - University of Nis
FU  - This paper was written partially under the Serbian Ministry of Science, Technological Development and Innovation.; Serbian Ministry of Science, Technological Development and Innovation
FX  - This paper was written partially under the Serbian Ministry of Science, Technological Development and Innovation.
PU  - MDPI
PI  - BASEL
PA  - ST ALBAN-ANLAGE 66, CH-4052 BASEL, SWITZERLAND
SN  - 2079-9292
J9  - ELECTRONICS-SWITZ
JI  - Electronics
DA  - OCT
PY  - 2023
VL  - 12
IS  - 19
C7  - 4088
DO  - 10.3390/electronics12194088
WE  - Science Citation Index Expanded (SCI-EXPANDED)
AN  - WOS:001084708400001
N1  - Times Cited in Web of Science Core Collection:  2
Total Times Cited:  2
Cited Reference Count:  42
ER  -

TY  - CPAPER
AU  - Bennett, CC
A1  - ASSOC COMPUTING MACHINERY
TI  - Findings from Studies on English-Based Conversational AI Agents (including ChatGPT) Are Not Universal
T2  - PROCEEDINGS OF THE 6TH CONFERENCE ON ACM CONVERSATIONAL USER INTERFACES, CUI 2024
LA  - English
CP  - 6th ACM Conference on Conversational User Interfaces (CUI)
KW  - Language
KW  - Artificial Agents
KW  - Speech Systems
KW  - Bilingualism
KW  - Dementia
KW  - Experimental Bias
AB  - A common, but largely untested, assumption in artificial intelligence (AI) and speech systems is that results from experiments using only the English language as the communication medium will hold true across any other language or cultural context. We argue here, based on emerging recent scientific evidence, that such an assumption appears to be invalid. In fact, there appear to be stark differences across languages and cultures when experiments are conducted using the same artificial speech system setup to be able to communicate in more than one language. Moreover, using those AI systems with bilingual human speakers shows that their behavior, social cues, and communication patterns change when language "code-switching" occurs within the same experiment session. To illustrate our point further, in the second half of the paper we give the specific example of ChatGPT (as the backbone speech content for artificial speech systems) being used for older adults with dementia and Alzheimer's, who often have altered speech patterns (e.g. slurred pronunciation). There are emerging reports from such research of severe limitations of ChatGPT in such contexts, which highlights the dangers of assuming findings from a narrow range of linguistic and/or cultural contexts can fully capture some universal truths about human communication with artificial agents. Finally, we point out that the reluctance of scientific journals and conferences to publish negative results means many of those emerging reports are only being reported anecdotally, which is problematic for the field of conversational user interfaces (CUI).
AD  - Depaul Univ, Coll Comp & Digital Media, Chicago, IL 60604 USA
C3  - DePaul University
PU  - ASSOC COMPUTING MACHINERY
PI  - NEW YORK
PA  - 1601 Broadway, 10th Floor, NEW YORK, NY, UNITED STATES
SN  - 979-8-4007-0511-3
PY  - 2024
C7  - 41
DO  - 10.1145/3640794.3665879
WE  - Conference Proceedings Citation Index - Science (CPCI-S)
WE  - Conference Proceedings Citation Index - Social Science &amp; Humanities (CPCI-SSH)
AN  - WOS:001270693400041
N1  - Times Cited in Web of Science Core Collection:  1
Total Times Cited:  1
Cited Reference Count:  31
ER  -

TY  - CPAPER
AU  - Mirheidari, B
AU  - Pan, YL
AU  - Blackburn, D
AU  - O'Malley, R
AU  - Christensen, H
A1  - Int Speech Commun Assoc
TI  - Identifying cognitive impairment using sentence representation vectors
T2  - INTERSPEECH 2021
LA  - English
CP  - Interspeech Conference
KW  - Dementia detection
KW  - language representation
KW  - speech recognition
KW  - processing of pathological speech
KW  - SIGNS
AB  - The widely used word vectors can be extended at the sentence level to perform a wide range of natural language processing (NLP) tasks. Recently the Bidirectional Encoder Representations from Transformers (BERT) language representation achieved state-of-the-art performance for these applications. The model is trained with punctuated and well-formed (writ-ten) text, however, the performance of the model drops significantly when the input text is the - erroneous and unpunctuated- output of automatic speech recognition (ASR). We use a sliding window and averaging approach for pre-processing text for BERT to extract features for classifying three diagnostic categories relating to cognitive impairment: neurodegenerative dis-order (ND), mild cognitive impairment (MCI), and healthy controls (HC). The in-house dataset contains the audio recordings of an intelligent virtual agent (IVA) who asks the participants several conversational questions prompts in addition to giving a picture description prompt. For the three-way classification, we achieve a 73.88% F-score (accuracy: 76.53%) using the pre-trained, uncased base BERT and for the two-way classifier (HCvs. ND) we achieve 89.80% (accuracy: 90%). We further improve these by using a prompt selection technique, reaching the F-scores of 79.98% (accuracy: 81.63%) and 93.56% (accuracy:93 .75%) respectively.
AD  - Univ Sheffield, Dept Comp Sci, Sheffield, S Yorkshire, England
AD  - Univ Sheffield, Sheffield Inst Translat Neurosci SITraN, Sheffield, S Yorkshire, England
C3  - University of Sheffield
C3  - University of Sheffield
FU  - European Union's H2020 Marie Sklodowska-Curie programme (TAPAS) [766287]; Rosetrees Trust; Stoneygate Trust (COMPASS) [M934]; Fast ASsessment and Treatment in Healthcare - EPSRC [EP/N027000/1]; EPSRC [EP/N027000/1] Funding Source: UKRI; UKRI [MC_PC_17176] Funding Source: UKRI
FX  - This work is supported by the European Union's H2020 Marie Sklodowska-Curie programme (TAPAS; Grant Agreement No. 766287), the Rosetrees Trust and the Stoneygate Trust (COMPASS, Grant Agreement No. M934 and the Fast ASsessment and Treatment in Healthcare funded by EPSRC (Reference. EP/N027000/1).
PU  - ISCA-INT SPEECH COMMUNICATION ASSOC
PI  - BAIXAS
PA  - C/O EMMANUELLE FOXONET, 4 RUE DES FAUVETTES, LIEU DIT LOUS TOURILS, BAIXAS, F-66390, FRANCE
SN  - 2308-457X
J9  - INTERSPEECH
PY  - 2021
SP  - 2941
EP  - 2945
DO  - 10.21437/Interspeech.2021-915
WE  - Conference Proceedings Citation Index - Science (CPCI-S)
AN  - WOS:000841879503006
N1  - Times Cited in Web of Science Core Collection:  2
Total Times Cited:  2
Cited Reference Count:  23
ER  -

TY  - JOUR
AU  - Elyoseph, Z
AU  - Hadar-Shoval, D
AU  - Asraf, K
AU  - Lvovsky, M
TI  - ChatGPT outperforms humans in emotional awareness evaluations
T2  - FRONTIERS IN PSYCHOLOGY
LA  - English
KW  - ChatGPT
KW  - emotional awareness
KW  - LEAS
KW  - artificial intelligence
KW  - emotional intelligence
KW  - psychological assessment
KW  - psychotherapy
KW  - DEFICITS
KW  - ALEXITHYMIA
KW  - SCALE
KW  - MIND
AB  - The artificial intelligence chatbot, ChatGPT, has gained widespread attention for its ability to perform natural language processing tasks and has the fastest-growing user base in history. Although ChatGPT has successfully generated theoretical information in multiple fields, its ability to identify and describe emotions is still unknown. Emotional awareness (EA), the ability to conceptualize one's own and others' emotions, is considered a transdiagnostic mechanism for psychopathology. This study utilized the Levels of Emotional Awareness Scale (LEAS) as an objective, performance-based test to analyze ChatGPT's responses to twenty scenarios and compared its EA performance with that of the general population norms, as reported by a previous study. A second examination was performed one month later to measure EA improvement over time. Finally, two independent licensed psychologists evaluated the fit-to-context of ChatGPT's EA responses. In the first examination, ChatGPT demonstrated significantly higher performance than the general population on all the LEAS scales (Z score = 2.84). In the second examination, ChatGPT's performance significantly improved, almost reaching the maximum possible LEAS score (Z score = 4.26). Its accuracy levels were also extremely high (9.7/10). The study demonstrated that ChatGPT can generate appropriate EA responses, and that its performance may improve significantly over time. The study has theoretical and clinical implications, as ChatGPT can be used as part of cognitive training for clinical populations with EA impairments. In addition, ChatGPT's EA-like abilities may facilitate psychiatric diagnosis and assessment and be used to enhance emotional language. Further research is warranted to better understand the potential benefits and risks of ChatGPT and refine it to promote mental health.
AD  - Max Stern Yezreel Valley Coll, Ctr Psychobiol Res, Dept Psychol & Educ Counseling, Emek Yezreel, Israel
AD  - Imperial Coll London, Fac Med, Dept Brain Sci, London, England
AD  - Max Stern Yezreel Valley Coll, Ctr Psychobiol Res, Psychol Dept, Emek Yezreel, Israel
C3  - Imperial College London
PU  - FRONTIERS MEDIA SA
PI  - LAUSANNE
PA  - AVENUE DU TRIBUNAL FEDERAL 34, LAUSANNE, CH-1015, SWITZERLAND
SN  - 1664-1078
J9  - FRONT PSYCHOL
JI  - Front. Psychol.
DA  - MAY 26
PY  - 2023
VL  - 14
C7  - 1199058
DO  - 10.3389/fpsyg.2023.1199058
WE  - Social Science Citation Index (SSCI)
AN  - WOS:001003182900001
N1  - Times Cited in Web of Science Core Collection:  123
Total Times Cited:  124
Cited Reference Count:  44
ER  -
