# Supplementary material for: Large Language Model–Based Agents for Physical Activity and Cognitive Training: Scoping Review
Source: JMIR AI. 2026 Mar 12;5:e80123. doi: 10.2196/80123 (PMC12981376; doi:10.2196/80123)
Supplement: Multimedia Appendix 1 [file ai-v5-e80123-s001.zip › supplementary_materials_large_language_models_pa_ct_scoping_review/02_queries/023_queries_results/acm_K_K1K2K4_v2.ris]

TY  - CPAPER
AU  - Espinoza, Fernanda
AU  - Cook, Darren
AU  - Butler, Chris R
AU  - Calvo, Rafael A
TI  - Supporting dementia caregivers in Peru through chatbots: generative AI vs
      structured conversations
SP  - 89–98
PY  - 2024
DA  - 2024
PB  - BCS Learning & Development Ltd
DO  - 10.14236/ewic/BCSHCI2023.11
UR  - https://doi.org/10.14236/ewic/BCSHCI2023.11
UR  - http://dx.doi.org/10.14236/ewic/BCSHCI2023.11
KW  - Dementia, Chatbot, Conversational design, Human-centred design, Generative AI, Caregiver support, Caregiver intervention
ER  - 
