# Supplementary material for: Large Language Model–Based Agents for Physical Activity and Cognitive Training: Scoping Review
Source: JMIR AI. 2026 Mar 12;5:e80123. doi: 10.2196/80123 (PMC12981376; doi:10.2196/80123)
Supplement: Multimedia Appendix 1 [file ai-v5-e80123-s001.zip › supplementary_materials_large_language_models_pa_ct_scoping_review/02_queries/023_queries_results/wos_K1K2K3_TAK_results.ris]

TY  - CPAPER
AU  - Sun, X
AU  - Teljeur, I
AU  - Li, ZY
AU  - Bosch, JA
A1  - ASSOC COMPUTING MACHINERY
TI  - Can a Funny Chatbot Make a Difference? Infusing Humor into Conversational Agent for Behavioral Intervention
T2  - PROCEEDINGS OF THE 6TH CONFERENCE ON ACM CONVERSATIONAL USER INTERFACES, CUI 2024
LA  - English
CP  - 6th ACM Conference on Conversational User Interfaces (CUI)
KW  - Conversational agents
KW  - large language model
KW  - humorous communication style
KW  - behavior change techniques
KW  - RANDOMIZED CONTROLLED-TRIAL
KW  - PHYSICAL-ACTIVITY
KW  - MOTIVATION
KW  - EHEALTH
KW  - ALCOHOL
KW  - OBESITY
AB  - Regular physical activity is crucial for reducing the risk of non-communicable disease (NCD). With NCDs on the rise globally, there is an urgent need for effective health interventions, with chatbots emerging as a viable and cost-effective option because of limited healthcare accessibility. Although health professionals often utilize behavior change techniques (BCTs) to boost physical activity levels and enhance client engagement and motivation by affiliative humor, the efficacy of humor in chatbot-delivered interventions is not well-understood. This study conducted a randomized controlled trial to examine the impact of the generative humorous communication style in a 10-day chatbot-delivered intervention for physical activity. It further investigated whether user engagement and motivation act as mediators between the communication style and changes in physical activity levels. 66 participants engaged with the chatbots across three groups (humorous, non-humorous, and no-intervention) and responded to daily ecological momentary assessment questionnaires assessing engagement, motivation, and physical activity levels. Multilevel time series analyses revealed that an affiliative humorous communication style positively impacted physical activity levels over time, with user engagement acting as a mediator in this relationship, whereas motivation did not. These findings clarify the role of humorous communication style in chatbot-delivered interventions for physical activity, offering valuable insights for future development of intelligent conversational agents incorporating humor.
AD  - Univ Amsterdam, Amsterdam, Netherlands
AD  - Southeast Univ, Nanjing, Peoples R China
C3  - University of Amsterdam
C3  - Southeast University - China
FU  - European Commission in the Horizon H2020 scheme [101017424]
FX  - We would like to thank all research members of the TIMELY project for their valuable insights and input. This study is funded by the European Commission in the Horizon H2020 scheme, awarded to JB (TIMELY Grant agreement ID: 101017424) We also thank our anonymous reviewers for their constructive comments.
PU  - ASSOC COMPUTING MACHINERY
PI  - NEW YORK
PA  - 1601 Broadway, 10th Floor, NEW YORK, NY, UNITED STATES
SN  - 979-8-4007-0511-3
PY  - 2024
DO  - 10.1145/3640794.3665555
WE  - Conference Proceedings Citation Index - Science (CPCI-S)
WE  - Conference Proceedings Citation Index - Social Science &amp; Humanities (CPCI-SSH)
AN  - WOS:001270693400003
N1  - Times Cited in Web of Science Core Collection:  4
Total Times Cited:  4
Cited Reference Count:  67
ER  -

TY  - JOUR
AU  - Vandelanotte, C
AU  - Hodgetts, D
AU  - Peris, DLIHK
AU  - Karki, A
AU  - Maher, C
AU  - Imam, T
AU  - Rashid, M
AU  - To, Q
AU  - Trost, S
TI  - Perceptions and expectations of an artificially intelligent physical activity digital assistant - A focus group study
T2  - APPLIED PSYCHOLOGY-HEALTH AND WELL BEING
LA  - English
KW  - artificial intelligence
KW  - chatbot
KW  - conversational agent
KW  - health behaviour change intervention
KW  - large language model
KW  - machine learning
AB  - Artificially intelligent physical activity digital assistants that use the full spectrum of machine learning capabilities have not yet been developed and examined. This study aimed to explore potential users' perceptions and expectations of using such a digital assistant. Six 90-min online focus group meetings (n = 45 adults) were conducted. Meetings were recorded, transcribed and thematically analysed. Participants embraced the idea of a 'digital assistant' providing physical activity support. Participants indicated they would like to receive notifications from the digital assistant, but did not agree on the number, timing, tone and content of notifications. Likewise, they indicated that the digital assistant's personality and appearance should be customisable. Participants understood the need to provide information to the digital assistant to allow for personalisation, but varied greatly in the extent of information that they were willing to provide. Privacy issues aside, participants embraced the idea of using artificial intelligence or machine learning in return for a more functional and personal digital assistant. In sum, participants were ready for an artificially intelligent physical activity digital assistant but emphasised a need to personalise or customise nearly every feature of the application. This poses challenges in terms of cost and complexity of developing the application.
AD  - Cent Queensland Univ, Appleton Inst, Rockhampton, Qld 4702, Australia
AD  - Hong Kong Baptist Univ, Fac Social Sci, Dept Sport Phys Educ & Hlth, Hong Kong, Peoples R China
AD  - Univ South Australia, Allied Hlth & Human Performance, Adelaide, SA, Australia
AD  - Cent Queensland Univ, Sch Business & Law, Melbourne, Vic, Australia
AD  - Cent Queensland Univ, Sch Engn & Technol, Melbourne, Vic, Australia
AD  - Univ Queensland, Sch Human Movement & Nutr Sci, St Lucia, Qld, Australia
C3  - Central Queensland University
C3  - Hong Kong Baptist University
C3  - University of South Australia
C3  - Central Queensland University
C3  - Central Queensland University
C3  - University of Queensland
FU  - Australian Research Council; Wiley - Central Queensland University agreement via the Council of Australian University Librarians
FX  - Open access publishing facilitated by Central Queensland University, as part of the Wiley - Central Queensland University agreement via the Council of Australian University Librarians.
PU  - WILEY
PI  - HOBOKEN
PA  - 111 RIVER ST, HOBOKEN 07030-5774, NJ USA
SN  - 1758-0854
J9  - APPL PSYCHOL-HLTH WE
JI  - Appl. Psychol.-Health Well Being
DA  - NOV
PY  - 2024
VL  - 16
IS  - 4
SP  - 2362
EP  - 2380
DO  - 10.1111/aphw.12594
C6  - SEP 2024
WE  - Social Science Citation Index (SSCI)
AN  - WOS:001310656000001
N1  - Times Cited in Web of Science Core Collection:  0
Total Times Cited:  0
Cited Reference Count:  40
ER  -

TY  - JOUR
AU  - Suffoletto, B
TI  - Deceptively Simple yet Profoundly Impactful:Text MessagingInterventions to Support Health
T2  - JOURNAL OF MEDICAL INTERNET RESEARCH
LA  - English
KW  - SMS intervention
KW  - behavior
KW  - intervention
KW  - review
KW  - text messaging
KW  - SMS
KW  - interventions
KW  - behaviors
KW  - behaviour
KW  - behaviours
KW  - effectiveness
KW  - development
KW  - impact
KW  - narrative review
KW  - physical activity
KW  - diet
KW  - weight loss
KW  - mental health
KW  - substance use
KW  - meta-analysis
KW  - chatbot
KW  - chatbots
KW  - large language model
KW  - LLM
KW  - large language models
KW  - TEXT MESSAGING INTERVENTIONS
KW  - BEHAVIOR-CHANGE
KW  - MEDICATION ADHERENCE
KW  - SELF-REGULATION
KW  - SMOKING
KW  - GOALS
KW  - METAANALYSIS
KW  - MANAGEMENT
KW  - HABITS
KW  - MODEL
AB  - This paper examines the use of text message (SMS) interventions for health-related behavioral support. It first outlines thehistorical progress in SMS intervention research publications and the variety of funds from US government agencies. A narrativereview follows, highlighting the effectiveness of SMS interventions in key health areas, such as physical activity, diet and weightloss, mental health, and substance use, based on published meta-analyses. It then outlines advantages of text messaging comparedto other digital modalities, including the real-time capability to collect information and deliver microdoses of intervention support.Crucial design elements are proposed to optimize effectiveness and longitudinal engagement across communication strategies,psychological foundations, and behavior change tactics. We then discuss advanced functionalities, such as the potential forgenerative artificial intelligence to improve user interaction. Finally, major challenges to implementation are highlighted, includingthe absence of a dedicated commercial platform, privacy and security concerns with SMS technology, difficulties integratingSMS interventions with medical informatics systems, and concerns about user engagement. Proposed solutions aim to facilitatethe broader application and effectiveness of SMS interventions. Our hope is that these insights can assist researchers and practitionersin using SMS interventions to improve health outcomes and reducing disparities.
AD  - Stanford Univ, Dept Emergency Med, 3145 Porter Dr Wing B, Palo Alto, CA 94035 USA
C3  - Stanford University
PU  - JMIR PUBLICATIONS, INC
PI  - TORONTO
PA  - 130 QUEENS QUAY East, Unit 1100, TORONTO, ON M5A 0P6, CANADA
SN  - 1438-8871
J9  - J MED INTERNET RES
JI  - J. Med. Internet Res.
DA  - AUG 27
PY  - 2024
VL  - 26
C7  - e58726
DO  - 10.2196/58726
WE  - Science Citation Index Expanded (SCI-EXPANDED)
AN  - WOS:001307370500001
N1  - Times Cited in Web of Science Core Collection:  0
Total Times Cited:  0
Cited Reference Count:  90
ER  -

TY  - JOUR
AU  - Birkun, AA
AU  - Gautam, A
TI  - Large Language Model-based Chatbot as a Source of Advice on First Aid in Heart Attack
T2  - CURRENT PROBLEMS IN CARDIOLOGY
LA  - English
KW  - CARDIOPULMONARY-RESUSCITATION
KW  - AVAILABILITY
KW  - INFORMATION
KW  - GUIDELINES
AB  - The ability of the cutting-edge large language model-powered chatbots to generate human-like answers to user questions hypothetically could be utilized for providing real-time advice on first aid for witnesses of cardiovascular emergencies. This study aimed to evaluate quality of the chatbot responses to inquiries on help in heart attack. The study simulated interrogation of the new Bing chatbot (Microsoft Corporation, USA) with the "heart attack what to do" prompt coming from 3 countries, the Gambia, India and the USA. The chatbot responses (20 per country) were evaluated for congruence with the International First Aid, Resuscitation, and Education Guidelines 2020 using a checklist. For all user inquiries, the chatbot provided answers containing some guidance on first aid. However, the responses commonly left out some potentially life-saving instructions, for instance to encourage the person to stop physical activity, to take antianginal medication, or to start cardiopulmonary resuscitation for unresponsive abnormally breathing person. Mean percentage of the responses having full congruence with the checklist criteria varied from 7.3 for India to 16.8 for the USA. A quarter of responses for the Gambia and the USA, and 45.0% for India contained superfluous guidelines-inconsistent directives. The chatbot advice on help in heart attack has omissions, inaccuracies and misleading instructions, and therefore the chatbot cannot be recommended as a credible source of information on first aid. Active research and organizational efforts are needed to mitigate the risk of uncontrolled misinformation and establish measures for guaranteeing trustworthiness of the chatbot-mediated counseling.
AD  - VI Vernadsky Crimean Fed Univ, Med Acad, Dept Gen Surg Anaesthesiol Resuscitat & Emergency, Lenin Blvd 5-7, Simferopol 295051, Russia
AD  - Reg Govt Hosp, Una, Himachal Prades, India
C3  - VI Vernadsky Crimean Federal University
PU  - MOSBY-ELSEVIER
PI  - NEW YORK
PA  - 360 PARK AVENUE SOUTH, NEW YORK, NY 10010-1710 USA
SN  - 0146-2806
SN  - 1535-6280
J9  - CURR PROB CARDIOLOGY
JI  - Curr. Probl. Cardiol.
DA  - JAN
PY  - 2024
VL  - 49
IS  - 1
C7  - 102048
DO  - 10.1016/j.cpcardiol.2023.102048
WE  - Science Citation Index Expanded (SCI-EXPANDED)
AN  - WOS:001299774900001
N1  - Times Cited in Web of Science Core Collection:  6
Total Times Cited:  6
Cited Reference Count:  32
ER  -

TY  - JOUR
AU  - Vandelanotte, C
AU  - Trost, S
AU  - Hodgetts, D
AU  - Imam, T
AU  - Rashid, M
AU  - To, QG
AU  - Maher, C
TI  - Increasing physical activity using an just-in-time adaptive digital assistant supported by machine learning: A novel approach for hyper-personalised mHealth interventions
T2  - JOURNAL OF BIOMEDICAL INFORMATICS
LA  - English
KW  - Chatbot
KW  - Conversational agent
KW  - Exercise
KW  - Artificial intelligence
KW  - Behaviour change
KW  - Intervention
KW  - INACTIVITY
KW  - PROMOTION
KW  - BEHAVIOR
AB  - Objective: Physical inactivity is a leading modifiable cause of death and disease worldwide. Population-based interventions to increase physical activity are needed. Existing automated expert systems (e.g., computertailored interventions) have significant limitations that result in low long-term effectiveness. Therefore, innovative approaches are needed. This special communication aims to describe and discuss a novel mHealth intervention approach that proactively offers participants with hyper-personalised intervention content adjusted in real-time. Methods: Using machine learning approaches, we propose a novel physical activity intervention approach that can learn and adapt in real-time to achieve high levels of personalisation and user engagement, underpinned by a likeable digital assistant. It will consist of three major components: (1) conversations: to increase user's knowledge on a wide range of activity-related topics underpinned by Natural Language Processing; (2) nudge engine: to provide users with hyper-personalised cues to action underpinned by reinforcement learning (i.e., contextual bandit) and integrating real-time data from activity tracking, GPS, GIS, weather, and user provided data; (3) Q & A: to facilitate users asking any physical activity related questions underpinned by generative AI (e. g., ChatGPT, Bard) for content generation. Results: The detailed concept of the proposed physical activity intervention platform demonstrates the practical application of a just-in-time adaptive intervention applying various machine learning techniques to deliver a hyper-personalised physical activity intervention in an engaging way. Compared to traditional interventions, the novel platform is expected to show potential for increased user engagement and long-term effectiveness due to: (1) using new variables to personalise content (e.g., GPS, weather), (2) providing behavioural support at the right time in real-time, (3) implementing an engaging digital assistant and (4) improving the relevance of content through applying machine learning algorithms. Conclusion: The use of machine learning is on the rise in every aspect of today's society, however few attempts have been undertaken to harness its potential to achieve health behaviour change. By sharing our intervention concept, we contribute to the ongoing dialogue on creating effective methods for promoting health and wellbeing in the informatics research community. Future research should focus on refining these techniques and evaluating their effectiveness in controlled and real-world circumstances.
AD  - Cent Queensland Univ, Appleton Inst, Bruce Highway, Rockhampton, Qld 4702, Australia
AD  - Univ Queensland, Sch Human Movement & Nutr Sci, St Lucia, Qld 4072, Australia
AD  - Cent Queensland Univ, Sch Business & Law, 120 Spencer St, Melbourne, Vic 3000, Australia
AD  - Cent Queensland Univ, Sch Engn & Technol, 120 Spencer St, Melbourne, Vic 3000, Australia
AD  - Univ South Australia, Allied Hlth & Human Performance, City East Campus, Adelaide, SA 5001, Australia
C3  - Central Queensland University
C3  - University of Queensland
C3  - Central Queensland University
C3  - Central Queensland University
C3  - University of South Australia
FU  - National Health and Medical Research Council [APP2012704]; Australian Research Council [FT210100234]; National Heart Foundation of Australia [VG105816]; Australian Research Council [FT210100234] Funding Source: Australian Research Council
FX  - Funding This work was supported by the National Health and Medical Research Council (APP2012704) , the Australian Research Council (FT210100234) and the National Heart Foundation of Australia (VG105816) . The funders have had no role in the development of the physical activity intervention concept described in the manuscript.
PU  - ACADEMIC PRESS INC ELSEVIER SCIENCE
PI  - SAN DIEGO
PA  - 525 B ST, STE 1900, SAN DIEGO, CA 92101-4495 USA
SN  - 1532-0464
SN  - 1532-0480
J9  - J BIOMED INFORM
JI  - J. Biomed. Inform.
DA  - AUG
PY  - 2023
VL  - 144
C7  - 104435
DO  - 10.1016/j.jbi.2023.104435
C6  - JUL 2023
WE  - Science Citation Index Expanded (SCI-EXPANDED)
AN  - WOS:001034816300001
N1  - Times Cited in Web of Science Core Collection:  15
Total Times Cited:  15
Cited Reference Count:  59
ER  -

TY  - JOUR
AU  - Zaleski, AL
AU  - Berkowsky, R
AU  - Craig, KJT
AU  - Pescatello, LS
TI  - Comprehensiveness, Accuracy, and Readability of Exercise Recommendations Provided by an AI-Based Chatbot: Mixed Methods Study
T2  - JMIR MEDICAL EDUCATION
LA  - English
KW  - exercise prescription
KW  - health literacy
KW  - large language model
KW  - patient education
KW  - artificial intelligence
KW  - AI
KW  - chatbot
KW  - TREAT HYPERTENSION
KW  - PHYSICAL-ACTIVITY
KW  - HEALTH
KW  - ADULTS
AB  - Background: Regular physical activity is critical for health and disease prevention. Yet, health care providers and patients face barriers to implement evidence-based lifestyle recommendations. The potential to augment care with the increased availability of artificial intelligence (AI) technologies is limitless; however, the suitability of AI-generated exercise recommendations has yet to be explored. Objective: The purpose of this study was to assess the comprehensiveness, accuracy, and readability of individualized exercise recommendations generated by a novel AI chatbot. Methods: A coding scheme was developed to score AI-generated exercise recommendations across ten categories informed by gold-standard exercise recommendations, including (1) health condition-specific benefits of exercise, (2) exercise preparticipation health screening, (3) frequency, (4) intensity, (5) time, (6) type, (7) volume, (8) progression, (9) special considerations, and (10) references to the primary literature. The AI chatbot was prompted to provide individualized exercise recommendations for 26 clinical populations using an open-source application programming interface. Two independent reviewers coded AI-generated content for each category and calculated comprehensiveness (%) and factual accuracy (%) on a scale of 0%-100%. Readability was assessed using the Flesch-Kincaid formula. Qualitative analysis identified and categorized themes from AI-generated output. Results: AI-generated exercise recommendations were 41.2% (107/260) comprehensive and 90.7% (146/161) accurate, with the majority (8/15, 53%) of inaccuracy related to the need for exercise preparticipation medical clearance. Average readability level of AI-generated exercise recommendations was at the college level (mean 13.7, SD 1.7), with an average Flesch reading ease score of 31.1 (SD 7.7). Several recurring themes and observations of AI-generated output included concern for liability and safety, preference for aerobic exercise, and potential bias and direct discrimination against certain age-based populations and individuals with disabilities. Conclusions: There were notable gaps in the comprehensiveness, accuracy, and readability of AI-generated exercise recommendations. Exercise and health care professionals should be aware of these limitations when using and endorsing AI-based technologies as a tool to support lifestyle change involving exercise.
AD  - CVS Hlth Corp, Clin Evidence Dev, Aetna Med Affairs, Hartford, CT USA
AD  - Hartford Hosp, Dept Prevent Cardiol, Hartford, CT USA
AD  - Univ Connecticut, Dept Kinesiol, Storrs, CT USA
AD  - CVS Hlth Corp, Aetna Med Affairs, Clin Evidence Dev, 151 Farmington Ave, Hartford, CT 06156 USA
C3  - Hartford Hospital
C3  - University of Connecticut
FU  - Hartford Hospital; University of Connecticut; CVS Health Corporation
FX  - This study was supported by the University of Connecticut, CVS Health Corporation, and Hartford Hospital.
PU  - JMIR PUBLICATIONS, INC
PI  - TORONTO
PA  - 130 QUEENS QUAY East, Unit 1100, TORONTO, ON M5A 0P6, CANADA
SN  - 2369-3762
J9  - JMIR MED EDUC
JI  - JMIR Med. Educ.
PY  - 2024
VL  - 10
C7  - e51308
DO  - 10.2196/51308
WE  - Emerging Sources Citation Index (ESCI)
AN  - WOS:001166043700001
N1  - Times Cited in Web of Science Core Collection:  12
Total Times Cited:  12
Cited Reference Count:  56
ER  -

TY  - CPAPER
AU  - Schilling, A
AU  - Anurathan, J
AU  - Mühlberger, J
AU  - Gerschner, F
AU  - Rössle, M
AU  - Theissler, A
AU  - Klaiber, M
ED  - Dong, JS
ED  - Izadi, M
ED  - Hou, Z
TI  - Querying Football Matches for Event Data: Towards Using Large Language Models
T2  - SPORTS ANALYTICS, ISACE 2024
LA  - English
CP  - 1st International Conference on Sports Analytics (ISACE)
KW  - Large Language Models
KW  - Event Data
KW  - Football
KW  - MANAGEMENT
AB  - Football, being one of the most popular sports in the world, has attracted significant attention from researchers exploring the potential of Artificial Intelligence (AI). In particular, Large Language Models (LLMs), exemplified by digital assistants such as ChatGPT, have proven their capabilities and offer a potentially effective avenue for football research. However, accessibility of football data remains a challenge, as the datasets collected by providers are often inaccessible. This case study presents a proof-of-concept that addresses this challenge by introducing an innovative web scraping approach to extract football event data and making it accessible e.g. for scientific research with LLMs. To this end, the extracted data is structured into coherent sentences for linguistic compatibility. The results show the successful integration of LLMs with football event data, enabling the extraction of information through retrieval-augmented generation. This work makes a first contribution to the field by bridging the gap between football and LLMs, demonstrating the potential for further analysis.
AD  - Aalen Univ Appl Sci, Beethovenstr 1, D-73430 Aalen, Germany
C3  - Hochschule Aalen
PU  - SPRINGER INTERNATIONAL PUBLISHING AG
PI  - CHAM
PA  - GEWERBESTRASSE 11, CHAM, CH-6330, SWITZERLAND
SN  - 0302-9743
SN  - 1611-3349
SN  - 978-3-031-69072-3
SN  - 978-3-031-69073-0
J9  - LECT NOTES COMPUT SC
PY  - 2024
VL  - 14794
SP  - 216
EP  - 227
DO  - 10.1007/978-3-031-69073-0_19
WE  - Conference Proceedings Citation Index - Science (CPCI-S)
AN  - WOS:001340400500019
N1  - Times Cited in Web of Science Core Collection:  0
Total Times Cited:  0
Cited Reference Count:  37
ER  -

TY  - CPAPER
AU  - Sorino, P
AU  - Biancofiore, GM
AU  - Lofu, D
AU  - Colafiglio, T
AU  - Lombardi, A
AU  - Narducci, F
AU  - Di Noia, T
A1  - ACM
TI  - ARIEL: Brain-Computer Interfaces meet Large Language Models for Emotional Support Conversation
T2  - ADJUNCT PROCEEDINGS OF THE 32ND ACM CONFERENCE ON USER MODELING, ADAPTATION AND PERSONALIZATION, UMAP 2024
LA  - English
CP  - 32nd ACM Conference on User Modeling, Adaptation and Personalization (ACM UMAP)
KW  - Brain-Computer Interface
KW  - Emotion Recognition
KW  - Conversational Agent
KW  - Large Language Model
KW  - Emotional Support Conversation
KW  - Machine Learning
AB  - In an era characterized by unprecedented virtual connectivity, paradoxically, individuals often find themselves disconnected from genuine human interactions. The advent of remote working arrangements, compounded by the influence of digital communication platforms, has fostered a sense of isolation among people. Consequently, the prevailing socio-technological landscape has underscored the critical need for innovative solutions to address the emotional void. Conversational systems help people improve their everyday tasks with informative dialogues, and recent applications employ them to target emotional support conversation tasks. Nevertheless, their understanding of human feelings is limited, as they depend solely on information discernible from the text or the users' emotional declarations. Recently, Brain-Computer Interfaces (BCIs), devices that analyze electroencephalographic (EEG) signals, have increasingly become popular given their minimally invasive nature and low cost, besides enabling the detection of users' emotional states reliably. Hence, we propose ARIEL, an emotionAl suppoRt bcI dEvices and Llm-based conversational agent that aims at supporting users' emotional states through conversations and monitoring them via BCI. In this way, it is possible to comprehend the users' feelings reliably, thus making the conversational agent aware of users' emotional evolution during conversations. Our framework makes the LlaMA 2 chat model communicate with an emotion recognition BCI-based system to achieve the emotional support conversation goal. Also, we present a controlled running example that shows the potential of our model and its effective functioning, made possible by a wisely designed hard-prompt strategy. In the future, we will conduct an in-vivo experiment to evaluate the system and its components.
AD  - Polytech Univ Bari, Bari, Italy
C3  - Politecnico di Bari
FU  -  [PNRR-MAD-2022-12376656];  [PRINN 2022 PNR]
FX  - Thiswork was partial supported by the following projects: 'SECURE SAFE APULIA', "LIFE: the itaLian system wIde Frailty nEtwork", PNRR-MAD-2022-12376656, CTEMT -'Casa delle Tecnologie Emergenti di Matera', "IDENTITA -rete Integrata meDiterranea per losservazione ed Elaborazione di percorsi di Nutrizione", "PRINN 2022 PNR" -"The Words of Peace and Pacifism. French Literature in the Inter-war period by exploiting Distributional Semantic Analysis". Also, this work was carried out while Tommaso Colafiglio was enrolled in the Italian National Doctorate on Artificial Intelligence run by Sapienza University of Rome in collaboration with Politecnico di Bari.
PU  - ASSOC COMPUTING MACHINERY
PI  - NEW YORK
PA  - 1601 Broadway, 10th Floor, NEW YORK, NY, UNITED STATES
SN  - 979-8-4007-0466-6
PY  - 2024
SP  - 601
EP  - 609
DO  - 10.1145/3631700.3665193
WE  - Conference Proceedings Citation Index - Science (CPCI-S)
AN  - WOS:001263797000103
N1  - Times Cited in Web of Science Core Collection:  0
Total Times Cited:  0
Cited Reference Count:  53
ER  -

TY  - JOUR
AU  - Pugliese, N
AU  - Polverini, D
AU  - Lombardi, R
AU  - Pennisi, G
AU  - Ravaioli, F
AU  - Armandi, A
AU  - Buzzetti, E
AU  - Dalbeni, A
AU  - Liguori, A
AU  - Mantovani, A
AU  - Villani, R
AU  - Gardini, I
AU  - Hassan, C
AU  - Valenti, L
AU  - Miele, L
AU  - Petta, S
AU  - Sebastiani, G
AU  - Aghemo, A
A1  - NAFLD Expert Chatbot Working Grp
TI  - Evaluation of ChatGPT as a Counselling Tool for Italian-Speaking MASLD Patients: Assessment of Accuracy, Completeness and Comprehensibility
T2  - JOURNAL OF PERSONALIZED MEDICINE
LA  - English
KW  - MASLD
KW  - artificial intelligence
KW  - counselling
KW  - diet
KW  - physical activity
KW  - steatosis
KW  - chatbot
KW  - LIVER
KW  - MANAGEMENT
KW  - NASH
AB  - Background: Artificial intelligence (AI)-based chatbots have shown promise in providing counseling to patients with metabolic dysfunction-associated steatotic liver disease (MASLD). While ChatGPT3.5 has demonstrated the ability to comprehensively answer MASLD-related questions in English, its accuracy remains suboptimal. Whether language influences these results is unclear. This study aims to assess ChatGPT's performance as a counseling tool for Italian MASLD patients. Methods: Thirteen Italian experts rated the accuracy, completeness and comprehensibility of ChatGPT3.5 in answering 15 MASLD-related questions in Italian using a six-point accuracy, three-point completeness and three-point comprehensibility Likert's scale. Results: Mean scores for accuracy, completeness and comprehensibility were 4.57 +/- 0.42, 2.14 +/- 0.31 and 2.91 +/- 0.07, respectively. The physical activity domain achieved the highest mean scores for accuracy and completeness, whereas the specialist referral domain achieved the lowest. Overall, Fleiss's coefficient of concordance for accuracy, completeness and comprehensibility across all 15 questions was 0.016, 0.075 and -0.010, respectively. Age and academic role of the evaluators did not influence the scores. The results were not significantly different from our previous study focusing on English. Conclusion: Language does not appear to affect ChatGPT's ability to provide comprehensible and complete counseling to MASLD patients, but accuracy remains suboptimal in certain domains.
AD  - Humanitas Univ, Dept Biomed Sci, I-20072 Milan, Italy
AD  - IRCCS Humanitas Res Hosp, Dept Gastroenterol, Div Internal Med & Hepatol, I-20089 Milan, Italy
AD  - Fdn IRCCS Ca Granda Osped Maggiore Policlin Milan, Unit Internal Med & Metab Dis, I-20122 Milan, Italy
AD  - Univ Milan, Dept Pathophysiol & Transplantat, I-20122 Milan, Italy
AD  - Univ Palermo, Sect Gastroenterol & Hepatol, PROMISE, I-90127 Palermo, Italy
AD  - Univ Bologna, Dept Med & Surg Sci DIMEC, I-40138 Bologna, Italy
AD  - IRCCS Azienda Osped Univ Bologna, Div Internal Med Hepatobiliary & Immunoallerg Dis, I-40138 Bologna, Italy
AD  - Univ Turin, Dept Med Sci, Div Gastroenterol & Hepatol, Corso Dogliotti 14, I-10126 Turin, Italy
AD  - Univ Med Ctr Mainz, Dept Internal Med 1, Metab Liver Dis Res Program, D-55131 Mainz, Germany
AD  - Azienda Osped Univ Modena Policlin, Internal Med, I-41125 Modena, Italy
AD  - Azienda Osped Univ Modena Policlin, ERN EuroBloodNet Ctr Iron Disorders, Ctr Hemochromatosis & Hereditary Liver Dis, I-41125 Modena, Italy
AD  - Univ Modena & Reggio Emilia, Dept Med & Surg Sci, I-41125 Modena, Italy
AD  - Univ Verona, Dept Med, Div Gen Med C, I-37134 Verona, Italy
AD  - Univ Verona, Azienda Osped Univ Integrata Verona, I-37134 Verona, Italy
AD  - Univ Verona, Dept Med, Liver Unit, I-37134 Verona, Italy
AD  - Fdn Policlin Gemelli IRCCS, DiSMeC Dept Sci Med & Chirurg, I-00168 Rome, Italy
AD  - Univ Verona, Dept Med, Sect Endocrinol Diabet & Metab, Piazzale Aristide Stefani, I-37126 Verona, Italy
AD  - Azienda Osped Univ Integrata Verona, Piazzale Stefani, I-37126 Verona, Italy
AD  - Univ Foggia, CURE Univ Ctr Liver Dis Res & Treatment, Dept Med & Surg Sci, Liver Unit, I-71122 Foggia, Italy
AD  - Italian Liver Patient Assoc, EpaC Onlus, I-10141 Turin, Italy
AD  - Humanitas Res Hosp, IRCCS, Div Gastroenterol & Digest Endoscopy, I-20089 Rozzano, Milan, Italy
AD  - Fdn IRCCS Ca Granda Osped Maggiore Policlin, Biol Resource Ctr, Dept Transfus Med, Precis Med Lab, I-20122 Milan, Italy
AD  - Univ Cattolica Sacro Cuore, Dept Med & Chirurg Traslaz, I-00168 Rome, Italy
AD  - McGill Univ, Hlth Ctr, Div Gastroenterol & Hepatol, Montreal, PQ H4A 3J1, Canada
C3  - Humanitas University
C3  - IRCCS Ca Granda Ospedale Maggiore Policlinico
C3  - University of Milan
C3  - University of Palermo
C3  - University of Bologna
C3  - IRCCS Azienda Ospedaliero-Universitaria di Bologna
C3  - University of Turin
C3  - Johannes Gutenberg University of Mainz
C3  - Universita di Modena e Reggio Emilia
C3  - Universita di Modena e Reggio Emilia Hospital
C3  - Universita di Modena e Reggio Emilia
C3  - Universita di Modena e Reggio Emilia Hospital
C3  - Universita di Modena e Reggio Emilia
C3  - University of Verona
C3  - University of Verona
C3  - Azienda Ospedaliera Universitaria Integrata Verona
C3  - University of Verona
C3  - Catholic University of the Sacred Heart
C3  - IRCCS Policlinico Gemelli
C3  - University of Verona
C3  - University of Verona
C3  - Azienda Ospedaliera Universitaria Integrata Verona
C3  - University of Foggia
C3  - IRCCS Humanitas Research Hospital
C3  - IRCCS Ca Granda Ospedale Maggiore Policlinico
C3  - Catholic University of the Sacred Heart
C3  - IRCCS Policlinico Gemelli
C3  - McGill University
FU  - Senior Salary Award from Fonds de Recherche duQuebec-Sante (FRQS) [296306]; MIUR [PNRR M4C2I1.3]; Heal Italia project [PE00000019, CUP B73C22001250006]; PRIN 2022 [2022L273C9, RF-2021-12372399];  [PNRR-MAD-2022-12375656]
FX  - Giada Sebastiani is supported by a Senior Salary Award from Fonds de Recherche duQuebec-Sante (FRQS) (#296306). The research leading to these results was funded by MIUR under PNRR M4C2I1.3 Heal Italia project PE00000019 CUP B73C22001250006 to Prof. Salvatore Petta whois also supported by the Italian PNRR-MAD-2022-12375656 project, PRIN 2022 2022L273C9 project and RF-2021-12372399 project
PU  - MDPI
PI  - BASEL
PA  - ST ALBAN-ANLAGE 66, CH-4052 BASEL, SWITZERLAND
SN  - 2075-4426
J9  - J PERS MED
JI  - J. Pers. Med.
DA  - JUN
PY  - 2024
VL  - 14
IS  - 6
C7  - 568
DO  - 10.3390/jpm14060568
WE  - Science Citation Index Expanded (SCI-EXPANDED)
AN  - WOS:001256406600001
N1  - Times Cited in Web of Science Core Collection:  7
Total Times Cited:  7
Cited Reference Count:  31
ER  -

TY  - CPAPER
AU  - Ilagan, JB
ED  - Shih, JL
ED  - Kashihara, A
ED  - Chen, W
ED  - Ogata, H
TI  - The design and use of conversational intelligent tutoring systems and computer simulation for the use of students of technology entrepreneurship
T2  - 31ST INTERNATIONAL CONFERENCE ON COMPUTERS IN EDUCATION, ICCE 2023, VOL II
LA  - English
CP  - 31st International Conference on Computers in Education (ICCE)
KW  - conversational intelligent tutoring systems
KW  - CITS
KW  - large language models
KW  - Ilm
KW  - GPT
KW  - computer simulation
KW  - entrepreneurship education
KW  - agent-based modeling
KW  - agent-based simulation
KW  - ABMS
KW  - DIFFUSION
KW  - EDUCATION
KW  - CONSUMER
AB  - Entrepreneurship is complex and dynamic. It involves continuously pursuing novel or better products and business models amidst constraints, uncertainty, and constant change among ecosystem participants (or "agents"). Entrepreneurship education, therefore, needs to be non-linear. Yet, traditional teaching methods in entrepreneurship came from business management education practices: lectures, case studies, and group discussions mostly ineffective because entrepreneurship is more dynamic and non-linear. Recent entrepreneurial experiential learning attempts include starting and running a business and using computer simulations to reduce time and cost. There are opportunities to introduce non-linear and more human-like approaches to the learning interface, and these are some of the aims of intelligent tutor systems (ITS). This study proposes using a conversational ITS (CITS) as the learning experience interface for a technology entrepreneurship program to teach students various concepts. Conversations, through natural language, will take advantage of recent developments in large language models (LLMs) and related conversational agents and Al assistants such as ChatGPT. At the heart of the learning tool is a suite of computer simulation environments specifically for technology entrepreneurship, with the choice of technology entrepreneurship forcing novelty and relative market uncertainty in product offerings. The design and selection of technologies will follow evaluation frameworks on the effectiveness of entrepreneurship teaching simulation environments: fidelity, verification, and validity. The expected output will be a simulation environment resulting from multiple design-build-implement iterations. The CITS and the simulation core engine shall interface with a Learning Management System (LMS). The study will also generate insights after simulation sessions with domain experts and students through educational data mining (EDM) of the resulting logs.
AD  - Ateneo Manila Univ, Quezon City, Philippines
C3  - Ateneo de Manila University
PU  - ASIA PACIFIC SOC COMPUTERS IN EDUCATION - APSCE
PI  - TAOYUAN CITY
PA  - NO 300, JUNGDA RD, JHONGLI DISTRICT, TAOYUAN CITY, 320, TAIWAN
SN  - 978-626-968-902-6
PY  - 2023
SP  - 1014
EP  - 1017
WE  - Conference Proceedings Citation Index - Science (CPCI-S)
AN  - WOS:001191920400159
N1  - Times Cited in Web of Science Core Collection:  0
Total Times Cited:  0
Cited Reference Count:  26
ER  -

TY  - JOUR
AU  - Zhai, XS
AU  - Chu, XY
AU  - Wang, MJ
AU  - Tsai, CC
AU  - Liang, JC
AU  - Spector, JM
TI  - A systematic review of Stimulated Recall (SR) in educational research from 2012 to 2022
T2  - HUMANITIES & SOCIAL SCIENCES COMMUNICATIONS
LA  - English
KW  - EYE-TRACKING
KW  - WORKING-MEMORY
KW  - CORRECTIVE FEEDBACK
KW  - PHYSICAL-ACTIVITY
KW  - CONTENT KNOWLEDGE
KW  - WRITING INSIGHTS
KW  - PEER FEEDBACK
KW  - VIDEO
KW  - TECHNOLOGY
KW  - STRATEGIES
AB  - Stimulated Recall (SR) has long been used in educational settings as an approach of retrospection. However, with the fast growing of digital learning and advanced technologies in educational settings over the past decade, the extent to which stimulated recall has been effectively implemented by researchers remains minimal. This systematic review reveals that SR has been primarily employed to probe the patterns of participants' thinking, to examine the effects of instructional strategies, and to promote metacognitive level. Notably, SR video stimuli have advanced, and the sources of stimuli have become more diverse, including the incorporation of physiological data. Additionally, researchers have applied various strategies, such as flexible intervals and questioning techniques, in SR interviews. Furthermore, this article discusses the relationships between different SR research items, including stimuli and learning contexts. The review and analysis also demonstrate that stimulated recall may be further enhanced by integrating multiple data sources, applying intelligent algorithms, and incorporating conversational agents enabled by generative artificial intelligence such as ChatGPT. This article provides a comprehensive analysis of SR studies in the realm of education and proposes a promising avenue for researchers to proactively apply stimulated recall in investigating educational issues in the digital era.
AD  - Zhejiang Univ, Coll Educ, Hangzhou, Peoples R China
AD  - Hangzhou Int Urbanol Res Ctr, Hangzhou, Peoples R China
AD  - Zhejiang Urban Governance Studies Ctr, Hangzhou, Peoples R China
AD  - Educ Univ Hong Kong, Dept Math & Informat Technol, Hong Kong, Peoples R China
AD  - San Diego State Univ, Learning Design & Technol, San Diego, CA 92182 USA
AD  - Natl Taiwan Normal Univ, Program Learning Sci, Taipei, Taiwan
AD  - Natl Taiwan Normal Univ, Inst Res Excellence Learning Sci, Taipei, Taiwan
AD  - Univ North Texas, Dept Learning Technol, Denton, TX USA
C3  - Zhejiang University
C3  - Education University of Hong Kong (EdUHK)
C3  - California State University System
C3  - San Diego State University
C3  - National Taiwan Normal University
C3  - National Taiwan Normal University
C3  - University of North Texas System
C3  - University of North Texas Denton
FU  - National Science and Technology Major Project [2022ZD0115904]; National Natural Science Foundation of China [62177042]; Zhejiang Provincial Natural Science Foundation of China [Y24F020039]
FX  - This research is funded by the National Science and Technology Major Project (Grant No. 2022ZD0115904), 2021 National Natural Science Foundation of China (Grant No. 62177042), and 2024 Zhejiang Provincial Natural Science Foundation of China (Grant No. Y24F020039).
PU  - SPRINGERNATURE
PI  - LONDON
PA  - CAMPUS, 4 CRINAN ST, LONDON, N1 9XW, ENGLAND
SN  - 2662-9992
J9  - HUM SOC SCI COMMUN
JI  - Hum. Soc. Sci. Commun.
DA  - APR 5
PY  - 2024
VL  - 11
IS  - 1
C7  - 489
DO  - 10.1057/s41599-024-02987-6
WE  - Social Science Citation Index (SSCI)
WE  - Arts &amp; Humanities Citation Index (A&amp;HCI)
AN  - WOS:001197461600003
N1  - Times Cited in Web of Science Core Collection:  3
Total Times Cited:  3
Cited Reference Count:  126
ER  -

TY  - CPAPER
AU  - Fantini, A
AU  - Pilato, G
AU  - Vitale, G
A1  - IEEE
TI  - Designing and Analyzing ChatGPT-based Different Interaction Protocols: a Psychologist Point of View
T2  - 18TH IEEE INTERNATIONAL CONFERENCE ON SEMANTIC COMPUTING, ICSC 2024
LA  - English
CP  - 18th IEEE International Conference on Semantic Computing (ICSC)
KW  - ChatGPT
KW  - Human-Robot Interaction
KW  - Human-Computer Interaction
KW  - Chatbot
KW  - Communication styles
KW  - COMMUNICATION STYLES
KW  - PERSONALITY
KW  - BEHAVIOR
AB  - We present a preliminary work on a tool to improve Human-Robot Interaction (HRI). In this perspective, we explored, from a psychological point of view, whether ChatGPT could be a helpful instrument in adapting to different communication styles. We asked ChatGPT to address three people with varying attitudes of communication: aggressive, distrustful, and pessimistic. We hypothesized different scenarios, including helping the person follow a treatment plan, encouraging sustainable behaviors, and promoting physical activity. This preliminary study aims to estimate the ability of ChatGPT to adapt to different communication styles and, therefore, the possibility of being used for future work in a more complex system that interacts with the user to make HRI more effective.
AD  - Univ Pisa, Pisa, Italy
AD  - Italian Natl Res Council, ICAR CNR, Palermo, Italy
C3  - University of Pisa
C3  - Consiglio Nazionale delle Ricerche (CNR)
C3  - Istituto di Calcolo e Reti ad Alte Prestazioni (ICAR-CNR)
PU  - IEEE COMPUTER SOC
PI  - LOS ALAMITOS
PA  - 10662 LOS VAQUEROS CIRCLE, PO BOX 3014, LOS ALAMITOS, CA 90720-1264 USA
SN  - 2325-6516
SN  - 979-8-3503-8535-9
J9  - IEEE INT C SEMANT CO
PY  - 2024
SP  - 346
EP  - 350
DO  - 10.1109/ICSC59802.2024.00060
WE  - Conference Proceedings Citation Index - Science (CPCI-S)
AN  - WOS:001196221400056
N1  - Times Cited in Web of Science Core Collection:  1
Total Times Cited:  1
Cited Reference Count:  20
ER  -

TY  - JOUR
AU  - Albaloul, O
AU  - Marttinen, R
AU  - Killian, C
TI  - Unlocking Educational Potential: How Physical Education Teachers Can Thoughtfully Benefit From Using ChatGPT for Planning, Instruction, and Assessment
T2  - JOURNAL OF PHYSICAL EDUCATION RECREATION AND DANCE
LA  - English
KW  - HEALTH
AB  - The recent emergence of artificial intelligence (AI) tools has significantly influenced different fields, including education. One notable example is ChatGPT, an AI-driven large language model (LLM) developed by OpenAI. This tool holds potential for supporting both teachers and students in the teaching and learning process. While some fields of education have benefitted from using ChatGPT to enhance learning, there is a gap in the literature concerning how physical education teachers can benefit from using tools such as ChatGPT. This article explores the capabilities and practicality of the generative AI chatbot for supporting teaching and learning in physical education. It also shares tips on how to thoughtfully and ethically use ChatGPT and discusses its limitations.
AD  - Arizona State Univ, Mary Lou Fulton Teachers Coll, Mesa, AZ 85281 USA
AD  - Kuwait Univ, Kuwait, Kuwait
AD  - George Mason Univ, Sch Educ, Fairfax, VA USA
AD  - Univ New Hampshire, Dept Kinesiol, Durham, NH USA
C3  - Arizona State University
C3  - Kuwait University
C3  - George Mason University
C3  - University System Of New Hampshire
C3  - University of New Hampshire
PU  - ROUTLEDGE JOURNALS, TAYLOR & FRANCIS LTD
PI  - ABINGDON
PA  - 2-4 PARK SQUARE, MILTON PARK, ABINGDON OX14 4RN, OXON, ENGLAND
SN  - 0730-3084
SN  - 2168-3816
J9  - J PHYS EDUC RECREAT
JI  - J. Phys. Educ. Recreat. Dance
DA  - SEP 1
PY  - 2024
VL  - 95
IS  - 7
SP  - 32
EP  - 41
DO  - 10.1080/07303084.2024.2378776
WE  - Emerging Sources Citation Index (ESCI)
AN  - WOS:001304907200007
N1  - Times Cited in Web of Science Core Collection:  3
Total Times Cited:  3
Cited Reference Count:  31
ER  -

TY  - JOUR
AU  - Dubiel, M
AU  - Barghouti, Y
AU  - Kudryavtseva, K
AU  - Leiva, LA
TI  - On-device query intent prediction with lightweight LLMs to support ubiquitous conversations
T2  - SCIENTIFIC REPORTS
LA  - English
KW  - Conversational Agents
KW  - Design
KW  - Information retrieval
KW  - Graphical user nterfaces
AB  - Conversational Agents (CAs) have made their way to providing interactive assistance to users. However, the current dialogue modelling techniques for CAs are predominantly based on hard-coded rules and rigid interaction flows, which negatively affects their flexibility and scalability. Large Language Models (LLMs) can be used as an alternative, but unfortunately they do not always provide good levels of privacy protection for end-users since most of them are running on cloud services. To address these problems, we leverage the potential of transfer learning and study how to best fine-tune lightweight pre-trained LLMs to predict the intent of user queries. Importantly, our LLMs allow for on-device deployment, making them suitable for personalised, ubiquitous, and privacy-preserving scenarios. Our experiments suggest that RoBERTa and XLNet offer the best trade-off considering these constraints. We also show that, after fine-tuning, these models perform on par with ChatGPT. We also discuss the implications of this research for relevant stakeholders, including researchers and practitioners. Taken together, this paper provides insights into LLM suitability for on-device CAs and highlights the middle ground between LLM performance and memory footprint while also considering privacy implications.
AD  - Univ Luxembourg, L-4365 Esch Sur Alzette, Luxembourg
C3  - University of Luxembourg
FU  - European Innovation Council Pathfinder program; Horizon 2020 FET program of the European Union [CHIST-ERA-20-BCI-001];  [101071147]
FX  - The experiments presented in this paper were carried out using the HPC facilities of the University of Luxembourg. This work was supported by the Horizon 2020 FET program of the European Union (grant CHIST-ERA-20-BCI-001) and the European Innovation Council Pathfinder program (SYMBIOTIK project, grant 101071147).
PU  - NATURE PORTFOLIO
PI  - BERLIN
PA  - HEIDELBERGER PLATZ 3, BERLIN, 14197, GERMANY
SN  - 2045-2322
J9  - SCI REP-UK
JI  - Sci Rep
DA  - JUN 3
PY  - 2024
VL  - 14
IS  - 1
C7  - 12731
DO  - 10.1038/s41598-024-63380-6
WE  - Science Citation Index Expanded (SCI-EXPANDED)
AN  - WOS:001238391600046
N1  - Times Cited in Web of Science Core Collection:  2
Total Times Cited:  2
Cited Reference Count:  97
ER  -

TY  - JOUR
AU  - Rocha-Silva, R
AU  - de Lima, BE
AU  - José, G
AU  - Cordeiro, DF
AU  - Viana, RB
AU  - Andrade, MS
AU  - Vancini, RL
AU  - Rosemann, T
AU  - Weiss, K
AU  - Knechtle, B
AU  - Arida, RM
AU  - de Lira, CA
TI  - The potential of large language model chatbots for application to epilepsy: Let's talk about physical exercise
T2  - EPILEPSY & BEHAVIOR REPORTS
LA  - English
KW  - Physical exercise
KW  - Artificial intelligence
KW  - Chatbot
AB  - In this paper, we discuss how artificial intelligence chatbots based on large-scale language models (LLMs) can be used to disseminate information about the benefits of physical exercise for individuals with epilepsy. LLMs have demonstrated the ability to generate increasingly detailed text and allow structured dialogs. These can be useful tools, providing guidance and advice to people with epilepsy on different forms of treatment as well as physical exercise. We also examine the limitations of LLMs, which include the need for human supervision and the risk of providing imprecise and unreliable information regarding specific or controversial aspects of the topic. Despite these challenges, LLM chatbots have demonstrated the potential to support the management of epilepsy and break down barriers to information access, particularly information on physical exercise.
AD  - Univ Fed Goias, Fac Phys Educ & Dance, Goiania, Brazil
AD  - Univ Fed Goias, Fac Informat & Commun, Goiania, Brazil
AD  - Fed Univ Ceari, Inst Phys Educ & Sports, Fortaleza, Brazil
AD  - Univ Fed Sao Paulo, Dept Physiol, Sao Paulo, Brazil
AD  - Univ Fed Espirito Santo, Ctr Phys Educ & Sports, Vitoria, Brazil
AD  - Univ Zurich, Inst Primary Care, Zurich, Switzerland
AD  - Medbase St Gallen Vadianplatz, St Gallen, Switzerland
C3  - Universidade Federal de Goias
C3  - Universidade Federal de Goias
C3  - Universidade Federal de Sao Paulo (UNIFESP)
C3  - Universidade Federal do Espirito Santo
C3  - University of Zurich
FU  - Coordenacao de Aperfeicoamento de Pessoal de Ensino Superior (CAPES, Brazil)
FX  - RRS and BEL hold fellowships at the Coordenacao de Aperfeicoamento de Pessoal de Ensino Superior (CAPES, Brazil) . RLV is a productivity fellow at the Fundacao de Amparo a Pesquisa e Inovacao do Espirito Santo (FAPES) agency (Edital N degrees 18/2018-Bolsa Pesquisador Capixaba) . MAS, RMA, and CABL are productivity fellows at the Conselho Nacional de Desenvolvimento Cientifico e Tecnologico (CNPq) . The authors declare that no funds, grants, or other support were received during the preparation of this letter.
PU  - ELSEVIER SCIENCE INC
PI  - NEW YORK
PA  - STE 800, 230 PARK AVE, NEW YORK, NY 10169 USA
SN  - 2589-9864
J9  - EPILEPSY BEHAV REP
JI  - Epilepsy Behav. Rep.
PY  - 2024
VL  - 27
C7  - 100692
DO  - 10.1016/j.ebr.2024.100692
WE  - Emerging Sources Citation Index (ESCI)
AN  - WOS:001265824800001
N1  - Times Cited in Web of Science Core Collection:  3
Total Times Cited:  3
Cited Reference Count:  32
ER  -

TY  - JOUR
AU  - Naja, F
AU  - Taktouk, M
AU  - Matbouli, D
AU  - Khaleel, S
AU  - Maher, A
AU  - Uzun, B
AU  - Alameddine, M
AU  - Nasreddine, L
TI  - Artificial intelligence chatbots for the nutrition management of diabetes and the metabolic syndrome
T2  - EUROPEAN JOURNAL OF CLINICAL NUTRITION
LA  - English
KW  - CARDIOVASCULAR-DISEASE
KW  - CHATGPT
AB  - BackgroundRecently, there has been a growing interest in exploring AI-driven chatbots, such as ChatGPT, as a resource for disease management and education.ObjectiveThe study aims to evaluate ChatGPT's accuracy and quality/clarity in providing nutritional management for Type 2 Diabetes (T2DM), the Metabolic syndrome (MetS) and its components, in accordance with the Academy of Nutrition and Dietetics' guidelines.MethodsThree nutrition management-related domains were considered: (1) Dietary management, (2) Nutrition care process (NCP) and (3) Menu planning (1500 kcal). A total of 63 prompts were used. Two experienced dietitians evaluated the chatbot output's concordance with the guidelines.ResultsBoth dietitians provided similar assessments for most conditions examined in the study. Gaps in the ChatGPT-derived outputs were identified and included weight loss recommendations, energy deficit, anthropometric assessment, specific nutrients of concern and the adoption of specific dietary interventions. Gaps in physical activity recommendations were also observed, highlighting ChatGPT's limitations in providing holistic lifestyle interventions. Within the NCP, the generated output provided incomplete examples of diagnostic documentation statements and had significant gaps in the monitoring and evaluation step. In the 1500 kcal one-day menus, the amounts of carbohydrates, fat, vitamin D and calcium were discordant with dietary recommendations. Regarding clarity, dietitians rated the output as either good or excellent.ConclusionAlthough ChatGPT is an increasingly available resource for practitioners, users are encouraged to consider the gaps identified in this study in the dietary management of T2DM and the MetS.
AD  - Univ Sharjah, Coll Hlth Sci, Res Inst Med & Hlth Sci RIMHS, Dept Clin Nutr & Dietet, Sharjah, U Arab Emirates
AD  - Amer Univ Beirut AUB, Fac Agr & Food Sci, Dept Nutr & Food Sci, Beirut, Lebanon
AD  - Near East Univ, Dept Math, Nicosia, Turkiye
AD  - Royal Coll Surg, Med Program, Manama, Bahrain
C3  - University of Sharjah
C3  - American University of Beirut
C3  - Near East University
C3  - Royal College of Surgeons - Ireland
C3  - Royal College of Surgeons in Ireland - Medical University of Bahrain
PU  - SPRINGERNATURE
PI  - LONDON
PA  - CAMPUS, 4 CRINAN ST, LONDON, N1 9XW, ENGLAND
SN  - 0954-3007
SN  - 1476-5640
J9  - EUR J CLIN NUTR
JI  - Eur. J. Clin. Nutr.
DA  - OCT
PY  - 2024
VL  - 78
IS  - 10
SP  - 887
EP  - 896
DO  - 10.1038/s41430-024-01476-y
C6  - JUL 2024
WE  - Science Citation Index Expanded (SCI-EXPANDED)
AN  - WOS:001278326500002
N1  - Times Cited in Web of Science Core Collection:  8
Total Times Cited:  8
Cited Reference Count:  67
ER  -

TY  - CPAPER
AU  - Andrews, P
AU  - Nordberg, O
AU  - Portales, SZ
AU  - Borch, N
AU  - Guribye, F
AU  - Fujita, K
AU  - Fjeld, M
A1  - Assoc Computing Machinery
TI  - AiCommentator: A Multimodal Conversational Agent for Embedded Visualization in Football Viewing
T2  - PROCEEDINGS OF 2024 29TH ANNUAL CONFERENCE ON INTELLIGENT USER INTERFACES, IUI 2024
LA  - English
CP  - 29th ACM Annual International Conference on Intelligent User Interfaces (IUI)
KW  - Embedded Visualization
KW  - Multimodal Conversational Agent
KW  - Conversational User Interface
KW  - Usability Testing
KW  - Human-Computer
KW  - Interaction
KW  - Computer Vision
KW  - Deep Learning
KW  - Multi-Object Tracking
AB  - Traditionally, sports commentators provide viewers with diverse information, encompassing in-game developments and player performances. Yet young adult football viewers increasingly use mobile devices for deeper insights during football matches. Such insights into players on the pitch and performance statistics support viewers' understanding of game stakes, creating a more engaging viewing experience. Inspired by commentators' traditional roles and to incorporate information into a single platform, we developed AiCommentator, a Multimodal Conversational Agent (MCA) for embedded visualization and conversational interactions in football broadcast video. AiCommentator integrates embedded visualization, either with an automated non-interactive or with a responsive interactive commentary mode. Our system builds upon multimodal techniques, integrating computer vision and large language models, to demonstrate ways for designing tailored, interactive sports-viewing content. AiCommentator's event system infers game states based on a multi-object tracking algorithm and computer vision backend, facilitating automated responsive commentary. We address three key topics: evaluating young adults' satisfaction and immersion across the two viewing modes, enhancing viewer understanding of in-game events and players on the pitch, and devising methods to present this information in a usable manner. In a mixed-method evaluation (n=16) of AiCommentator, we found that the participants appreciated aspects of both system modes but preferred the interactive mode, expressing a higher degree of engagement and satisfaction. Our paper reports on our development of AiCommentator and presents the results from our user study, demonstrating the promise of interactive MCA for a more engaging sports viewing experience. Systems like AiCommentator could be pivotal in transforming the interactivity and accessibility of sports content, revolutionizing how sports viewers engage with video content.
AD  - Univ Bergen, MediaFutures, Bergen, Norway
AD  - Univ Bergen, t2i Lab, Bergen, Norway
AD  - Schibsted, Oslo, Norway
AD  - Tohoku Univ, Elect Commun Res Inst, Sendai, Miyagi, Japan
AD  - Chalmers, Gothenburg, Sweden
C3  - University of Bergen
C3  - University of Bergen
C3  - Tohoku University
C3  - Chalmers University of Technology
FU  - Norwegian Research Council [309339]; JSPS Grants KAKENHI [19KK0258, 21H03473]; Wallenberg Foundations (MMW/MAW)
FX  - This work was supported in part by the Norwegian Research Council (MediaFutures, 309339), JSPS Grants KAKENHI (19KK0258, 21H03473), and the Wallenberg Foundations (MMW/MAW). We thank Ayca Unluer for artwork and illustrations, Philippa Beckman for proofreading, Barbara Stuckey, for proofreading and editing, Mariana Heggholmen at Sindella Productions for video production. Izabela Krejtz for advice on data analysis. We further acknowledge NRK for the women's football dataset and TV2 for the inspiring conversations.
PU  - ASSOC COMPUTING MACHINERY
PI  - NEW YORK
PA  - 1601 Broadway, 10th Floor, NEW YORK, NY, UNITED STATES
SN  - 979-8-4007-0508-3
PY  - 2024
SP  - 14
EP  - 34
DO  - 10.1145/3640543.3645197
WE  - Conference Proceedings Citation Index - Science (CPCI-S)
AN  - WOS:001209687500002
N1  - Times Cited in Web of Science Core Collection:  6
Total Times Cited:  6
Cited Reference Count:  52
ER  -

TY  - JOUR
AU  - Dergaa, I
AU  - Ben Saad, H
AU  - El Omri, A
AU  - Glenn, JM
AU  - Clark, CCT
AU  - Washif, JA
AU  - Guelmami, N
AU  - Hammouda, O
AU  - Al-Horani, RA
AU  - Reynoso-Sanchez, LF
AU  - Romdhani, M
AU  - Paineiras-Domingos, LL
AU  - Vancini, RL
AU  - Taheri, M
AU  - Santos, LJMD
AU  - Trabelsi, K
AU  - Chtourou, H
AU  - Zghibi, M
AU  - Eken, O
AU  - Swed, S
AU  - Ben Aissa, M
AU  - Shawki, HH
AU  - El-Seedi, HR
AU  - Mujika, I
AU  - Seiler, S
AU  - Zmijewski, P
AU  - Pyne, DB
AU  - Knechtle, B
AU  - Asif, I
AU  - Drezner, JA
AU  - Sandbakk, O
AU  - Chamari, K
TI  - Using artificial intelligence for exercise prescription in personalised health promotion: A critical evaluation of OpenAI's GPT-4 model
T2  - BIOLOGY OF SPORT
LA  - English
KW  - AI Challenges
KW  - AI Evaluation
KW  - Chatbot
KW  - ChatGPT
KW  - Digital Health
KW  - Exercise Optimization
KW  - Fitness Algorithms
KW  - Machine Learning
KW  - Personalized Medicine
KW  - Real-time Monitoring
KW  - HIGH-INTENSITY INTERVAL
KW  - PHYSICAL-ACTIVITY
KW  - RESISTANCE EXERCISE
KW  - HEART-RATE
KW  - METAANALYSIS
KW  - PRESSURE
KW  - ANXIETY
AB  - The rise of artificial intelligence (AI) applications in healthcare provides new possibilities for personalized health management. AI -based fitness applications are becoming more common, facilitating the opportunity for individualised exercise prescription. However, the use of AI carries the risk of inadequate expert supervision, and the efficacy and validity of such applications have not been thoroughly investigated, particularly in the context of diverse health conditions. The aim of the study was to critically assess the efficacy of exercise prescriptions generated by OpenAI's Generative Pre-Trained Transformer 4 (GPT-4) model for five example patient profiles with diverse health conditions and fitness goals. Our focus was to assess the model's ability to generate exercise prescriptions based on a singular, initial interaction, akin to a typical user experience. The evaluation was conducted by leading experts in the field of exercise prescription. Five distinct scenarios were formulated, each representing a hypothetical individual with a specific health condition and fitness objective. Upon receiving details of each individual, the GPT-4 model was tasked with generating a 30 -day exercise program. These AI-derived exercise programs were subsequently subjected to a thorough evaluation by experts in exercise prescription. The evaluation encompassed adherence to established principles of frequency, intensity, time, and exercise type; integration of perceived exertion levels; consideration for medication intake and the respective medical condition; and the extent of program individualization tailored to each hypothetical profile. The AI model could create general safety-conscious exercise programs for various scenarios. However, the AI-generated exercise prescriptions lacked precision in addressing individual health conditions and goals, often prioritizing excessive safety over the effectiveness of training. The AI -based approach aimed to ensure patient improvement through gradual increases in training load and intensity, but the model's potential to fine -tune its recommendations through ongoing interaction was not fully satisfying. AI technologies, in their current state, can serve as supplemental tools in exercise prescription, particularly in enhancing accessibility for individuals unable to access, often costly, professional advice. However, AI technologies are not yet recommended as a substitute for personalized, progressive, and health conditionspecific prescriptions provided by healthcare and fitness professionals. Further research is needed to explore more interactive use of AI models and integration of real-time physiological feedback.
AD  - Primary Hlth Care Corp PHCC, POB 26555, Doha, Qatar
AD  - Univ Sfax, High Inst Sport & Phys Educ Sfax, Res Lab Educ Motr Sport & Sante LR19JS01 EM2S, Sfax 3000, Tunisia
AD  - High Inst Sport & Phys Educ Kef, Jendouba, Kef, Tunisia
AD  - Univ Sousse, Farhat HACHED Hosp, Res Lab LR12SP09 Heart Failure, Sousse, Tunisia
AD  - Univ Sousse, Fac Med Sousse, Lab Physiol, Sousse, Tunisia
AD  - Hamad Med Corp, Dept Surg, Surg Res Sect, Doha, Qatar
AD  - Neurotrack Technol, Redwood City, CA USA
AD  - Birmingham City Univ, Coll Life Sci, Birmingham B15 3TN, England
AD  - Coventry Univ, Inst Hlth & Wellbeing, Coventry CV1 5FB, England
AD  - Natl Sports Inst Malaysia, Sports Performance Div, Kuala Lumpur, Malaysia
AD  - Univ Genoa, Postgrad Sch Publ Hlth, Dept Hlth Sci DISSAL, Genoa, Italy
AD  - Paris Nanterre Univ, Fac Sport Sci, Interdisciplinary Lab Neurosci Physiol & Psychol P, UFR STAPS,UPL, Nanterre, France
AD  - Univ Sfax, Fac Med, Mol Bases Human Pathol LR19ES13, Res Lab, Sfax, Tunisia
AD  - Yarmouk Univ, Dept Exercise Sci, Irbid, Jordan
AD  - Autonomous Univ Occident, Dept Social Sci & Humanities, Los Mochis, Mexico
AD  - Univ Fed Bahia, Dept Fisioterapia, Inst Multidisciplinar Reabilitacao & Saude, Salvador, BA, Brazil
AD  - Univ Fed Espirito Santo, Ctr Educ Fis & Desportos, Vitoria, ES, Brazil
AD  - Univ Tehran, Fac Sport Sci & Hlth, Dept Motor Behav, Tehran, Iran
AD  - Canadian Univ Dubai, Fac Commun Arts & Sci, Dept Creat Ind, Dubai, U Arab Emirates
AD  - Inonu Univ, Dept Phys Educ & Sport Teaching, TR-44000 Malatya, Turkiye
AD  - Univ Aleppo, Fac Med Aleppo, Aleppo Governorate, Syria
AD  - Nagoya City Univ, Grad Sch Med Sci, Dept Comparat & Expt Med, Nagoya 4678601, Japan
AD  - Islamic Univ Madinah, Fac Sci, Dept Chem, Madinah 42351, Saudi Arabia
AD  - Jiangsu Univ, Int Res Ctr Food Nutr & Safety, Zhenjiang 212013, Peoples R China
AD  - Univ Basque Country, Fac Med & Nursing, Dept Physiol, E-48940 Leioa, Basque Country, Spain
AD  - Univ Finis Terrae, Fac Med, Sch Kinesiol, Exercise Sci Lab, Santiago, Chile
AD  - Univ Agder, Dept Sport Sci & Phys Educ, Kristiansand, Norway
AD  - Jozef Pilsudski Univ Phys Educ Warsaw, Warsaw, Poland
AD  - Univ Canberra, Res Inst Sport & Exercise, Canberra, ACT, Australia
AD  - Univ Zurich, Inst Primary Care, Zurich, Switzerland
AD  - Univ Alabama Birmingham, Dept Family & Community Med, Birmingham, AL USA
AD  - Univ Washington, Ctr Sports Cardiol, Seattle, WA USA
AD  - Norwegian Univ Sci & Technol, Ctr Elite Sports Res, Dept Neuromed & Movement Sci, Trondheim, Norway
AD  - Manouba Univ, Higher Inst Sport & Phys Educ, ISSEP Ksar Said, Manouba, Tunisia
C3  - Hamad Medical Corporation
C3  - Primary Health Care Corporation (PHCC)
C3  - Universite de Sfax
C3  - Universite de Sousse
C3  - Hopital Farhat Hached
C3  - Universite de Sousse
C3  - Hamad Medical Corporation
C3  - Birmingham City University
C3  - Coventry University
C3  - University of Genoa
C3  - Universite de Sfax
C3  - Yarmouk University
C3  - Universidade Federal da Bahia
C3  - Universidade Federal do Espirito Santo
C3  - University of Tehran
C3  - Canadian University Dubai
C3  - Inonu University
C3  - University of Aleppo
C3  - Nagoya City University
C3  - Islamic University of Al Madinah
C3  - Jiangsu University
C3  - University of Basque Country
C3  - Universidad Finis Terrae
C3  - University of Agder
C3  - Jozef Pilsudski University Physical Education in Warsaw
C3  - University of Canberra
C3  - University of Zurich
C3  - University of Alabama System
C3  - University of Alabama Birmingham
C3  - University of Washington
C3  - University of Washington Seattle
C3  - Norwegian University of Science & Technology (NTNU)
C3  - Universite de la Manouba
PU  - TERMEDIA PUBLISHING HOUSE LTD
PI  - POZNAN
PA  - KLEEBERGA 2, POZNAN, 61-615, POLAND
SN  - 0860-021X
SN  - 2083-1862
J9  - BIOL SPORT
JI  - Biol. Sport
PY  - 2024
VL  - 41
IS  - 2
SP  - 221
EP  - 241
DO  - 10.5114/biolsport.2024.133661
WE  - Science Citation Index Expanded (SCI-EXPANDED)
AN  - WOS:001184338700026
N1  - Times Cited in Web of Science Core Collection:  27
Total Times Cited:  28
Cited Reference Count:  80
ER  -

TY  - JOUR
AU  - Amaral, JZ
AU  - Schultz, RJ
AU  - Martin, BM
AU  - Taylor, T
AU  - Touban, B
AU  - McGraw-Heinrich, J
AU  - McKay, SD
AU  - Rosenfeld, SB
AU  - Smith, BG
TI  - Evaluating Chat Generative Pre-trained Transformer Responses to Common Pediatric In-toeing Questions
T2  - JOURNAL OF PEDIATRIC ORTHOPAEDICS
LA  - English
KW  - ChatGPT
KW  - in-toeing
KW  - electronic visits
KW  - patient education
KW  - artificial intelligence
KW  - large language models
KW  - GAIT
KW  - WALKING
KW  - FOOT
AB  - Objective:Chat generative pre-trained transformer (ChatGPT) has garnered attention in health care for its potential to reshape patient interactions. As patients increasingly rely on artificial intelligence platforms, concerns about information accuracy arise. In-toeing, a common lower extremity variation, often leads to pediatric orthopaedic referrals despite observation being the primary treatment. Our study aims to assess ChatGPT's responses to pediatric in-toeing questions, contributing to discussions on health care innovation and technology in patient education.Methods:We compiled a list of 34 common in-toeing questions from the "Frequently Asked Questions" sections of 9 health care-affiliated websites, identifying 25 as the most encountered. On January 17, 2024, we queried ChatGPT 3.5 in separate sessions and recorded the responses. These 25 questions were posed again on January 21, 2024, to assess its reproducibility. Two pediatric orthopaedic surgeons evaluated responses using a scale of "excellent (no clarification)" to "unsatisfactory (substantial clarification)." Average ratings were used when evaluators' grades were within one level of each other. In discordant cases, the senior author provided a decisive rating.Results:We found 46% of ChatGPT responses were "excellent" and 44% "satisfactory (minimal clarification)." In addition, 8% of cases were "satisfactory (moderate clarification)" and 2% were "unsatisfactory." Questions had appropriate readability, with an average Flesch-Kincaid Grade Level of 4.9 (+/- 2.1). However, ChatGPT's responses were at a collegiate level, averaging 12.7 (+/- 1.4). No significant differences in ratings were observed between question topics. Furthermore, ChatGPT exhibited moderate consistency after repeated queries, evidenced by a Spearman rho coefficient of 0.55 (P = 0.005). The chatbot appropriately described in-toeing as normal or spontaneously resolving in 62% of responses and consistently recommended evaluation by a health care provider in 100%.Conclusion:The chatbot presented a serviceable, though not perfect, representation of the diagnosis and management of pediatric in-toeing while demonstrating a moderate level of reproducibility in its responses. ChatGPT's utility could be enhanced by improving readability and consistency and incorporating evidence-based guidelines.Level of Evidence:Level IV-diagnostic.
AD  - Texas Childrens Hosp, Dept Orthopaed Surg, Houston, TX USA
AD  - Baylor Coll Med, Houston, TX USA
C3  - Baylor College of Medicine
C3  - Baylor College Medical Hospital
C3  - Baylor College of Medicine
PU  - LIPPINCOTT WILLIAMS & WILKINS
PI  - PHILADELPHIA
PA  - TWO COMMERCE SQ, 2001 MARKET ST, PHILADELPHIA, PA 19103 USA
SN  - 0271-6798
SN  - 1539-2570
J9  - J PEDIATR ORTHOPED
JI  - J. Pediatr. Orthop.
DA  - AUG
PY  - 2024
VL  - 44
IS  - 7
SP  - e592
EP  - e597
DO  - 10.1097/BPO.0000000000002695
WE  - Science Citation Index Expanded (SCI-EXPANDED)
AN  - WOS:001270810600013
N1  - Times Cited in Web of Science Core Collection:  4
Total Times Cited:  4
Cited Reference Count:  30
ER  -

TY  - JOUR
AU  - Montenegro, JLZ
AU  - Da Costa, CA
TI  - The HoPE Model Architecture: a Novel Approach to Pregnancy Information Retrieval Based on Conversational Agents
T2  - JOURNAL OF HEALTHCARE INFORMATICS RESEARCH
LA  - English
KW  - Sentence-BERT
KW  - Data augmentation
KW  - Information retrieval
KW  - Conversational agents
KW  - Natural language processing
KW  - Public health informatics
KW  - DECISION-MAKING
KW  - HEALTH
KW  - INTERNET
KW  - CHATBOT
AB  - Conversational agents are used to communicating with humans in a friendly manner. To achieve the highest level of performance, agents need to respond assertively and fastly. Transformer architectures are shown to produce excellent performances on recent tasks; however, for tasks involving conversational agents, they may have a lower speed performance. The main goal of this study is to evaluate and propose a HoPE (Healthcare Obstetric in PrEgnancy) model that is tailored to pregnancy data. We carried out a dataset extraction and construction process based on collections of health documents related to breastfeeding, childcare, pregnant care, nutrition, risks, vaccines, exams, and physical exercises. We evaluated two pre-trained models in the Portuguese language for the conversational agent architecture proposal and chose the one with the best performance to compose the HoPE architecture. The BERTimbau model, which has been trained on data augmentation strategies, proves to be able to retrieve information quickly and most accurately than others. For the fine-tuning process, we achieved a Spearman correlation of 95.55 on BERTimbau augmented with a few pairs (1.500 pairs). The HoPE model architecture achieved an F1-Score of 0.89, outperforming other combinations tested in this study. We will evaluate this approach for clinical studies in future studies.
AD  - Univ Vale Rio dos SinosTel, SOFTWARELAB, Appl Comp Grad Program, Av Unisinos 950, Sao Leopoldo, RS, Brazil
C3  - Universidade do Vale do Rio dos Sinos (Unisinos)
FU  - Brazilian National Council for Scientific and Technological Development - CNPq [303640/2017-0, 405354/2016-9]
FX  - The authors would like to thank the Brazilian National Council for Scientific and Technological Development - CNPq (Grant Numbers 303640/2017-0 and 405354/2016-9) for supporting this work.
PU  - SPRINGERNATURE
PI  - LONDON
PA  - CAMPUS, 4 CRINAN ST, LONDON, N1 9XW, ENGLAND
SN  - 2509-4971
SN  - 2509-498X
J9  - J HEALTHC INFORM RES
JI  - J. Healthc. Inform. Res.
DA  - SEP
PY  - 2022
VL  - 6
IS  - 3
SP  - 253
EP  - 294
DO  - 10.1007/s41666-022-00115-0
C6  - APR 2022
WE  - Emerging Sources Citation Index (ESCI)
AN  - WOS:000779713300001
N1  - Times Cited in Web of Science Core Collection:  2
Total Times Cited:  2
Cited Reference Count:  120
ER  -

TY  - JOUR
AU  - Tambouratzis, G
TI  - ChatGPT Multilingual Querying Consistency - A Test Case
T2  - ERCIM NEWS
LA  - English
AB  - Conversational agents and chatbots have developed rapidly in the past year to provide answers to user queries, drawing information from huge collections of data. From the user-side, the usefulness of conversational agents hinges on the accuracy of response in addition to user-friendliness and response speed. Here we briefly evaluate one of the most widely used chatbots, ChatGPT over a set of queries posed using multiple languages, to test its robustness and consistency, while running the experiment at two timepoints to monitor ChatGPT''s evolution.
AD  - Athena Res Ctr, Athena, Greece
PU  - EUROPEAN RESEARCH CONSORTIUM INFORMATICS & MATHEMATICS
PI  - SOPHIA ANTIPOLIS CEDEX
PA  - 2004, ROUTE LUCIOLES, BP 93, SOPHIA ANTIPOLIS CEDEX, 06902, FRANCE
SN  - 0926-4981
SN  - 1564-0094
J9  - ERCIM NEWS
JI  - ERCIM News
DA  - JAN
PY  - 2024
IS  - 136
SP  - 40
EP  - 41
WE  - Emerging Sources Citation Index (ESCI)
AN  - WOS:001199179500023
N1  - Times Cited in Web of Science Core Collection:  0
Total Times Cited:  0
Cited Reference Count:  3
ER  -

TY  - JOUR
AU  - Karami, A
AU  - Qiao, ZL
AU  - Zhang, XN
AU  - Kharrazi, H
AU  - Bozorgi, P
AU  - Bozorgi, A
TI  - Health Use Cases of AI Chatbots: Identification and Analysis of ChatGPT Prompts in Social Media Discourses
T2  - BIG DATA AND COGNITIVE COMPUTING
LA  - English
KW  - Chatbot
KW  - ChatGPT
KW  - artificial intelligence
KW  - topic modeling
KW  - grounded theory
KW  - health
KW  - TWITTER
AB  - The popularity of ChatGPT has raised questions surrounding AI's potential for health use cases. Since the release of ChatGPT in 2022, social media users have shared their prompts and ChatGPT responses on different topics such as health. Despite editorials and opinion articles discussing the potential uses of ChatGPT, there is a lack of a systematic approach to identify and analyze the use cases of ChatGPT in health. This study establishes a framework for gathering and identifying tweets (i.e., posts on social media site "X", formerly known as Twitter) that discuss health use cases of ChatGPT, integrating topic modeling with constructivist grounded theory (CGT) to organize these topics into common categories. Using this framework, nine topics were identified, which were further grouped into four categories: (1) Clinical Workflow, (2) Wellness, (3), Diseases, and (4) Gender Identity. The Clinical Workflow category was the most popular category, and included four topics: (1) Seeking Advice, (2) Clinical Documentation, (3) Medical Diagnosis, and (4) Medical Treatment. Among the identified topics, "Diet and Workout Plans" was the most popular topic. This research highlights the potential of social media to identify the health use cases and potential health applications of an AI-based chatbot such as ChatGPT. The identified topics and categories can be beneficial for researchers, professionals, companies, and policymakers working on health use cases of AI chatbots.
AD  - Univ Alabama Birmingham, Collat Sch Business, Dept Management Informat Syst & Quantitat Methods, Birmingham, AL 35294 USA
AD  - Johns Hopkins Univ, Bloomberg Sch Publ Hlth, Dept Hlth Policy & Management, Baltimore, MD 21205 USA
AD  - South Carolina Dept Publ Hlth, Columbia, SC 29021 USA
AD  - Univ Tehran Med Sci, Dept Cardiol, Sch Med, Tehran 1417613151, Iran
C3  - University of Alabama System
C3  - University of Alabama Birmingham
C3  - Johns Hopkins University
C3  - Johns Hopkins Bloomberg School of Public Health
C3  - Tehran University of Medical Sciences
PU  - MDPI
PI  - BASEL
PA  - ST ALBAN-ANLAGE 66, CH-4052 BASEL, SWITZERLAND
SN  - 2504-2289
J9  - BIG DATA COGN COMPUT
JI  - Big Data Cogn. Comput.
DA  - OCT
PY  - 2024
VL  - 8
IS  - 10
C7  - 130
DO  - 10.3390/bdcc8100130
WE  - Emerging Sources Citation Index (ESCI)
AN  - WOS:001343008900001
N1  - Times Cited in Web of Science Core Collection:  0
Total Times Cited:  0
Cited Reference Count:  98
ER  -

TY  - JOUR
AU  - Dergaa, I
AU  - Chamari, K
AU  - Zmijewski, P
AU  - Saad, HB
TI  - From human writing to artificial intelligence generated text: examining the prospects and potential threats of ChatGPT in academic writing
T2  - BIOLOGY OF SPORT
LA  - English
KW  - Artificial Intelligence
KW  - Chatbot
KW  - Deep Learning
KW  - Higher Education
KW  - Google Bard
KW  - LLaMA
KW  - LLM
KW  - Machine Learning
KW  - Natural Language Processing
KW  - NLM
KW  - NLP
KW  - Paperpal
KW  - Peer Review
KW  - QuillBot
KW  - Rayyan
KW  - Research
KW  - Sports Medicine
AB  - Natural language processing (NLP) has been studied in computing for decades. Recent technological advancements have led to the development of sophisticated artificial intelligence (AI) models, such as Chat Generative Pre-trained Transformer (ChatGPT). These models can perform a range of language tasks and generate human-like responses, which offers exciting prospects for academic efficiency. This manuscript aims at (i) exploring the potential benefits and threats of ChatGPT and other NLP technologies in academic writing and research publications; (ii) highlights the ethical considerations involved in using these tools, and (iii) consider the impact they may have on the authenticity and credibility of academic work. This study involved a literature review of relevant scholarly articles published in peer-reviewed journals indexed in Scopus as quartile 1. The search used keywords such as "ChatGPT," "AI-generated text," "academic writing," and "natural language processing." The analysis was carried out using a quasi-qualitative approach, which involved reading and critically evaluating the sources and identifying relevant data to support the research questions. The study found that ChatGPT and other NLP technologies have the potential to enhance academic writing and research efficiency. However, their use also raises concerns about the impact on the authenticity and credibility of academic work. The study highlights the need for comprehensive discussions on the potential use, threats, and limitations of these tools, emphasizing the importance of ethical and academic principles, with human intelligence and critical thinking at the forefront of the research process. This study highlights the need for comprehensive debates and ethical considerations involved in their use. The study also recommends that academics exercise caution when using these tools and ensure transparency in their use, emphasizing the importance of human intelligence and critical thinking in academic work.
AD  - Primary Hlth Care Corp PHCC, Doha, Qatar
AD  - Natl Observ Sport, Res Unit Phys Act Sport & Hlth, UR18JS01, Tunis 1003, Tunisia
AD  - Univ Sfax, High Inst Sport & Phys Educ, Sfax, Tunisia
AD  - Orthopaed & Sports Med Hosp, FIFA Med Ctr Excellence, Aspetar, Doha, Qatar
AD  - Jozef Pilsudski Univ Phys Educ Warsaw, Warsaw, Poland
AD  - Univ Sousse, Farhat HACHED Hosp, Serv Physiol & Funct Explorat, Sousse, Tunisia
AD  - Univ Sousse, Farhat HACHED Hosp, Res Lab LR12SP09 Heart Failure, Sousse, Tunisia
AD  - Univ Sousse, Fac Med Sousse, Lab Physiol, Sousse, Tunisia
C3  - Hamad Medical Corporation
C3  - Primary Health Care Corporation (PHCC)
C3  - Universite de Sfax
C3  - Aspetar Orthopaedic & Sports Medicine Hospital
C3  - Jozef Pilsudski University Physical Education in Warsaw
C3  - Universite de Sousse
C3  - Hopital Farhat Hached
C3  - Universite de Sousse
C3  - Hopital Farhat Hached
C3  - Universite de Sousse
PU  - TERMEDIA PUBLISHING HOUSE LTD
PI  - POZNAN
PA  - KLEEBERGA 2, POZNAN, 61-615, POLAND
SN  - 0860-021X
SN  - 2083-1862
J9  - BIOL SPORT
JI  - Biol. Sport
PY  - 2023
VL  - 40
IS  - 2
SP  - 615
EP  - 622
DO  - 10.5114/biolsport.2023.125623
WE  - Science Citation Index Expanded (SCI-EXPANDED)
AN  - WOS:000972527400030
N1  - Times Cited in Web of Science Core Collection:  247
Total Times Cited:  252
Cited Reference Count:  27
ER  -

TY  - JOUR
AU  - Mcbee, JC
AU  - Han, DY
AU  - Liu, L
AU  - Ma, L
AU  - Adjeroh, DA
AU  - Xu, D
AU  - Hu, GQ
TI  - Assessing ChatGPT's Competency in Addressing Inter disciplinary Inquiries on Chatbot Uses in Sports Rehabilitation: Simulation Study
T2  - JMIR MEDICAL EDUCATION
LA  - English
KW  - ChatGPT
KW  - chatbots
KW  - multirole-playing
KW  - interdisciplinary inquiry
KW  - medical education
KW  - sports medicine
AB  - Background: ChatGPT showcases exceptional conversational capabilities and extensive cross-disciplinary knowledge. Inaddition, it can perform multiple roles in a single chat session. This unique multirole-playing feature positions ChatGPT as apromising tool for exploring interdisciplinary subjects.Objective: The aim of this study was to evaluate ChatGPT's competency in addressing interdisciplinary inquiries based on acase study exploring the opportunities and challenges of chatbot uses in sports rehabilitation.Methods: We developed a model termed PanelGPT to assess ChatGPT's competency in addressing interdisciplinary topicsthrough simulated panel discussions. Taking chatbot uses in sports rehabilitation as an example of an interdisciplinary topic, weprompted ChatGPT through PanelGPT to role-play a physiotherapist, psychologist, nutritionist, artificial intelligence expert, andathlete in a simulated panel discussion. During the simulation, we posed questions to the panel while ChatGPT acted as both thepanelists for responses and the moderator for steering the discussion. We performed the simulation using ChatGPT-4 and evaluatedthe responses by referring to the literature and our human expertise.Results: By tackling questions related to chatbot uses in sports rehabilitation with respect to patient education, physiotherapy,physiology, nutrition, and ethical considerations, responses from the ChatGPT-simulated panel discussion reasonably pointed tovarious benefits such as 24/7 support, personalized advice, automated tracking, and reminders. ChatGPT also correctly emphasizedthe importance of patient education, and identified challenges such as limited interaction modes, inaccuracies in emotion-relatedadvice, assurance of data privacy and security, transparency in data handling, and fairness in model training. It also stressed thatchatbots are to assist as a copilot, not to replace human health care professionals in the rehabilitation process.Conclusions: ChatGPT exhibits strong competency in addressing interdisciplinary inquiry by simulating multiple experts fromcomplementary backgrounds, with significant implications in assisting medical education
AD  - West Virginia Univ, Dept Microbiol Immunol & Cell Biol, 64 Med Ctr Dr, Morgantown 26506, WV USA
AD  - West Virginia Univ, Dept Chem & Biomed Engn, Morgantown, WV USA
AD  - Arizona State Univ, Coll Hlth Solut, Phoenix, AZ USA
AD  - Arizona State Univ, Biodesign Inst, Tempe, AZ USA
AD  - Wright State Univ, Coll Hlth Educ & Human Serv, Dayton, OH USA
AD  - West Virginia Univ, Lane Dept Comp Sci & Elect Engn, Morgantown, WV USA
AD  - Univ Missouri, Christopher S Bond Life Sci Ctr, Dept Elect Engn & Comp Sci, Columbia, MO USA
C3  - West Virginia University
C3  - West Virginia University
C3  - Arizona State University
C3  - Arizona State University-Downtown Phoenix
C3  - Arizona State University
C3  - Arizona State University-Tempe
C3  - University System of Ohio
C3  - Wright State University Dayton
C3  - West Virginia University
C3  - University of Missouri System
C3  - University of Missouri Columbia
FX  - AcknowledgmentsThis study is supported by the National Institutes of Health (NIH) -National Institute of General Medical Sciences (NIGMS) (grants P20 GM103434 and U54 GM-104942 to GH) , National Science Foundation (grant 2125872 to GH and DAA) , andNIH-National Library of Medicine (NLM) (grant R01LM013438 to LL and grant 5R01LM013392 to DX) . JCM is supported bythe West Virginia University Cancer Institute summer undergraduate research program. We thank Zien Cheng and Evelyn Shuefrom GH's lab for proofreading. ChatGPT and Grammarly were used to help polish the writing of the manuscript. The contentis solely the responsibility of the authors and does not necessarily represent the official views of the National Institutes of Health.
PU  - JMIR PUBLICATIONS, INC
PI  - TORONTO
PA  - 130 QUEENS QUAY East, Unit 1100, TORONTO, ON M5A 0P6, CANADA
SN  - 2369-3762
J9  - JMIR MED EDUC
JI  - JMIR Med. Educ.
PY  - 2024
VL  - 10
C7  - e51157
DO  - 10.2196/51157
WE  - Emerging Sources Citation Index (ESCI)
AN  - WOS:001302110100001
N1  - Times Cited in Web of Science Core Collection:  1
Total Times Cited:  1
Cited Reference Count:  35
ER  -

TY  - JOUR
AU  - Keiper, MC
AU  - Fried, G
AU  - Lupinek, J
AU  - Nordstrom, H
TI  - Artificial intelligence in sport management education: Playing the AI game with ChatGPT
T2  - JOURNAL OF HOSPITALITY LEISURE SPORT & TOURISM EDUCATION
LA  - English
KW  - Artificial intelligence in education (AIEd)
KW  - Sport management education
KW  - Pedagogical innovations
KW  - ChatGPT
KW  - GENERIC QUALITATIVE RESEARCH
KW  - STUDENTS
KW  - SYSTEMS
AB  - The launch of ChatGPT, an Artificial Intelligence (AI) ChatBot, in late 2022 made many people look to the disruption such technology could play in education. This study aimed to identify the quality of short answer outputs for sport management questions from ChatGPT and suggestions on utilizing ChatGPT in the functional areas of sport management. The study was exploratory, and the methodology used was a generic qualitative inquiry. The results indicated that ChatGPT produces grammatically quality, complete, and topically accurate outputs for short answer questions. The findings indicate the pros and cons of utilizing Artificial Intelligence chatbots, such as ChatGPT, in the sports management higher education classroom. The discussion gives practical suggestions on how ChatGPT can supplement and support sport management education.
AD  - Northwood Univ, Div Mkt & Management, Midland, MI USA
AD  - Univ West Florida, Dept Adm & Law, Pensacola, FL USA
AD  - Montclair State Univ, Feliciano Sch Business, Montclair, NJ USA
AD  - Univ Washington, Coll Educ, Seattle, WA USA
AD  - Northwood Univ, Div Mkt & Management, 4000 Whiting Dr, Midland, MI 48640 USA
C3  - State University System of Florida
C3  - University of West Florida
C3  - Montclair State University
C3  - University of Washington
C3  - University of Washington Seattle
PU  - ELSEVIER SCI LTD
PI  - London
PA  - 125 London Wall, London, ENGLAND
SN  - 1473-8376
J9  - J HOSP LEIS SPORT TO
JI  - J. Hosp. Leis. Sport Tour. Educ.
DA  - NOV
PY  - 2023
VL  - 33
C7  - 100456
DO  - 10.1016/j.jhlste.2023.100456
C6  - JUN 2023
WE  - Social Science Citation Index (SSCI)
AN  - WOS:001144025700001
N1  - Times Cited in Web of Science Core Collection:  27
Total Times Cited:  27
Cited Reference Count:  75
ER  -

TY  - JOUR
AU  - Keiper, MC
TI  - ChatGPT in practice: Increasing event planning efficiency through artificial intelligence
T2  - JOURNAL OF HOSPITALITY LEISURE SPORT & TOURISM EDUCATION
LA  - English
KW  - Event management
KW  - Experiential learning
KW  - Artificial intelligence
KW  - ChatGPT
KW  - SPORT MANAGEMENT
KW  - EDUCATION
KW  - STUDENTS
KW  - TECHNOLOGY
AB  - The purpose of this practice paper is to show faculty how and where to use ChatGPT to support planning an event in an event management class. This project is based on the high impact pedagogical practice of experiential learning. The use of ChatGPT, or similar chatbot style, artificial intelligence can be applied to many experiential learning projects in sport management. The application of this paper focuses specifically on using ChatGPT to plan and execute an event within a 16-week event management class. The use of ChatGPT has many benefits for faculty and students alike, especially for text-based tasks. This paper focuses primarily on using ChatGPT to alleviate heavy time-consuming tasks during the event planning process for faculty so that experiential learning implementation can be done more efficiently.
AD  - Northwood Univ, Div Mkt & Management, Midland, MI USA
AD  - 4000 Whiting Dr, Midland, MI 48640 USA
PU  - ELSEVIER SCI LTD
PI  - London
PA  - 125 London Wall, London, ENGLAND
SN  - 1473-8376
J9  - J HOSP LEIS SPORT TO
JI  - J. Hosp. Leis. Sport Tour. Educ.
DA  - NOV
PY  - 2023
VL  - 33
C7  - 100454
DO  - 10.1016/j.jhlste.2023.100454
C6  - JUL 2023
WE  - Social Science Citation Index (SSCI)
AN  - WOS:001040407600001
N1  - Times Cited in Web of Science Core Collection:  25
Total Times Cited:  25
Cited Reference Count:  42
ER  -

TY  - JOUR
AU  - Fayed, AM
AU  - Mansur, NSB
AU  - de Carvalho, KA
AU  - Behrens, A
AU  - D'Hooghe, P
AU  - Netto, CD
TI  - Artificial intelligence and ChatGPT in Orthopaedics and sports medicine
T2  - JOURNAL OF EXPERIMENTAL ORTHOPAEDICS
LA  - English
KW  - Artificial intelligence
KW  - ChatGPT
KW  - Machine learning
KW  - Distance mapping
KW  - Statistical algorithm
KW  - CARTILAGE LOSS
KW  - MACHINE
KW  - CLASSIFICATION
KW  - OSTEOARTHRITIS
KW  - DIAGNOSIS
AB  - Artificial intelligence (AI) is looked upon nowadays as the potential major catalyst for the fourth industrial revolution. In the last decade, AI use in Orthopaedics increased approximately tenfold. Artificial intelligence helps with tracking activities, evaluating diagnostic images, predicting injury risk, and several other uses. Chat Generated Pre-trained Transformer (ChatGPT), which is an AI-chatbot, represents an extremely controversial topic in the academic community. The aim of this review article is to simplify the concept of AI and study the extent of AI use in Orthopaedics and sports medicine literature. Additionally, the article will also evaluate the role of ChatGPT in scientific research and publications.
AD  - Univ Iowa Hosp & Clin, Dept Orthopaed & Rehabil, Iowa City, IA 52242 USA
AD  - Aspetar Orthoped & Sports Med Hosp, Doha, Qatar
AD  - Duke Univ, Dept Orthopaed Surg, Durham, NC USA
C3  - University of Iowa
C3  - Aspetar Orthopaedic & Sports Medicine Hospital
C3  - Duke University
PU  - SPRINGERNATURE
PI  - LONDON
PA  - CAMPUS, 4 CRINAN ST, LONDON, N1 9XW, ENGLAND
SN  - 2197-1153
J9  - J EXP ORTHOP
JI  - J Exp. Orthop.
DA  - JUL 26
PY  - 2023
VL  - 10
IS  - 1
C7  - 74
DO  - 10.1186/s40634-023-00642-8
WE  - Emerging Sources Citation Index (ESCI)
AN  - WOS:001036584700002
N1  - Times Cited in Web of Science Core Collection:  36
Total Times Cited:  36
Cited Reference Count:  58
ER  -

TY  - JOUR
AU  - Sparks, CA
AU  - Fasulo, SM
AU  - Windsor, JT
AU  - Bankauskas, V
AU  - Contrada, EV
AU  - Kraeutler, MJ
AU  - Scillia, AJ
TI  - ChatGPT Is Moderately Accurate in Providing a General Overview of Orthopaedic Conditions
T2  - JBJS OPEN ACCESS
LA  - English
KW  - HEALTH INFORMATION
KW  - QUALITY
KW  - INTERNET
KW  - CARE
AB  - Background: ChatGPT is an artificial intelligence chatbot capable of providing human-like responses for virtually every possible inquiry. This advancement has provoked public interest regarding the use of ChatGPT, including in health care. The purpose of the present study was to investigate the quantity and accuracy of ChatGPT outputs for general patient-focused inquiries regarding 40 orthopaedic conditions. Methods: For each of the 40 conditions, ChatGPT (GPT-3.5) was prompted with the text "I have been diagnosed with [condition]. Can you tell me more about it?" The numbers of treatment options, risk factors, and symptoms given for each condition were compared with the number in the corresponding American Academy of Orthopaedic Surgeons (AAOS) OrthoInfo website article for information quantity assessment. For accuracy assessment, an attending orthopaedic surgeon ranked the outputs in the categories of <50%, 50% to 74%, 75% to 99%, and 100% accurate. An orthopaedics sports medicine fellow also independently ranked output accuracy. Results: Compared with the AAOS OrthoInfo website, ChatGPT provided significantly fewer treatment options (mean difference, -2.5; p < 0.001) and risk factors (mean difference, -1.1; p = 0.02) but did not differ in the number of symptoms given (mean difference, -0.5; p = 0.31). The surgical treatment options given by ChatGPT were often nondescript (n = 20 outputs), such as "surgery" as the only operative treatment option. Regarding accuracy, most conditions (26 of 40; 65%) were ranked as mostly (75% to 99%) accurate, with the others (14 of 40; 35%) ranked as moderately (50% to 74%) accurate, by an attending surgeon. Neither surgeon ranked any condition as mostly inaccurate (<50% accurate). Interobserver agreement between accuracy ratings was poor (kappa = 0.03; p = 0.30). Conclusions: ChatGPT provides at least moderately accurate outputs for general inquiries of orthopaedic conditions but is lacking in the quantity of information it provides for risk factors and treatment options. Professional organizations, such as the AAOS, are the preferred source of musculoskeletal information when compared with ChatGPT. Clinical Relevance: ChatGPT is an emerging technology with potential roles and limitations in patient education that are still being explored.
AD  - St Josephs Univ Med Ctr, Paterson, NJ USA
AD  - Hackensack Meridian Sch Med, Nutley, NJ 07110 USA
AD  - St Josephs Univ Med Ctr, Dept Orthoped Surg, Paterson, NJ USA
AD  - Univ Colorado, Dept Orthoped, Anschutz Med Campus, Aurora, CO USA
C3  - University of Colorado System
C3  - University of Colorado Anschutz Medical Campus
PU  - LIPPINCOTT WILLIAMS & WILKINS
PI  - PHILADELPHIA
PA  - TWO COMMERCE SQ, 2001 MARKET ST, PHILADELPHIA, PA 19103 USA
SN  - 2472-7245
J9  - JBJS OPEN ACCESS
JI  - JBJS Open Access
DA  - APR-JUN
PY  - 2024
VL  - 9
IS  - 2
C7  - e2300129
DO  - 10.2106/JBJS.OA.23.00129
WE  - Emerging Sources Citation Index (ESCI)
AN  - WOS:001247549000002
N1  - Times Cited in Web of Science Core Collection:  3
Total Times Cited:  3
Cited Reference Count:  19
ER  -

TY  - CPAPER
AU  - Oniani, D
AU  - Wang, YS
A1  - ASSOC COMPUTING MACHINERY
TI  - A Qualitative Evaluation of Language Models on Automatic Question-Answering for COVID-19
T2  - ACM-BCB 2020 - 11TH ACM CONFERENCE ON BIOINFORMATICS, COMPUTATIONAL BIOLOGY, AND HEALTH INFORMATICS
LA  - English
CP  - 11th ACM Conference on Bioinformatics, Computational Biology, and Health Informatics (ACM-BCB)
KW  - covid-19
KW  - cord-19
KW  - gpt-2
KW  - bert
KW  - biobert
KW  - use
KW  - tf-idf
KW  - dataset
KW  - nlp
KW  - ai
KW  - semantic similarity
AB  - COVID-19 (2019 Novel Coronavirus) has resulted in an ongoing pandemic and as of 26 July 2020, has caused more than 15.7 million cases and over 640,000 deaths. The highly dynamic and rapidly evolving situation with COVID-19 has made it difficult to access accurate, on-demand information regarding the disease. Online communities, forums, and social media provide potential venues to search for relevant questions and answers, or post questions and seek answers from other members. However, due to the nature of such sites, there are always a limited number of relevant questions and responses to search from, and posted questions are rarely answered immediately. With the advancements in the field of natural language processing, particularly in the domain of language models, it has become possible to design chatbots that can automatically answer consumer questions. However, such models are rarely applied and evaluated in the healthcare domain, to meet the information needs with accurate and up-to-date healthcare data. In this paper, we propose to apply a language model for automatically answering questions related to COVID-19 and qualitatively evaluate the generated responses. We utilized the GPT-2 language model and applied transfer learning to retrain it on the COVID-19 Open Research Dataset (CORD-19) corpus. In order to improve the quality of the generated responses, we applied 4 different approaches, namely tfidf (Term Frequency - Inverse Document Frequency), Bidirectional Encoder Representations from Transformers (BERT), Bidirectional Encoder Representations from Transformers for Biomedical Text Mining (BioBERT), and Universal Sentence Encoder (USE) to filter and retain relevant sentences in the responses. In the performance evaluation step, we asked two medical experts to rate the responses. We found that BERT and BioBERT, on average, outperform both tf-idf and USE in relevance-based sentence filtering tasks. Additionally, based on the chatbot, we created a user-friendly interactive web application to be hosted online and made its source code available free of charge to anyone interested in running it locally, online, or just for experimental purposes. Overall, our work has yielded significant results in both designing a chatbot that produces high-quality responses to COVID-19-related questions and comparing several embedding generation techniques.
AD  - Mayo Clin, Kern Ctr Sci Hlth Care Delivery, Rochester, MN 55905 USA
AD  - Mayo Clin, Div Digital Hlth Sci, Rochester, MN 55905 USA
C3  - Mayo Clinic
C3  - Mayo Clinic
FU  - NIH [R01LM11934]; Mayo Clinic Center for Health Equity and Community Engagement Research Award; Mayo Clinic Office of Patient Education
FX  - This work was supported by NIH grant R01LM11934, the Mayo Clinic Center for Health Equity and Community Engagement Research Award, and the Mayo Clinic Office of Patient Education. The funders had no role in the design of the study, or collection, analysis, and interpretation of data and in preparation of the manuscript. The views presented in this report are not necessarily representative of the funder's views and belong solely to the authors.
PU  - ASSOC COMPUTING MACHINERY
PI  - NEW YORK
PA  - 1601 Broadway, 10th Floor, NEW YORK, NY, UNITED STATES
SN  - 978-1-4503-7964-9
PY  - 2020
DO  - 10.1145/3388440.3412413
WE  - Conference Proceedings Citation Index - Science (CPCI-S)
AN  - WOS:000936196100005
N1  - Times Cited in Web of Science Core Collection:  8
Total Times Cited:  9
Cited Reference Count:  51
ER  -

TY  - JOUR
AU  - Washif, JA
AU  - Pagaduan, J
AU  - James, C
AU  - Dergaa, I
AU  - Beaven, CM
TI  - Artificial intelligence in sport: Exploring the potential of using ChatGPT in resistance training prescription
T2  - BIOLOGY OF SPORT
LA  - English
KW  - Chatbot
KW  - Exercise prescription
KW  - Individualised training
KW  - Periodisation
KW  - Programming
KW  - Strength training
KW  - STRENGTH
KW  - VOLUME
KW  - GAIN
AB  - OpenAI's Chat Generative Pre-trained Transformer (ChatGPT) technology enables conversational interactions with applications across various fields, including sport. Here, ChatGPT's proficiency in designing a 12-week resistance training programme, following specific prompts, was investigated. GPT3.5 and GPT4.0 versions were requested to design 12-week resistance training programmes for male and female hypothetical subjects (20-years-old, no injury, and 'intermediate' resistance training experience). Subsequently, GPT4.0 was requested to design an 'advanced' training programme for the same profiles. The proposed training programmes were compared with established guidelines and literature (e.g., National Strength and Conditioning Association textbook), and discussed. ChatGPT suggested 12-week training programmes comprising three, 4-week phases, each with different objectives (e.g., hypertrophy/strength). GPT3.5 proposed a weekly frequency of similar to 3 sessions, load intensity of 70-85% of one repetition-maximum, repetition range of 4-8 (2-4 sets), and tempo of 2/0/2 (eccentric/pause/concentric/'pause'). GPT4.0 proposed intermediate- and advanced programme, with a frequency of 5 or 4 sessions, 60-90% or 70-95% intensity, 3-5 sets or 3-6 sets, 5-12 or 3-12 repetitions, respectively. GPT3.5 proposed rest intervals of 90-120 s, and exercise tempo of 2/0/2. GPT4.0 proposed 60-180 (intermediate) or 60-300 s (advanced), with exercise tempo of 2/1/2 for intermediates, and 3/0/1/0, 2/0/1/0, and 1/0/1/0 for advanced programmes. All derived programmes were objectively similar regardless of sex. ChatGPT generated training programmes which likely require additional fine-tuning before application. GPT4.0 synthesised more information than GPT3.5 in response to the prompt, and demonstrated recognition awareness of training experience (intermediate vs advanced). ChatGPT may serve as a complementary tool for writing 'draft' programme, but likely requires human expertise to maximise training programme effectiveness.
AD  - Natl Sports Inst Malaysia, Sports Performance Div, Kuala Lumpur 57000, Malaysia
AD  - Palacky Univ, Inst Act Lifestyle, Olomouc, Czech Republic
AD  - Hong Kong Baptist Univ, Dept Sport Phys Educ & Hlth, Kowloon Tong, Hong Kong, Peoples R China
AD  - Primary Hlth Care Corp PHCC, Doha, Qatar
AD  - Univ Sfax, High Inst Sport & Phys Educ, Sfax, Tunisia
AD  - Univ Waikato, Te Huataki Waiora Sch Hlth, Tauranga, New Zealand
C3  - Palacky University Olomouc
C3  - Hong Kong Baptist University
C3  - Hamad Medical Corporation
C3  - Primary Health Care Corporation (PHCC)
C3  - Universite de Sfax
C3  - University of Waikato
PU  - TERMEDIA PUBLISHING HOUSE LTD
PI  - POZNAN
PA  - KLEEBERGA 2, POZNAN, 61-615, POLAND
SN  - 0860-021X
SN  - 2083-1862
J9  - BIOL SPORT
JI  - Biol. Sport
PY  - 2024
VL  - 41
IS  - 2
SP  - 209
EP  - 220
DO  - 10.5114/biolsport.2024.132987
WE  - Science Citation Index Expanded (SCI-EXPANDED)
AN  - WOS:001184338700025
N1  - Times Cited in Web of Science Core Collection:  22
Total Times Cited:  22
Cited Reference Count:  20
ER  -

TY  - JOUR
AU  - Kiangala, KS
AU  - Wang, ZH
TI  - An experimental hybrid customized AI and generative AI chatbot human machine interface to improve a factory troubleshooting downtime in the context of Industry 5.0
T2  - INTERNATIONAL JOURNAL OF ADVANCED MANUFACTURING TECHNOLOGY
LA  - English
KW  - Equipment downtime
KW  - Factory chatbot
KW  - Generative AI
KW  - Human machine interface (HMI)
KW  - Industry 5.0
KW  - Troubleshooting
KW  - PREDICTIVE MAINTENANCE
AB  - Throughout industrial revolutions, equipment downtime mitigations have been one of the ultimate goals of most factories. Several tools, such as human machine interface (HMI) alarming systems or predictive maintenance schedules, assist in reducing system downtime but still depend on the operators' ability to swiftly retrieve, understand, and efficiently act upon reported failures. We propose the design of a hybrid experimental artificial intelligence (AI) and generative AI chatbot HMI that effectively extracts factory equipment conditions that are useful for troubleshooting and predictive maintenance analysis. We achieve these functions by feeding experimental factory-monitored data to the customized chatbot application tool running in its back-end, a Langchain agent linked to the OpenAI GPT - \documentclass[12pt]{minimal} \usepackage{amsmath} \usepackage{wasysym} \usepackage{amsfonts} \usepackage{amssymb} \usepackage{amsbsy} \usepackage{mathrsfs} \usepackage{upgreek} \setlength{\oddsidemargin}{-69pt} \begin{document}$$-$$\end{document} 3.5 language model (LM) via OpenAI APIs. We design our chatbot front-end with Streamlit, an open-source web app. In the context of I5.0, our chatbot HMI uses personalized natural language, English, to interact with the operator, making the information extraction more understandable. We also integrate the generative AI capability of the GPT 3.5 LM that augments the factory data based on the loaded format to create a larger dataset for additional tasks like machine learning modelling. The experimental results show the accuracy of our customized chatbot HMI when retrieving data based on specific prompts and the advantages of a reduced troubleshooting time compared to operations in traditional factories, which are highly dependent on supervisors' interventions. Our study provides a valuable example of upgrading standard factory HMIs to I5.0-capable ones by implementing customized AI and generative AI chatbots within operational industrial environments.
AD  - Univ South Africa UNISA, Coll Sci Engn & Technol CSET, Dept Elect Engn, 28 Pioneer Ave,Florida Pk, ZA-1710 Johannesburg, Gauteng, South Africa
AD  - Univ South Africa UNISA, Dept Elect & Min Engn, 28 Pioneer Ave,Florida Pk, ZA-1710 Johannesburg, Gauteng, South Africa
C3  - University of South Africa
C3  - University of South Africa
FU  - This work was supported in part by the South African National Research Foundation under Grant Nos. AJCR230704126719 and 137951, and the South African Eskom Tertiary Education Support Program [AJCR230704126719, 137951]; South African National Research Foundation; South African Eskom Tertiary Education Support Programme
FX  - This research is partially supported by the South African National Research Foundation (Grant Nos. AJCR230704126719 and 137951) and the South African Eskom Tertiary Education Support Programme.
PU  - SPRINGER LONDON LTD
PI  - LONDON
PA  - 236 GRAYS INN RD, 6TH FLOOR, LONDON WC1X 8HL, ENGLAND
SN  - 0268-3768
SN  - 1433-3015
J9  - INT J ADV MANUF TECH
JI  - Int. J. Adv. Manuf. Technol.
DA  - MAY
PY  - 2024
VL  - 132
IS  - 5-6
SP  - 2715
EP  - 2733
DO  - 10.1007/s00170-024-13492-0
C6  - APR 2024
WE  - Science Citation Index Expanded (SCI-EXPANDED)
AN  - WOS:001196385300005
N1  - Times Cited in Web of Science Core Collection:  5
Total Times Cited:  5
Cited Reference Count:  47
ER  -

TY  - JOUR
AU  - Cheng, KM
AU  - Guo, Q
AU  - He, YB
AU  - Lu, YQ
AU  - Xie, RJ
AU  - Li, C
AU  - Wu, HY
TI  - Artificial Intelligence in Sports Medicine: Could GPT-4 Make Human Doctors Obsolete?
T2  - ANNALS OF BIOMEDICAL ENGINEERING
LA  - English
KW  - GPT-4
KW  - Artificial intelligence
KW  - Chatbot
KW  - Arthroplasty
KW  - Assistant
AB  - Sports medicine, an essential branch of orthopedics, focuses on preserving, restoring, improving, and rebuilding the function of the human motor system. As a thriving interdisciplinary field, sports medicine attracts not only the interest of the orthopedic community, but also artificial intelligence (AI). In this study, our team summarized the potential applications of GPT-4 in sports medicine including diagnostic imaging, exercise prescription, medical supervision, surgery treatment, sports nutrition, and science research. In our opinion, it is impossible that GPT-4 could make sports physicians obsolete. Instead, it could become an indispensable scientific assistant for sport doctors in future.
AD  - Zhengzhou Univ, Affiliated Hosp 2, Dept Intens Care Unit, Zhengzhou, Henan, Peoples R China
AD  - Tianjin Med Univ, Baodi Clin Coll, Dept Orthoped, Tianjin, Peoples R China
AD  - Beijing Sport Univ, Sch Sport Med & Rehabil, Beijing, Peoples R China
AD  - Univ North Carolina Chapel Hill, Chapel Hill, NC USA
AD  - Univ South China, Hengyang Med Sch, Affiliated Nanhua Hosp, Dept Microsurg, Hengyang, Peoples R China
AD  - German Canc Res Ctr, Div Clin Epidemiol & Aging Res, Neuenheimer Feld 280, Heidelberg, Germany
AD  - Peking Univ, Beijing Jishuitan Hosp, Fourth Clin Coll, Dept Orthopaed Surg, Beijing, Peoples R China
AD  - Humboldt Univ, Freie Univ Berlin, Charite Univ Med Berlin, Ctr Musculoskeletal Surg CMSC, Berlin, Germany
AD  - Berlin Inst Hlth, Berlin, Germany
AD  - Tianjin Med Univ, Dept Grad Sch, Tianjin, Peoples R China
AD  - Duke Univ, Sch Med, Duke Mol Physiol Inst, Durham, NC 27708 USA
C3  - Zhengzhou University
C3  - Tianjin Medical University
C3  - Beijing Sport University
C3  - University of North Carolina
C3  - University of North Carolina Chapel Hill
C3  - University of North Carolina School of Medicine
C3  - University of South China
C3  - Helmholtz Association
C3  - German Cancer Research Center (DKFZ)
C3  - Peking University
C3  - Berlin Institute of Health
C3  - Free University of Berlin
C3  - Humboldt University of Berlin
C3  - Charite Universitatsmedizin Berlin
C3  - Berlin Institute of Health
C3  - Tianjin Medical University
C3  - Duke University
FU  - China Postdoctoral Science Foundation [2022M720385]; Beijing JST Research Funding [YGQ-202313]
FX  - AcknowledgementsThis study is supported by China Postdoctoral Science Foundation (2022M720385) and Beijing JST Research Funding (YGQ-202313).
PU  - SPRINGER
PI  - NEW YORK
PA  - ONE NEW YORK PLAZA, SUITE 4600, NEW YORK, NY, UNITED STATES
SN  - 0090-6964
SN  - 1573-9686
J9  - ANN BIOMED ENG
JI  - Ann. Biomed. Eng.
DA  - AUG
PY  - 2023
VL  - 51
IS  - 8
SP  - 1658
EP  - 1662
DO  - 10.1007/s10439-023-03213-1
C6  - APR 2023
WE  - Science Citation Index Expanded (SCI-EXPANDED)
AN  - WOS:000976692400002
N1  - Times Cited in Web of Science Core Collection:  28
Total Times Cited:  29
Cited Reference Count:  17
ER  -
