# Supplementary material for: Large Language Model–Based Agents for Physical Activity and Cognitive Training: Scoping Review
Source: JMIR AI. 2026 Mar 12;5:e80123. doi: 10.2196/80123 (PMC12981376; doi:10.2196/80123)
Supplement: Multimedia Appendix 1 [file ai-v5-e80123-s001.zip › supplementary_materials_large_language_models_pa_ct_scoping_review/02_queries/023_queries_results/pubmed_TA_K1K2K4_v2.ris]

PMID- 38562448
OWN - NLM
STAT- PubMed-not-MEDLINE
DCOM- 20250911
LR  - 20250916
IS  - 2331-8422 (Electronic)
IS  - 2331-8422 (Linking)
DP  - 2024 Mar 22
TI  - Comprehensive Lipidomic Automation Workflow using Large Language Models.
LID - arXiv:2403.15076v1
AB  - Lipidomics generates large data that makes manual annotation and interpretation 
      challenging. Lipid chemical and structural diversity with structural isomers 
      further complicates annotation. Although, several commercial and open-source 
      software for targeted lipid identification exists, it lacks automated method 
      generation workflows and integration with statistical and bioinformatics tools. 
      We have developed the Comprehensive Lipidomic Automated Workflow (CLAW) platform 
      with integrated workflow for parsing, detailed statistical analysis and lipid 
      annotations based on custom multiple reaction monitoring (MRM) precursor and 
      product ion pair transitions. CLAW contains several modules including 
      identification of carbon-carbon double bond position(s) in unsaturated lipids 
      when combined with ozone electrospray ionization (OzESI)-MRM methodology. To 
      demonstrate the utility of the automated workflow in CLAW, large-scale lipidomics 
      data was collected with traditional and OzESI-MRM profiling on biological and 
      non-biological samples. Specifically, a total of 1497 transitions organized into 
      10 MRM-based mass spectrometry methods were used to profile lipid droplets 
      isolated from different brain regions of 18-24 month-old Alzheimer's disease mice 
      and age-matched wild-type controls. Additionally, triacyclglycerols (TGs) 
      profiles with carbon-carbon double bond specificity were generated from canola 
      oil samples using OzESI-MRM profiling. We also developed an integrated language 
      user interface with large language models using artificially intelligent (AI) 
      agents that permits users to interact with the CLAW platform using a chatbot 
      terminal to perform statistical and bioinformatic analyses. We envision CLAW 
      pipeline to be used in high-throughput lipid structural identification tasks 
      aiding users to generate automated lipidomics workflows ranging from data 
      acquisition to AI agent-based bioinformatic analysis.
FAU - Beveridge, Connor
AU  - Beveridge C
FAU - Iyer, Sanjay
AU  - Iyer S
FAU - Randolph, Caitlin E
AU  - Randolph CE
FAU - Muhoberac, Matthew
AU  - Muhoberac M
FAU - Manchanda, Palak
AU  - Manchanda P
FAU - Clingenpeel, Amy C
AU  - Clingenpeel AC
FAU - Tichy, Shane
AU  - Tichy S
FAU - Chopra, Gaurav
AU  - Chopra G
LA  - eng
GR  - P30 CA023168/CA/NCI NIH HHS/United States
GR  - RF1 MH128866/MH/NIMH NIH HHS/United States
GR  - U18 TR004146/TR/NCATS NIH HHS/United States
GR  - UG3 TR004136/TR/NCATS NIH HHS/United States
PT  - Journal Article
PT  - Preprint
DEP - 20240322
PL  - United States
TA  - ArXiv
JT  - ArXiv
JID - 101759493
UIN - Anal Chem. 2025 Sep 16;97(36):19409-19418. doi: 10.1021/acs.analchem.4c05039. 
      PMID: 40892027
PMC - PMC10983999
EDAT- 2024/04/02 06:45
MHDA- 2024/04/02 06:46
PMCR- 2024/03/22
CRDT- 2024/04/02 03:49
PHST- 2024/04/02 06:45 [pubmed]
PHST- 2024/04/02 06:46 [medline]
PHST- 2024/04/02 03:49 [entrez]
PHST- 2024/03/22 00:00 [pmc-release]
AID - 2403.15076 [pii]
PST - epublish
SO  - ArXiv [Preprint]. 2024 Mar 22:arXiv:2403.15076v1.

PMID- 39992720
OWN - NLM
STAT- PubMed-not-MEDLINE
LR  - 20250412
IS  - 2817-1705 (Electronic)
IS  - 2817-1705 (Linking)
VI  - 4
DP  - 2025 Mar 26
TI  - Prompt Engineering an Informational Chatbot for Education on Mental Health Using 
      a Multiagent Approach for Enhanced Compliance With Prompt Instructions: Algorithm 
      Development and Validation.
PG  - e69820
LID - 10.2196/69820 [doi]
LID - e69820
AB  - BACKGROUND: People with schizophrenia often present with cognitive impairments 
      that may hinder their ability to learn about their condition. Education platforms 
      powered by large language models (LLMs) have the potential to improve the 
      accessibility of mental health information. However, the black-box nature of LLMs 
      raises ethical and safety concerns regarding the controllability of chatbots. In 
      particular, prompt-engineered chatbots may drift from their intended role as the 
      conversation progresses and become more prone to hallucinations. OBJECTIVE: This 
      study aimed to develop and evaluate a critical analysis filter (CAF) system that 
      ensures that an LLM-powered prompt-engineered chatbot reliably complies with its 
      predefined instructions and scope while delivering validated mental health 
      information. METHODS: For a proof of concept, we prompt engineered an educational 
      chatbot for schizophrenia powered by GPT-4 that could dynamically access 
      information from a schizophrenia manual written for people with schizophrenia and 
      their caregivers. In the CAF, a team of prompt-engineered LLM agents was used to 
      critically analyze and refine the chatbot's responses and deliver real-time 
      feedback to the chatbot. To assess the ability of the CAF to re-establish the 
      chatbot's adherence to its instructions, we generated 3 conversations (by 
      conversing with the chatbot with the CAF disabled) wherein the chatbot started to 
      drift from its instructions toward various unintended roles. We used these 
      checkpoint conversations to initialize automated conversations between the 
      chatbot and adversarial chatbots designed to entice it toward unintended roles. 
      Conversations were repeatedly sampled with the CAF enabled and disabled. In 
      total, 3 human raters independently rated each chatbot response according to 
      criteria developed to measure the chatbot's integrity, specifically, its 
      transparency (such as admitting when a statement lacked explicit support from its 
      scripted sources) and its tendency to faithfully convey the scripted information 
      in the schizophrenia manual. RESULTS: In total, 36 responses (3 different 
      checkpoint conversations, 3 conversations per checkpoint, and 4 adversarial 
      queries per conversation) were rated for compliance with the CAF enabled and 
      disabled. Activating the CAF resulted in a compliance score that was considered 
      acceptable (≥2) in 81% (7/36) of the responses, compared to only 8.3% (3/36) when 
      the CAF was deactivated. CONCLUSIONS: Although more rigorous testing in realistic 
      scenarios is needed, our results suggest that self-reflection mechanisms could 
      enable LLMs to be used effectively and safely in educational mental health 
      platforms. This approach harnesses the flexibility of LLMs while reliably 
      constraining their scope to appropriate and accurate interactions.
CI  - ©Per Niklas Waaler, Musarrat Hussain, Igor Molchanov, Lars Ailo Bongo, Brita 
      Elvevåg. Originally published in JMIR AI (https://ai.jmir.org), 26.03.2025.
FAU - Waaler, Per Niklas
AU  - Waaler PN
AUID- ORCID: 0000-0002-0370-4463
AD  - Department of Computer Science, UiT The Arctic University of Norway, Tromsø, 
      Norway.
FAU - Hussain, Musarrat
AU  - Hussain M
AUID- ORCID: 0000-0003-4494-1593
AD  - Department of Computer Science, UiT The Arctic University of Norway, Tromsø, 
      Norway.
FAU - Molchanov, Igor
AU  - Molchanov I
AUID- ORCID: 0009-0002-7550-2913
AD  - Department of Computer Science, UiT The Arctic University of Norway, Tromsø, 
      Norway.
FAU - Bongo, Lars Ailo
AU  - Bongo LA
AUID- ORCID: 0000-0002-7544-2482
AD  - Department of Computer Science, UiT The Arctic University of Norway, Tromsø, 
      Norway.
FAU - Elvevåg, Brita
AU  - Elvevåg B
AUID- ORCID: 0000-0003-0441-3729
AD  - Department of Clinical Medicine, UiT The Arctic University of Norway, Tromsø, 
      Norway.
LA  - eng
PT  - Journal Article
DEP - 20250326
PL  - Canada
TA  - JMIR AI
JT  - JMIR AI
JID - 9918645789006676
EIN - JMIR AI. 2025 Apr 10;4:e75191. doi: 10.2196/75191. PMID: 40209222
PMC - PMC11982747
OTO - NOTNLM
OT  - AI in health care
OT  - AI safety
OT  - AI transparency
OT  - GPT-4
OT  - LLM
OT  - adaptive learning
OT  - large language model
OT  - limiting scope of AI
OT  - mental health
OT  - prompt engineering
OT  - schizophrenia
OT  - self-reflection
COIS- Conflicts of Interest: None declared.
EDAT- 2025/02/24 12:27
MHDA- 2025/02/24 12:28
PMCR- 2025/03/26
CRDT- 2025/02/24 12:02
PHST- 2024/12/09 00:00 [received]
PHST- 2025/01/30 00:00 [accepted]
PHST- 2025/01/30 00:00 [revised]
PHST- 2025/02/24 12:28 [medline]
PHST- 2025/02/24 12:27 [pubmed]
PHST- 2025/02/24 12:02 [entrez]
PHST- 2025/03/26 00:00 [pmc-release]
AID - v4i1e69820 [pii]
AID - 10.2196/69820 [doi]
PST - epublish
SO  - JMIR AI. 2025 Mar 26;4:e69820. doi: 10.2196/69820.

PMID- 38667463
OWN - NLM
STAT- PubMed-not-MEDLINE
LR  - 20240428
IS  - 2075-4418 (Print)
IS  - 2075-4418 (Electronic)
IS  - 2075-4418 (Linking)
VI  - 14
IP  - 8
DP  - 2024 Apr 15
TI  - Performance Assessment of ChatGPT versus Bard in Detecting Alzheimer's Dementia.
LID - 10.3390/diagnostics14080817 [doi]
LID - 817
AB  - Large language models (LLMs) find increasing applications in many fields. Here, 
      three LLM chatbots (ChatGPT-3.5, ChatGPT-4, and Bard) are assessed in their 
      current form, as publicly available, for their ability to recognize Alzheimer's 
      dementia (AD) and Cognitively Normal (CN) individuals using textual input derived 
      from spontaneous speech recordings. A zero-shot learning approach is used at two 
      levels of independent queries, with the second query (chain-of-thought prompting) 
      eliciting more detailed information than the first. Each LLM chatbot's 
      performance is evaluated on the prediction generated in terms of accuracy, 
      sensitivity, specificity, precision, and F1 score. LLM chatbots generated a 
      three-class outcome ("AD", "CN", or "Unsure"). When positively identifying AD, 
      Bard produced the highest true-positives (89% recall) and highest F1 score (71%), 
      but tended to misidentify CN as AD, with high confidence (low "Unsure" rates); 
      for positively identifying CN, GPT-4 resulted in the highest true-negatives at 
      56% and highest F1 score (62%), adopting a diplomatic stance (moderate "Unsure" 
      rates). Overall, the three LLM chatbots can identify AD vs. CN, surpassing 
      chance-levels, but do not currently satisfy the requirements for clinical 
      application.
FAU - B T, Balamurali
AU  - B T B
AUID- ORCID: 0000-0002-8523-6607
AD  - Science, Mathematics & Technology (SMT), Singapore University of Technology & 
      Design, 8 Somapah Rd, Singapore 487372, Singapore.
FAU - Chen, Jer-Ming
AU  - Chen JM
AUID- ORCID: 0000-0002-2500-0969
AD  - Science, Mathematics & Technology (SMT), Singapore University of Technology & 
      Design, 8 Somapah Rd, Singapore 487372, Singapore.
LA  - eng
PT  - Journal Article
DEP - 20240415
PL  - Switzerland
TA  - Diagnostics (Basel)
JT  - Diagnostics (Basel, Switzerland)
JID - 101658402
PMC - PMC11048951
OTO - NOTNLM
OT  - Alzheimer’s dementia
OT  - Bard
OT  - ChatGPT
OT  - GPT-3.5
OT  - GPT-4
OT  - Large Language Models
OT  - chain-of-thought
OT  - chatbots
OT  - ecological diagnostic screening
OT  - spontaneous speech
OT  - zero-shot learning
COIS- Authors declare that they have no competing interests.
EDAT- 2024/04/26 13:26
MHDA- 2024/04/26 13:27
PMCR- 2024/04/15
CRDT- 2024/04/26 09:23
PHST- 2024/03/06 00:00 [received]
PHST- 2024/04/08 00:00 [revised]
PHST- 2024/04/10 00:00 [accepted]
PHST- 2024/04/26 13:27 [medline]
PHST- 2024/04/26 13:26 [pubmed]
PHST- 2024/04/26 09:23 [entrez]
PHST- 2024/04/15 00:00 [pmc-release]
AID - diagnostics14080817 [pii]
AID - diagnostics-14-00817 [pii]
AID - 10.3390/diagnostics14080817 [doi]
PST - epublish
SO  - Diagnostics (Basel). 2024 Apr 15;14(8):817. doi: 10.3390/diagnostics14080817.

PMID- 38310159
OWN - NLM
STAT- MEDLINE
DCOM- 20240714
LR  - 20240917
IS  - 1573-9686 (Electronic)
IS  - 0090-6964 (Linking)
VI  - 52
IP  - 8
DP  - 2024 Aug
TI  - Large Language Models and Healthcare Alliance: Potential and Challenges of Two 
      Representative Use Cases.
PG  - 1928-1931
LID - 10.1007/s10439-024-03454-8 [doi]
AB  - Large language models (LLMS) emerge as the most promising Natural Language 
      Processing approach for clinical practice acceleration (i.e., diagnosis, 
      prevention and treatment procedures). Similarly, intelligent conversational 
      systems that leverage LLMS have disruptively become the future of therapy in the 
      era of ChatGPT. Accordingly, this research addresses the application of LLMS in 
      healthcare, paying particular attention to two relevant use cases: cognitive 
      decline and depression, more specifically, postpartum depression. In the end, the 
      most promising opportunities they represent (e.g., clinical tasks augmentation, 
      personalized healthcare, etc.) and related concerns (e.g., data privacy and 
      quality, fairness, etc.) are discussed to contribute to the global debate on 
      their integration in the sanitary system.
CI  - © 2024. The Author(s) under exclusive licence to Biomedical Engineering Society.
FAU - García-Méndez, Silvia
AU  - García-Méndez S
AD  - Information Technologies Group, atlanTTic, University of Vigo, Vigo, Spain.
FAU - de Arriba-Pérez, Francisco
AU  - de Arriba-Pérez F
AUID- ORCID: 0000-0002-1140-679X
AD  - Information Technologies Group, atlanTTic, University of Vigo, Vigo, Spain. 
      farriba@gti.uvigo.es.
LA  - eng
GR  - ED481B-2021-118/Xunta de Galicia/
GR  - ED481B-2022-093/Xunta de Galicia/
PT  - Letter
DEP - 20240203
PL  - United States
TA  - Ann Biomed Eng
JT  - Annals of biomedical engineering
JID - 0361512
SB  - IM
MH  - Humans
MH  - Female
MH  - *Natural Language Processing
MH  - Depression, Postpartum/therapy
MH  - Cognitive Dysfunction/therapy
OTO - NOTNLM
OT  - Artificial intelligence
OT  - Cognitive decline
OT  - Intelligent conversational assistants
OT  - Large language models
OT  - Natural language processing
OT  - Postpartum depression
EDAT- 2024/02/04 00:42
MHDA- 2024/07/15 00:41
CRDT- 2024/02/03 23:17
PHST- 2023/11/23 00:00 [received]
PHST- 2024/01/15 00:00 [accepted]
PHST- 2024/07/15 00:41 [medline]
PHST- 2024/02/04 00:42 [pubmed]
PHST- 2024/02/03 23:17 [entrez]
AID - 10.1007/s10439-024-03454-8 [pii]
AID - 10.1007/s10439-024-03454-8 [doi]
PST - ppublish
SO  - Ann Biomed Eng. 2024 Aug;52(8):1928-1931. doi: 10.1007/s10439-024-03454-8. Epub 
      2024 Feb 3.

PMID- 38300581
OWN - NLM
STAT- MEDLINE
DCOM- 20240423
LR  - 20250501
IS  - 1931-1559 (Electronic)
IS  - 0894-4105 (Linking)
VI  - 38
IP  - 4
DP  - 2024 May
TI  - Potential cognitive risks of generative transformer-based AI chatbots on higher 
      order executive functions.
PG  - 293-308
LID - 10.1037/neu0000948 [doi]
AB  - BACKGROUND: Chat generative retrained transformer (ChatGPT) represents a 
      groundbreaking advancement in Artificial Intelligence (AI-chatbot) technology, 
      utilizing transformer algorithms to enhance natural language processing and 
      facilitating their use for addressing specific tasks. These AI chatbots can 
      respond to questions by generating verbal instructions similar to those a person 
      would provide during the problem-solving process. AIM: ChatGPT has become the 
      fastest growing software in terms of user adoption in history, leading to an 
      anticipated widespread use of this technology in the general population. Current 
      literature is predominantly focused on the functional aspects of these 
      technologies, but the field has not yet explored hypotheses on how these AI 
      chatbots could impact the evolutionary aspects of human cognitive development. 
      Thesis: The "neuronal recycling hypothesis" posits that the brain undergoes 
      structural transformation by incorporating new cultural tools into "neural 
      niches," consequently altering individual cognition. In the case of technological 
      tools, it has been established that they reduce the cognitive demand needed to 
      solve tasks through a process called "cognitive offloading." In this theoretical 
      article, three hypotheses were proposed via forward inference about how 
      algorithms such as ChatGPT and similar models may influence the cognitive 
      processes and structures of upcoming generations. CONCLUSIONS: By forecasting the 
      neurocognitive effects of these technologies, educational and political 
      communities can anticipate future scenarios and formulate strategic plans to 
      either mitigate or enhance the cognitive influence that these factors may have on 
      the general population. (PsycInfo Database Record (c) 2024 APA, all rights 
      reserved).
FAU - León-Domínguez, Umberto
AU  - León-Domínguez U
AUID- ORCID: 0000-0001-5170-2553
AD  - School of Psychology, University of Monterrey.
LA  - eng
PT  - Journal Article
DEP - 20240201
PL  - United States
TA  - Neuropsychology
JT  - Neuropsychology
JID - 8904467
SB  - IM
MH  - Humans
MH  - *Artificial Intelligence
MH  - *Executive Function/physiology
MH  - Natural Language Processing
MH  - Algorithms
MH  - Cognition/physiology
MH  - Problem Solving/physiology
EDAT- 2024/02/01 12:43
MHDA- 2024/04/23 15:50
CRDT- 2024/02/01 11:34
PHST- 2024/04/23 15:50 [medline]
PHST- 2024/02/01 12:43 [pubmed]
PHST- 2024/02/01 11:34 [entrez]
AID - 2024-50096-001 [pii]
AID - 10.1037/neu0000948 [doi]
PST - ppublish
SO  - Neuropsychology. 2024 May;38(4):293-308. doi: 10.1037/neu0000948. Epub 2024 Feb 
      1.

PMID- 37303897
OWN - NLM
STAT- PubMed-not-MEDLINE
LR  - 20230613
IS  - 1664-1078 (Print)
IS  - 1664-1078 (Electronic)
IS  - 1664-1078 (Linking)
VI  - 14
DP  - 2023
TI  - ChatGPT outperforms humans in emotional awareness evaluations.
PG  - 1199058
LID - 10.3389/fpsyg.2023.1199058 [doi]
LID - 1199058
AB  - The artificial intelligence chatbot, ChatGPT, has gained widespread attention for 
      its ability to perform natural language processing tasks and has the 
      fastest-growing user base in history. Although ChatGPT has successfully generated 
      theoretical information in multiple fields, its ability to identify and describe 
      emotions is still unknown. Emotional awareness (EA), the ability to conceptualize 
      one's own and others' emotions, is considered a transdiagnostic mechanism for 
      psychopathology. This study utilized the Levels of Emotional Awareness Scale 
      (LEAS) as an objective, performance-based test to analyze ChatGPT's responses to 
      twenty scenarios and compared its EA performance with that of the general 
      population norms, as reported by a previous study. A second examination was 
      performed one month later to measure EA improvement over time. Finally, two 
      independent licensed psychologists evaluated the fit-to-context of ChatGPT's EA 
      responses. In the first examination, ChatGPT demonstrated significantly higher 
      performance than the general population on all the LEAS scales (Z score = 2.84). 
      In the second examination, ChatGPT's performance significantly improved, almost 
      reaching the maximum possible LEAS score (Z score = 4.26). Its accuracy levels 
      were also extremely high (9.7/10). The study demonstrated that ChatGPT can 
      generate appropriate EA responses, and that its performance may improve 
      significantly over time. The study has theoretical and clinical implications, as 
      ChatGPT can be used as part of cognitive training for clinical populations with 
      EA impairments. In addition, ChatGPT's EA-like abilities may facilitate 
      psychiatric diagnosis and assessment and be used to enhance emotional language. 
      Further research is warranted to better understand the potential benefits and 
      risks of ChatGPT and refine it to promote mental health.
CI  - Copyright © 2023 Elyoseph, Hadar-Shoval, Asraf and Lvovsky.
FAU - Elyoseph, Zohar
AU  - Elyoseph Z
AD  - Department of Psychology and Educational Counseling, The Center for 
      Psychobiological Research, Max Stern Yezreel Valley College, Emek Yezreel, 
      Israel.
AD  - Department of Brain Sciences, Faculty of Medicine, Imperial College London, 
      London, England.
FAU - Hadar-Shoval, Dorit
AU  - Hadar-Shoval D
AD  - Department of Psychology and Educational Counseling, The Center for 
      Psychobiological Research, Max Stern Yezreel Valley College, Emek Yezreel, 
      Israel.
FAU - Asraf, Kfir
AU  - Asraf K
AD  - Psychology Department, Center for Psychobiological Research, Max Stern Yezreel 
      Valley College, Emek Yezreel, Israel.
FAU - Lvovsky, Maya
AU  - Lvovsky M
AD  - Psychology Department, Center for Psychobiological Research, Max Stern Yezreel 
      Valley College, Emek Yezreel, Israel.
LA  - eng
PT  - Journal Article
DEP - 20230526
PL  - Switzerland
TA  - Front Psychol
JT  - Frontiers in psychology
JID - 101550902
PMC - PMC10254409
OTO - NOTNLM
OT  - ChatGPT
OT  - LEAS
OT  - artificial intelligence
OT  - emotional awareness
OT  - emotional intelligence
OT  - psychological assessment
OT  - psychotherapy
COIS- The authors declare that the research was conducted in the absence of any 
      commercial or financial relationships that could be construed as a potential 
      conflict of interest.
EDAT- 2023/06/12 06:42
MHDA- 2023/06/12 06:43
PMCR- 2023/05/26
CRDT- 2023/06/12 03:59
PHST- 2023/04/02 00:00 [received]
PHST- 2023/05/11 00:00 [accepted]
PHST- 2023/06/12 06:43 [medline]
PHST- 2023/06/12 06:42 [pubmed]
PHST- 2023/06/12 03:59 [entrez]
PHST- 2023/05/26 00:00 [pmc-release]
AID - 10.3389/fpsyg.2023.1199058 [doi]
PST - epublish
SO  - Front Psychol. 2023 May 26;14:1199058. doi: 10.3389/fpsyg.2023.1199058. 
      eCollection 2023.

PMID- 38704403
OWN - NLM
STAT- MEDLINE
DCOM- 20240504
LR  - 20250104
IS  - 2045-2322 (Electronic)
IS  - 2045-2322 (Linking)
VI  - 14
IP  - 1
DP  - 2024 May 4
TI  - Evaluation of ChatGPT's responses to information needs and information seeking of 
      dementia patients.
PG  - 10273
LID - 10.1038/s41598-024-61068-5 [doi]
LID - 10273
AB  - Many people in the advanced stages of dementia require full-time caregivers, most 
      of whom are family members who provide informal (non-specialized) care. It is 
      important to provide these caregivers with high-quality information to help them 
      understand and manage the symptoms and behaviors of dementia patients. This study 
      aims to evaluate ChatGPT, a chatbot built using the Generative Pre-trained 
      Transformer (GPT) large language model, in responding to information needs and 
      information seeking of such informal caregivers. We identified the information 
      needs of dementia patients based on the relevant literature (22 articles were 
      selected from 2442 retrieved articles). From this analysis, we created a list of 
      31 items that describe these information needs, and used them to formulate 118 
      relevant questions. We then asked these questions to ChatGPT and investigated its 
      responses. In the next phase, we asked 15 informal and 15 formal dementia-patient 
      caregivers to analyze and evaluate these ChatGPT responses, using both 
      quantitative (questionnaire) and qualitative (interview) approaches. In the 
      interviews conducted, informal caregivers were more positive towards the use of 
      ChatGPT to obtain non-specialized information about dementia compared to formal 
      caregivers. However, ChatGPT struggled to provide satisfactory responses to more 
      specialized (clinical) inquiries. In the questionnaire study, informal caregivers 
      gave higher ratings to ChatGPT's responsiveness on the 31 items describing 
      information needs, giving an overall mean score of 3.77 (SD 0.98) out of 5; the 
      mean score among formal caregivers was 3.13 (SD 0.65), indicating that formal 
      caregivers showed less trust in ChatGPT's responses compared to informal 
      caregivers. ChatGPT's responses to non-clinical information needs related to 
      dementia patients were generally satisfactory at this stage. As this tool is 
      still under heavy development, it holds promise for providing even higher-quality 
      information in response to information needs, particularly when developed in 
      collaboration with healthcare professionals. Thus, large language models such as 
      ChatGPT can serve as valuable sources of information for informal caregivers, 
      although they may not fully meet the needs of formal caregivers who seek 
      specialized (clinical) answers. Nevertheless, even in its current state, ChatGPT 
      was able to provide responses to some of the clinical questions related to 
      dementia that were asked.
CI  - © 2024. The Author(s).
FAU - Saeidnia, Hamid Reza
AU  - Saeidnia HR
AD  - Department of Knowledge and Information Science, Tarbiat Modares University, 
      Tehran, Iran. hamidrezasaednia@gmail.com.
FAU - Kozak, Marcin
AU  - Kozak M
AD  - Department of Media, Journalism and Social Communication, University of 
      Information Technology and Management in Rzeszow, Rzeszow, Poland.
FAU - Lund, Brady D
AU  - Lund BD
AD  - Department of Information Science, University of North Texas, Denton, USA.
FAU - Hassanzadeh, Mohammad
AU  - Hassanzadeh M
AD  - Department of Knowledge and Information Science, Tarbiat Modares University, 
      Tehran, Iran. hasanzadeh@modares.ac.ir.
LA  - eng
PT  - Journal Article
PT  - Research Support, Non-U.S. Gov't
DEP - 20240504
PL  - England
TA  - Sci Rep
JT  - Scientific reports
JID - 101563288
SB  - IM
MH  - Humans
MH  - *Dementia/therapy/psychology
MH  - *Caregivers/psychology
MH  - *Information Seeking Behavior
MH  - Female
MH  - Male
MH  - Surveys and Questionnaires
MH  - Aged
MH  - Middle Aged
MH  - Needs Assessment
PMC - PMC11069588
OTO - NOTNLM
OT  - ChatGPT
OT  - Dementia
OT  - Information need
OT  - Information seeking
OT  - Large language model
COIS- The authors declare no competing interests.
EDAT- 2024/05/05 07:47
MHDA- 2024/05/05 07:48
PMCR- 2024/05/04
CRDT- 2024/05/04 23:17
PHST- 2023/08/01 00:00 [received]
PHST- 2024/04/30 00:00 [accepted]
PHST- 2024/05/05 07:48 [medline]
PHST- 2024/05/05 07:47 [pubmed]
PHST- 2024/05/04 23:17 [entrez]
PHST- 2024/05/04 00:00 [pmc-release]
AID - 10.1038/s41598-024-61068-5 [pii]
AID - 61068 [pii]
AID - 10.1038/s41598-024-61068-5 [doi]
PST - epublish
SO  - Sci Rep. 2024 May 4;14(1):10273. doi: 10.1038/s41598-024-61068-5.

PMID- 39761547
OWN - NLM
STAT- MEDLINE
DCOM- 20250106
LR  - 20250205
IS  - 2561-7605 (Electronic)
IS  - 2561-7605 (Linking)
VI  - 8
DP  - 2025 Jan 6
TI  - The PDC30 Chatbot-Development of a Psychoeducational Resource on Dementia 
      Caregiving Among Family Caregivers: Mixed Methods Acceptability Study.
PG  - e63715
LID - 10.2196/63715 [doi]
LID - e63715
AB  - BACKGROUND: Providing ongoing support to the increasing number of caregivers as 
      their needs change in the long-term course of dementia is a severe challenge to 
      any health care system. Conversational artificial intelligence (AI) operating 
      24/7 may help to tackle this problem. OBJECTIVE: This study describes the 
      development of a generative AI chatbot-the PDC30 Chatbot-and evaluates its 
      acceptability in a mixed methods study. METHODS: The PDC30 Chatbot was developed 
      using the GPT-4o large language model, with a personality agent to constrain its 
      behavior to provide advice on dementia caregiving based on the Positive Dementia 
      Caregiving in 30 Days Guidebook-a laypeople's resource based on a validated 
      training manual for dementia caregivers. The PDC30 Chatbot's responses to 21 
      common questions were compared with those of ChatGPT and another chatbot (called 
      Chatbot-B) as standards of reference. Chatbot-B was constructed using PDC30 
      Chatbot's architecture but replaced the latter's knowledge base with a collection 
      of authoritative sources, including the World Health Organization's iSupport, By 
      Us For Us Guides, and 185 web pages or manuals by Alzheimer's Association, 
      National Institute on Aging, and UK Alzheimer's Society. In the next phase, to 
      assess the acceptability of the PDC30 Chatbot, 21 family caregivers used the 
      PDC30 Chatbot for two weeks and provided ratings and comments on its 
      acceptability. RESULTS: Among the three chatbots, ChatGPT's responses tended to 
      be repetitive and not specific enough. PDC30 Chatbot and Chatbot-B, by virtue of 
      their design, produced highly context-sensitive advice, with the former 
      performing slightly better when the questions conveyed significant psychological 
      distress on the part of the caregiver. In the acceptability study, caregivers 
      found the PDC30 Chatbot highly user-friendly, and its responses quite helpful and 
      easy to understand. They were rather satisfied with it and would strongly 
      recommend it to other caregivers. During the 2-week trial period, the majority 
      used the chatbot more than once per day. Thematic analysis of their written 
      feedback revealed three major themes: helpfulness, accessibility, and improved 
      attitude toward AI. CONCLUSIONS: The PDC30 Chatbot provides quality responses to 
      caregiver questions, which are well-received by caregivers. Conversational AI is 
      a viable approach to improve the support of caregivers.
CI  - ©Sheung-Tak Cheng, Peter H F Ng. Originally published in JMIR Aging 
      (https://aging.jmir.org), 06.01.2025.
FAU - Cheng, Sheung-Tak
AU  - Cheng ST
AUID- ORCID: 0000-0003-2923-4217
AD  - Department of Health and Physical Education, The Education University of Hong 
      Kong, Tai Po, China (Hong Kong).
FAU - Ng, Peter H F
AU  - Ng PHF
AUID- ORCID: 0000-0002-9671-896X
AD  - Department of Computing, Faculty of Computer and Mathematical Sciences, Hong Kong 
      Polytechnic University, Hung Hom, China (Hong Kong).
AD  - Department of Rehabilitation Sciences, Faculty of Health and Social Sciences, 
      Hong Kong Polytechnic University, Hung Hom, China (Hong Kong).
LA  - eng
PT  - Journal Article
DEP - 20250106
PL  - Canada
TA  - JMIR Aging
JT  - JMIR aging
JID - 101740387
SB  - IM
MH  - Humans
MH  - *Caregivers/psychology
MH  - *Dementia/nursing/psychology
MH  - Female
MH  - Male
MH  - Middle Aged
MH  - Aged
MH  - Artificial Intelligence
MH  - Adult
MH  - Surveys and Questionnaires
PMC - PMC11758934
OTO - NOTNLM
OT  - Alzheimer
OT  - caregiving
OT  - chatbot
OT  - conversational artificial intelligence
OT  - dementia
OT  - digital health
OT  - health care technology
OT  - language models
OT  - medical innovations
OT  - mobile phone
OT  - psychoeducational
COIS- Conflicts of Interest: None declared.
EDAT- 2025/01/06 18:21
MHDA- 2025/01/07 00:21
PMCR- 2025/01/06
CRDT- 2025/01/06 16:53
PHST- 2024/06/27 00:00 [received]
PHST- 2024/11/12 00:00 [accepted]
PHST- 2024/11/01 00:00 [revised]
PHST- 2025/01/07 00:21 [medline]
PHST- 2025/01/06 18:21 [pubmed]
PHST- 2025/01/06 16:53 [entrez]
PHST- 2025/01/06 00:00 [pmc-release]
AID - v8i1e63715 [pii]
AID - 10.2196/63715 [doi]
PST - epublish
SO  - JMIR Aging. 2025 Jan 6;8:e63715. doi: 10.2196/63715.

PMID- 40286349
OWN - NLM
STAT- MEDLINE
DCOM- 20250517
LR  - 20250517
IS  - 1873-6297 (Electronic)
IS  - 0001-6918 (Linking)
VI  - 256
DP  - 2025 Jun
TI  - Cringe, lit, or mid: affective and cognitive effects of youth slang in an 
      educational chatbot.
PG  - 105036
LID - S0001-6918(25)00349-X [pii]
LID - 10.1016/j.actpsy.2025.105036 [doi]
AB  - This study explored the impact of integrating Gen-Z youth slang into a 
      ChatGPT-powered educational chatbot on learners' social, affective, and cognitive 
      load outcomes. Drawing on sociocommunicative and e-learning theories, we examined 
      how informal, slang-infused language influences learners' perceptions of the 
      chatbot's persona, emotional and motivational states, and cognitive load. Using a 
      counterbalanced within-subjects experimental design conducted in a laboratory 
      setting, undergraduate business students interacted with two versions of an 
      educational chatbot: one using Gen-Z slang and another employing standard 
      personalized language. Findings indicate that, compared to standard personalized 
      language, the use of Gen-Z slang enhanced the chatbot's perceived human-likeness 
      (d = 0.39, ∼11 %) and engagement (d = 0.44, ∼12 %), while also elevating 
      learners' positive emotional states (d = 0.31, ∼9 %) and arousal levels 
      (d = 0.30, ∼8 %). However, it also increased perceived difficulty (d = 0.33, 
      ∼9 %), suggesting a potential seductive detail effect, wherein youth slang 
      introduces extraneous cognitive load compared to standard language. A thematic 
      analysis of qualitative comments revealed mixed reactions to youth slang, with 
      some participants finding it engaging and relatable, while others perceived it as 
      distracting and less suitable for academic purposes. This study highlights that 
      the effectiveness of youth slang in educational chatbots depends on balancing 
      increased engagement with minimized cognitive distractions. To achieve this, 
      developers should consider incorporating adaptive linguistic features that tailor 
      engagement and cognitive load to match student profiles. Educators should align 
      chatbot language with specific pedagogical objectives, such as fostering 
      motivation versus delivering clear instruction. Future research should explore 
      the impact of youth slang on learning outcomes across diverse learner profiles 
      and subject domains to further understand the effects of sociolects in the 
      linguistic design of educational chatbots.
CI  - Copyright © 2025 The Authors. Published by Elsevier B.V. All rights reserved.
FAU - Liew, Tze Wei
AU  - Liew TW
AD  - Centre for Interaction and Experience Design, Multimedia University, Persiaran 
      Multimedia, Cyberjaya 63100, Selangor, Malaysia; Faculty of Business, Multimedia 
      University, Jalan Ayer Keroh Lama, 75450 Melaka, Malaysia. Electronic address: 
      twliew@mmu.edu.my.
FAU - Tan, Su-Mae
AU  - Tan SM
AD  - Centre for Interaction and Experience Design, Multimedia University, Persiaran 
      Multimedia, Cyberjaya 63100, Selangor, Malaysia; Faculty of Information Science 
      and Technology, Multimedia University, Jalan Ayer Keroh Lama, 75450 Melaka, 
      Malaysia. Electronic address: smtan@mmu.edu.my.
FAU - Pang, Wei Ming
AU  - Pang WM
AD  - Centre for Interaction and Experience Design, Multimedia University, Persiaran 
      Multimedia, Cyberjaya 63100, Selangor, Malaysia; Faculty of Information Science 
      and Technology, Multimedia University, Jalan Ayer Keroh Lama, 75450 Melaka, 
      Malaysia. Electronic address: pangweiming@mmu.edu.my.
FAU - Gan, Chin Lay
AU  - Gan CL
AD  - Faculty of Business, Multimedia University, Jalan Ayer Keroh Lama, 75450 Melaka, 
      Malaysia. Electronic address: gan.chin.lay@mmu.edu.my.
FAU - Chan, Tak Jie
AU  - Chan TJ
AD  - Faculty of Applied Communication, Multimedia University, Persiaran Multimedia, 
      Cyberjaya 63100, Selangor, Malaysia. Electronic address: tjchan@mmu.edu.my.
FAU - Ahmad, Faizan
AU  - Ahmad F
AD  - Cardiff School of Technologies, Cardiff Metropolitan University, Western Avenue, 
      Cardiff CF5 2YB, Wales, United Kingdom. Electronic address: 
      fahmad@cardiffmet.ac.uk.
LA  - eng
PT  - Journal Article
DEP - 20250425
PL  - Netherlands
TA  - Acta Psychol (Amst)
JT  - Acta psychologica
JID - 0370366
SB  - IM
MH  - Humans
MH  - Female
MH  - Male
MH  - Young Adult
MH  - *Cognition/physiology
MH  - *Learning
MH  - Adult
MH  - Students/psychology
MH  - Adolescent
MH  - *Emotions/physiology
MH  - *Affect
MH  - Generative Artificial Intelligence
OTO - NOTNLM
OT  - Agent persona
OT  - Cognitive load
OT  - Educational chatbot
OT  - Emotion
OT  - Gen-Z
OT  - Humor
OT  - Youth slang
COIS- Declaration of competing interest The authors declare that they have no competing 
      interests.
EDAT- 2025/04/27 03:15
MHDA- 2025/05/18 17:01
CRDT- 2025/04/26 18:00
PHST- 2024/08/31 00:00 [received]
PHST- 2025/04/17 00:00 [revised]
PHST- 2025/04/22 00:00 [accepted]
PHST- 2025/05/18 17:01 [medline]
PHST- 2025/04/27 03:15 [pubmed]
PHST- 2025/04/26 18:00 [entrez]
AID - S0001-6918(25)00349-X [pii]
AID - 10.1016/j.actpsy.2025.105036 [doi]
PST - ppublish
SO  - Acta Psychol (Amst). 2025 Jun;256:105036. doi: 10.1016/j.actpsy.2025.105036. Epub 
      2025 Apr 25.

PMID- 41009314
OWN - NLM
STAT- PubMed-not-MEDLINE
DCOM- 20250927
LR  - 20250930
IS  - 2076-328X (Print)
IS  - 2076-328X (Electronic)
IS  - 2076-328X (Linking)
VI  - 15
IP  - 9
DP  - 2025 Sep 19
TI  - Evaluating a Custom Chatbot in Undergraduate Medical Education: Randomised 
      Crossover Mixed-Methods Evaluation of Performance, Utility, and Perceptions.
LID - 10.3390/bs15091284 [doi]
LID - 1284
AB  - BACKGROUND: While LLM chatbots are gaining popularity in medical education, their 
      pedagogical impact remains under-evaluated. This study examined the effects of a 
      domain-specific chatbot on performance, perception, and cognitive engagement 
      among medical students. METHODS: Twenty first-year medical students completed two 
      academic tasks using either a custom-built educational chatbot (Lenny AI by 
      qVault) or conventional study methods in a randomised, crossover design. 
      Performance was assessed through Single Best Answer (SBA) questions, while 
      post-task surveys (Likert scales) and focus groups were employed to explore user 
      perceptions. Statistical tests compared performance and perception metrics; 
      qualitative data underwent thematic analysis with independent coding (κ = 
      0.403-0.633). RESULTS: Participants rated the chatbot significantly higher than 
      conventional resources for ease of use, satisfaction, engagement, perceived 
      quality, and clarity (p < 0.05). Lenny AI use was positively correlated with 
      perceived efficiency and confidence, but showed no significant performance gains. 
      Thematic analysis revealed accelerated factual retrieval but limited support for 
      higher-level cognitive reasoning. Students expressed high functional trust but 
      raised concerns about transparency. CONCLUSIONS: The custom chatbot improved 
      usability; effects on deeper learning were not detected within the tasks studied. 
      Future designs should support adaptive scaffolding, transparent sourcing, and 
      critical engagement to improve educational value.
FAU - Ng, Isaac Sung Him
AU  - Ng ISH
AUID- ORCID: 0000-0002-0323-5740
AD  - Faculty of Life Sciences and Medicine, King's College London, London WC2R 2LS, 
      UK.
FAU - Siu, Anthony
AU  - Siu A
AUID- ORCID: 0000-0002-1647-4396
AD  - Faculty of Life Sciences and Medicine, King's College London, London WC2R 2LS, 
      UK.
FAU - Han, Claire Soo Jeong
AU  - Han CSJ
AD  - Faculty of Life Sciences and Medicine, King's College London, London WC2R 2LS, 
      UK.
FAU - Ho, Oscar Sing Him
AU  - Ho OSH
AUID- ORCID: 0009-0005-8130-4077
AD  - Faculty of Life Sciences and Medicine, King's College London, London WC2R 2LS, 
      UK.
FAU - Sun, Johnathan
AU  - Sun J
AD  - Faculty of Life Sciences and Medicine, King's College London, London WC2R 2LS, 
      UK.
FAU - Markiv, Anatoliy
AU  - Markiv A
AD  - Faculty of Life Sciences and Medicine, King's College London, London WC2R 2LS, 
      UK.
FAU - Knight, Stuart
AU  - Knight S
AD  - Faculty of Life Sciences and Medicine, King's College London, London WC2R 2LS, 
      UK.
FAU - Sagoo, Mandeep Gill
AU  - Sagoo MG
AD  - Faculty of Life Sciences and Medicine, King's College London, London WC2R 2LS, 
      UK.
LA  - eng
GR  - College Teaching Fund/King's College London/
PT  - Journal Article
DEP - 20250919
PL  - Switzerland
TA  - Behav Sci (Basel)
JT  - Behavioral sciences (Basel, Switzerland)
JID - 101576826
PMC - PMC12467370
OTO - NOTNLM
OT  - Large Language Models
OT  - artificial intelligence
OT  - chatbots
OT  - cognitive load
OT  - educational technology
OT  - learning perceptions
OT  - medical education
OT  - student engagement
COIS- Isaac Sung Him Ng, Claire Soo Jeong Han, Oscar Sing Him Ho, and Mandeep Gill 
      Sagoo were involved in the development of Lenny AI, the LLM chatbot evaluated in 
      this study, as part of an educational research and development initiative. While 
      Lenny AI served as the implementation tool, the study was designed to explore 
      broader pedagogical themes related to AI-assisted learning, not to promote any 
      specific product. No authors or participants received financial compensation from 
      qVault.ai or related entities, and the evaluation was conducted independently. At 
      the time of study conduct, there was no commercial revenue associated with Lenny 
      AI, and no participants or researchers received financial incentives linked to 
      the tool. All data collection, analysis, and interpretation were carried out 
      independently, and the authors adhered to institutional ethical guidelines to 
      mitigate bias. The authors declare no other competing interests.
EDAT- 2025/09/27 06:33
MHDA- 2025/09/27 06:34
PMCR- 2025/09/19
CRDT- 2025/09/27 01:12
PHST- 2025/04/30 00:00 [received]
PHST- 2025/09/10 00:00 [revised]
PHST- 2025/09/16 00:00 [accepted]
PHST- 2025/09/27 06:34 [medline]
PHST- 2025/09/27 06:33 [pubmed]
PHST- 2025/09/27 01:12 [entrez]
PHST- 2025/09/19 00:00 [pmc-release]
AID - bs15091284 [pii]
AID - behavsci-15-01284 [pii]
AID - 10.3390/bs15091284 [doi]
PST - epublish
SO  - Behav Sci (Basel). 2025 Sep 19;15(9):1284. doi: 10.3390/bs15091284.

PMID- 40820507
OWN - NLM
STAT- Publisher
LR  - 20250818
IS  - 0002-9564 (Print)
IS  - 0002-9564 (Linking)
DP  - 2025 Aug 18
TI  - Evaluating the Efficacy of ChatGPT-3.5 Versus Human-Delivered Text-Based 
      Cognitive-Behavioral Therapy: A Comparative Pilot Study.
PG  - appipsychotherapy20240070
LID - 10.1176/appi.psychotherapy.20240070 [doi]
AB  - OBJECTIVE: The aim of this study was to compare the effectiveness of an 
      artificial intelligence (AI) therapist (ChatGPT-3.5) and a human therapist in 
      delivering text-based cognitive-behavioral therapy (CBT). Cognitive Therapy 
      Rating Scale (CTRS) scores and qualitative responses from participants were used 
      to assess ChatGPT-3.5's capabilities within the limitations of this deployment. 
      METHODS: A cross-sectional survey was administered to 208 mental health 
      professionals and trainees, 75 of whom completed the study. Participants assessed 
      two text-based CBT transcripts (AI therapist and human therapist) using the CTRS 
      and provided qualitative feedback. Both the AI therapist and the human therapist 
      were presented with identical clinical scenarios to ensure consistency. RESULTS: 
      The human therapist outperformed ChatGPT-3.5 across most CTRS domains (α=0.001). 
      More than half (52%) of the respondents rated the human therapist's agenda 
      setting highest, with a score of 6, compared with 28% who gave this rating to 
      ChatGPT-3.5. In elicited feedback, 29% rated the human therapist as highly 
      effective (score=6), whereas only 9% rated ChatGPT-3.5 similarly (p<0.001). The 
      human therapist also scored higher on guided discovery (24% vs. 12%, p<0.001). 
      ChatGPT-3.5 was rated similarly to the human therapist in understanding the 
      patient's internal reality (36% vs. 19%, p=0.004) but was often seen as less 
      personalized and more rigid. CONCLUSIONS: The findings suggest that although 
      ChatGPT-3.5 may complement human-based therapy, this specific implementation of 
      AI lacked the depth required for stand-alone use. These findings, however, cannot 
      be generalized to all AI-based therapy because the study did not account for the 
      diverse ways therapy can be delivered.
FAU - Acevedo, Sebastian
AU  - Acevedo S
AD  - Department of Psychiatry, Emory University School of Medicine, Atlanta.
AD  - Department of Psychiatry, Rutgers New Jersey Medical School, Newark.
FAU - Aneja, Esha
AU  - Aneja E
AD  - College of Medicine, California Northstate University, Elk Grove.
FAU - Opler, Douglas J
AU  - Opler DJ
AD  - Department of Psychiatry, Rutgers New Jersey Medical School, Newark.
FAU - Valera, Pamela
AU  - Valera P
AD  - Department of Psychiatry, Rutgers New Jersey Medical School, Newark.
AD  - College of Arts and Sciences, Sacred Heart University School of Social Work, 
      Fairfield, CT.
FAU - Jarmon, Eric
AU  - Jarmon E
AD  - Department of Psychiatry, Rutgers New Jersey Medical School, Newark.
LA  - eng
PT  - Journal Article
DEP - 20250818
PL  - United States
TA  - Am J Psychother
JT  - American journal of psychotherapy
JID - 0110672
SB  - IM
OTO - NOTNLM
OT  - Artificial Intelligence
OT  - Cognitive-Behavioral Therapy
OT  - Empathy
OT  - Human-Computer Interaction
OT  - Mental Health Chatbot
COIS- The authors report no financial relationships with commercial interests.
EDAT- 2025/08/18 06:28
MHDA- 2025/08/18 06:28
CRDT- 2025/08/18 03:12
PHST- 2025/08/18 06:28 [medline]
PHST- 2025/08/18 06:28 [pubmed]
PHST- 2025/08/18 03:12 [entrez]
AID - 10.1176/appi.psychotherapy.20240070 [doi]
PST - aheadofprint
SO  - Am J Psychother. 2025 Aug 18:appipsychotherapy20240070. doi: 
      10.1176/appi.psychotherapy.20240070.

PMID- 39337060
OWN - NLM
STAT- PubMed-not-MEDLINE
LR  - 20240930
IS  - 2077-0383 (Print)
IS  - 2077-0383 (Electronic)
IS  - 2077-0383 (Linking)
VI  - 13
IP  - 18
DP  - 2024 Sep 20
TI  - Development and Initial Testing of an Artificial Intelligence-Based Virtual 
      Reality Companion for People Living with Dementia in Long-Term Care.
LID - 10.3390/jcm13185574 [doi]
LID - 5574
AB  - Background/Objectives: Feelings of loneliness are common in people living with 
      dementia (PLWD) in long-term care (LTC). The goals of this study were to describe 
      the development of a novel virtual companion for PLWD living in LTC and assess 
      its feasibility and acceptability. Methods: The computer-generated virtual 
      companion, presented using a head-mounted virtual reality display, was developed 
      in two stages. In Stage 1, the virtual companion asked questions designed to 
      encourage conversation and reminiscence. In Stage 2, more powerful artificial 
      intelligence tools allowed the virtual companion to engage users in nuanced 
      discussions on any topic. PLWD in LTC tested the application at each stage to 
      assess feasibility and acceptability. Results: Ten PLWD living in LTC 
      participated in Stage 1 (4 men and 6 women; average 82 years old) and Stage 2 (2 
      men and 8 women; average 87 years old). Session lengths ranged from 0:00 to 5:30 
      min in Stage 1 and 0:00 to 53:50 min in Stage 2. Speech recognition issues and a 
      limited repertoire of questions limited acceptance in Stage 1. Enhanced 
      conversational ability in Stage 2 led to intimate and meaningful conversations 
      with many participants. Many users found the head-mounted display heavy. There 
      were no complaints of simulator sickness. The virtual companion was best suited 
      to PLWD who could engage in reciprocal conversation. After Stage 2, response 
      latency was identified as an opportunity for improvement in future versions. 
      Conclusions: Virtual reality and artificial intelligence can be used to create a 
      virtual companion that is acceptable and enjoyable to some PLWD living in LTC. 
      Ongoing innovations in hardware and software will allow future iterations to 
      provide more natural conversational interaction and an enhanced social 
      experience.
FAU - Sheehy, Lisa
AU  - Sheehy L
AUID- ORCID: 0000-0002-5844-0952
AD  - Bruyère Research Institute, 43 Bruyère St., Ottawa, ON K1N 5C8, Canada.
FAU - Bouchard, Stéphane
AU  - Bouchard S
AUID- ORCID: 0000-0002-5995-340X
AD  - Cyberpsychology Lab of UQO, Université du Québec en Outaouais, Gatineau, QC J8X 
      3X7, Canada.
FAU - Kakkar, Anupriya
AU  - Kakkar A
AUID- ORCID: 0009-0008-2139-3567
AD  - Bruyère Research Institute, 43 Bruyère St., Ottawa, ON K1N 5C8, Canada.
FAU - El Hakim, Rama
AU  - El Hakim R
AUID- ORCID: 0009-0008-3498-4489
AD  - Bruyère Research Institute, 43 Bruyère St., Ottawa, ON K1N 5C8, Canada.
FAU - Lhoest, Justine
AU  - Lhoest J
AD  - Cyberpsychology Lab of UQO, Université du Québec en Outaouais, Gatineau, QC J8X 
      3X7, Canada.
AD  - HEC Liège-École de Gestion, Université de Liège, 4000 Liège, Belgium.
FAU - Frank, Andrew
AU  - Frank A
AUID- ORCID: 0009-0009-3971-5920
AD  - Bruyère Research Institute, 43 Bruyère St., Ottawa, ON K1N 5C8, Canada.
LA  - eng
GR  - No_grant_number/Bruyère Academic Medical Organization/
GR  - SPARK-6-00449/Centre for Aging + Brain Health Innovation/
GR  - 18750, 81450/BioTalent Canada/
GR  - No_grant_number/Burnside family/
GR  - 231039/Canada Research Chairs/
PT  - Journal Article
DEP - 20240920
PL  - Switzerland
TA  - J Clin Med
JT  - Journal of clinical medicine
JID - 101606588
PMC - PMC11432461
OTO - NOTNLM
OT  - artificial intelligence
OT  - cognitive decline
OT  - cognitive impairment
OT  - compassion
OT  - dementia
OT  - elderly
OT  - large language models
OT  - long-term care
OT  - reminiscence
OT  - virtual reality
COIS- LS owns a share in Engram Innovations and has received a research grant from AMS 
      Healthcare. She is an AMS Healthcare Fellow. AF owns a share in Engram 
      Innovations. SB is president and owner of Clinique et Development In Virtuo. He 
      also owns a share in Engram Innovations. The terms and arrangements with theses 
      spinoffs have been reviewed and approved by the Université du Québec en Outaouais 
      in accordance with its Conflict of Interest policies. He also receives honoraria 
      from conferences, workshops, and books.
EDAT- 2024/09/28 22:42
MHDA- 2024/09/28 22:43
PMCR- 2024/09/20
CRDT- 2024/09/28 01:14
PHST- 2024/08/13 00:00 [received]
PHST- 2024/09/06 00:00 [revised]
PHST- 2024/09/13 00:00 [accepted]
PHST- 2024/09/28 22:43 [medline]
PHST- 2024/09/28 22:42 [pubmed]
PHST- 2024/09/28 01:14 [entrez]
PHST- 2024/09/20 00:00 [pmc-release]
AID - jcm13185574 [pii]
AID - jcm-13-05574 [pii]
AID - 10.3390/jcm13185574 [doi]
PST - epublish
SO  - J Clin Med. 2024 Sep 20;13(18):5574. doi: 10.3390/jcm13185574.

PMID- 40764997
OWN - NLM
STAT- PubMed-not-MEDLINE
LR  - 20250809
IS  - 1756-0381 (Print)
IS  - 1756-0381 (Electronic)
IS  - 1756-0381 (Linking)
VI  - 18
IP  - 1
DP  - 2025 Aug 5
TI  - Drug repurposing for Alzheimer's disease using a graph-of-thoughts based large 
      language model to infer drug-disease relationships in a comprehensive knowledge 
      graph.
PG  - 51
LID - 10.1186/s13040-025-00466-5 [doi]
LID - 51
AB  - Drug repurposing (DR) offers a promising alternative to the high cost and low 
      success rate of traditional drug development, especially for complex diseases 
      like Alzheimer's disease (AD). This study addressed DR for AD from three key 
      angles: (1) demonstrating how disease-specific knowledge graphs can improve DR 
      performance, (2) evaluating the role of large language models (LLMs) in enhancing 
      the usability and efficiency of these graphs, and (3) assessing whether 
      Graph-of-Thoughts (GoT)-enhanced LLMs, when integrated with AD knowledge graphs, 
      can outperform traditional machine learning and LLM-based approaches. We tested 
      five distinct DR strategies (DR1-DR5) for AD: DR1, a machine learning method 
      using TxGNN; DR2, a machine learning model leveraging the Alzheimer's 
      KnowledgeBase (AlzKB); DR3, an LLM-based chatbot built on AlzKB; DR4, our 
      ESCARGOT framework combining GoT-enhanced LLMs with AlzKB; and DR5, a general 
      reasoning-driven LLM approach. Results showed that AlzKB significantly improved 
      DR outcomes. ESCARGOT further enhanced performance while reducing the need for 
      coding or advanced expertise in knowledge graph analysis. Because the 
      architecture of AlzKB is easily adaptable to other diseases and ESCARGOT can 
      integrate with various knowledge graph platforms, this framework offers a broadly 
      applicable, innovative tool for accelerating drug discovery through repurposing.
CI  - © 2025. The Author(s).
FAU - Wang, Zhiping Paul
AU  - Wang ZP
AD  - Department of Computational Biomedicine, Center for Artificial Intelligence 
      Research and Education, Cedars Sinai Medical Center, 700 N. San Vicente Blvd., 
      Pacific Design Center, Suite G-541H, West Hollywood, 90069, CA, USA.
FAU - Li, Xi
AU  - Li X
AD  - Department of Computational Biomedicine, Center for Artificial Intelligence 
      Research and Education, Cedars Sinai Medical Center, 700 N. San Vicente Blvd., 
      Pacific Design Center, Suite G-541H, West Hollywood, 90069, CA, USA.
FAU - Matsumoto, Nicholas
AU  - Matsumoto N
AD  - Department of Computational Biomedicine, Center for Artificial Intelligence 
      Research and Education, Cedars Sinai Medical Center, 700 N. San Vicente Blvd., 
      Pacific Design Center, Suite G-541H, West Hollywood, 90069, CA, USA.
FAU - Venkatesan, Mythreye
AU  - Venkatesan M
AD  - Department of Computational Biomedicine, Center for Artificial Intelligence 
      Research and Education, Cedars Sinai Medical Center, 700 N. San Vicente Blvd., 
      Pacific Design Center, Suite G-541H, West Hollywood, 90069, CA, USA.
FAU - Chang, Jui-Hsuan
AU  - Chang JH
AD  - Department of Computational Biomedicine, Center for Artificial Intelligence 
      Research and Education, Cedars Sinai Medical Center, 700 N. San Vicente Blvd., 
      Pacific Design Center, Suite G-541H, West Hollywood, 90069, CA, USA.
FAU - Moran, Jay
AU  - Moran J
AD  - Department of Computational Biomedicine, Center for Artificial Intelligence 
      Research and Education, Cedars Sinai Medical Center, 700 N. San Vicente Blvd., 
      Pacific Design Center, Suite G-541H, West Hollywood, 90069, CA, USA.
FAU - Choi, Hyunjun
AU  - Choi H
AD  - Department of Computational Biomedicine, Center for Artificial Intelligence 
      Research and Education, Cedars Sinai Medical Center, 700 N. San Vicente Blvd., 
      Pacific Design Center, Suite G-541H, West Hollywood, 90069, CA, USA.
FAU - Li, Binglan
AU  - Li B
AD  - Department of Computational Biomedicine, Center for Artificial Intelligence 
      Research and Education, Cedars Sinai Medical Center, 700 N. San Vicente Blvd., 
      Pacific Design Center, Suite G-541H, West Hollywood, 90069, CA, USA.
FAU - Meng, Yufei
AU  - Meng Y
AD  - Department of Computational Biomedicine, Center for Artificial Intelligence 
      Research and Education, Cedars Sinai Medical Center, 700 N. San Vicente Blvd., 
      Pacific Design Center, Suite G-541H, West Hollywood, 90069, CA, USA.
FAU - Hernandez, Miguel E
AU  - Hernandez ME
AD  - Department of Computational Biomedicine, Center for Artificial Intelligence 
      Research and Education, Cedars Sinai Medical Center, 700 N. San Vicente Blvd., 
      Pacific Design Center, Suite G-541H, West Hollywood, 90069, CA, USA.
FAU - Moore, Jason H
AU  - Moore JH
AD  - Department of Computational Biomedicine, Center for Artificial Intelligence 
      Research and Education, Cedars Sinai Medical Center, 700 N. San Vicente Blvd., 
      Pacific Design Center, Suite G-541H, West Hollywood, 90069, CA, USA. 
      jason.moore@csmc.edu.
LA  - eng
GR  - R01 LM010098/LM/NLM NIH HHS/United States
GR  - U01 AG066833/AG/NIA NIH HHS/United States
GR  - U01 AG066833/NH/NIH HHS/United States
GR  - R01 LM010098/NH/NIH HHS/United States
PT  - Journal Article
DEP - 20250805
PL  - England
TA  - BioData Min
JT  - BioData mining
JID - 101319161
PMC - PMC12326721
COIS- Declarations. Ethics approval and consent to participate: This research used 
      publicly available datasets and did not require additional ethical approval or 
      consent to participate. Consent for publication: All authors have reviewed the 
      final version of the manuscript and have given their full consent for its 
      publication. Competing interests: Dr. Jason H. Moore is the Editor-in-Chief of 
      Biodata Mining and a co-editor of the topical collection “Advances in Data Mining 
      for Biomedical Informatics and Healthcare”.
EDAT- 2025/08/06 06:28
MHDA- 2025/08/06 06:29
PMCR- 2025/08/05
CRDT- 2025/08/06 01:02
PHST- 2025/05/07 00:00 [received]
PHST- 2025/07/22 00:00 [accepted]
PHST- 2025/08/06 06:29 [medline]
PHST- 2025/08/06 06:28 [pubmed]
PHST- 2025/08/06 01:02 [entrez]
PHST- 2025/08/05 00:00 [pmc-release]
AID - 10.1186/s13040-025-00466-5 [pii]
AID - 466 [pii]
AID - 10.1186/s13040-025-00466-5 [doi]
PST - epublish
SO  - BioData Min. 2025 Aug 5;18(1):51. doi: 10.1186/s13040-025-00466-5.

PMID- 40250134
OWN - NLM
STAT- MEDLINE
DCOM- 20250602
LR  - 20250602
IS  - 1872-9126 (Electronic)
IS  - 0003-6870 (Linking)
VI  - 128
DP  - 2025 Oct
TI  - Generative AI responses are a dime a dozen; Making them count is the challenge - 
      Evaluating information presentation styles in healthcare chatbots using 
      hierarchical Bayesian regression models.
PG  - 104515
LID - S0003-6870(25)00051-1 [pii]
LID - 10.1016/j.apergo.2025.104515 [doi]
AB  - The emergence of large language models offers new opportunities to deliver 
      effective healthcare information through web-based healthcare chatbots. Health 
      information is often complex and technical, making it crucial to design human-AI 
      interactions that effectively meet user needs. Employing a 2x2 between subjects 
      design, we controlled for two independent variables: communication style 
      (conversational vs. informative) and language style (technical vs. 
      non-technical). We used hierarchical Bayesian regression models to assess the 
      impact varying information presentation styles on effectiveness, trustworthiness, 
      and usability. The findings revealed perceptions of low usability significantly 
      decreased the effectiveness of the healthcare chatbot. Additionally, participants 
      exposed to the conversational style of the chatbot had significantly increased 
      likelihoods to perceive it with higher usability but were also more likely to be 
      less trusting of the chatbot. These results indicate varying information 
      presentation styles can impact user experience and offers insights for future 
      research with healthcare chatbots and other AI systems.
CI  - Copyright © 2025 The Authors. Published by Elsevier Ltd.. All rights reserved.
FAU - Koscelny, Samuel N
AU  - Koscelny SN
AD  - Department of Industrial Engineering, 100 Freeman Hall, Clemson University, 
      Clemson, SC, 29634, USA. Electronic address: skoscel@clemson.edu.
FAU - Sadralashrafi, Sara
AU  - Sadralashrafi S
AD  - Department of Industrial Engineering, 100 Freeman Hall, Clemson University, 
      Clemson, SC, 29634, USA. Electronic address: ssadral@clemson.edu.
FAU - Neyens, David M
AU  - Neyens DM
AD  - Department of Industrial Engineering, 100 Freeman Hall, Clemson University, 
      Clemson, SC, 29634, USA; Department of Bioengineering, Clemson University, 
      Clemson, SC, 29634, USA. Electronic address: dneyens@clemson.edu.
LA  - eng
PT  - Journal Article
DEP - 20250417
PL  - England
TA  - Appl Ergon
JT  - Applied ergonomics
JID - 0261412
SB  - IM
MH  - Humans
MH  - Bayes Theorem
MH  - Female
MH  - Male
MH  - Adult
MH  - *Artificial Intelligence
MH  - Trust
MH  - Young Adult
MH  - *Communication
MH  - Middle Aged
MH  - Internet
MH  - User-Computer Interface
MH  - Language
MH  - Generative Artificial Intelligence
OTO - NOTNLM
OT  - Cognitive load theory
OT  - Health Informatics
OT  - Human-computer interaction
COIS- Declaration of competing interest The authors declare that they have no known 
      competing financial interests or personal relationships that could have appeared 
      to influence the work reported in this paper.
EDAT- 2025/04/19 00:56
MHDA- 2025/06/03 00:29
CRDT- 2025/04/18 18:06
PHST- 2024/07/31 00:00 [received]
PHST- 2024/12/16 00:00 [revised]
PHST- 2025/03/29 00:00 [accepted]
PHST- 2025/06/03 00:29 [medline]
PHST- 2025/04/19 00:56 [pubmed]
PHST- 2025/04/18 18:06 [entrez]
AID - S0003-6870(25)00051-1 [pii]
AID - 10.1016/j.apergo.2025.104515 [doi]
PST - ppublish
SO  - Appl Ergon. 2025 Oct;128:104515. doi: 10.1016/j.apergo.2025.104515. Epub 2025 Apr 
      17.
