# Supplementary material for: Large Language Model–Based Agents for Physical Activity and Cognitive Training: Scoping Review
Source: JMIR AI. 2026 Mar 12;5:e80123. doi: 10.2196/80123 (PMC12981376; doi:10.2196/80123)
Supplement: Multimedia Appendix 1 [file ai-v5-e80123-s001.zip › supplementary_materials_large_language_models_pa_ct_scoping_review/02_queries/023_queries_results/ieeexplore_K_K1K2K4_v2.ris]

TY  - CONF
TI  - Large Language Models as a Tool for Cognitive Stimulation: Chatbot Book Clubs for Seniors
T2  - 2024 IEEE International Conference on Digital Health (ICDH)
SP  - 123
EP  - 125
AU  - H. Zhou
AU  - E. Chen
AU  - S. Wen
AU  - Y. Wang
AU  - R. Norel
PY  - 2024
KW  - Atmospheric measurements
KW  - Large language models
KW  - Oral communication
KW  - User interfaces
KW  - Chatbots
KW  - Particle measurements
KW  - Electronic healthcare
KW  - large language model (LLM)
KW  - chatbot
KW  - cognitive decline
KW  - prompt engineering
KW  - user experience
DO  - 10.1109/ICDH62654.2024.00029
JO  - 2024 IEEE International Conference on Digital Health (ICDH)
IS  - 
SN  - 
VO  - 
VL  - 
JA  - 2024 IEEE International Conference on Digital Health (ICDH)
Y1  - 7-13 July 2024
AB  - This paper introduces a unique Chatbot book club application, harnessing Large Language Models (LLMs) to prevent cognitive decline in seniors, as part of a pilot study conducted by IBM and Harvard Medical School. The study will follow two groups of 70+ years old in assisted living facilities - a control arm and a group encouraged to read books. The Chatbot engages participants in the reading group in conversations about the books to promote continued engaged reading, with the hypothesis that this will measurably improve cognitive function. Utilizing prompt engineering and user profiles, it generates personalized, thought-provoking questions. The friendly user interface with large fonts and voice interactivity encourages cognitive engagement. Future work will deploy the Chatbot in the year-long study, iterate on improvements, and explore broader applications.
ER  - 


TY  - CONF
TI  - ChatGPT: A Companion for Dementia Care
T2  - 2024 IEEE International Conference on Consumer Electronics (ICCE)
SP  - 1
EP  - 6
AU  - G. Hossain
AU  - Z. S. Pomare
AU  - G. Prybutok
PY  - 2024
KW  - Virtual assistants
KW  - Assistive technologies
KW  - Chatbots
KW  - Software
KW  - Older adults
KW  - Artificial intelligence
KW  - Dementia
KW  - Dementia
KW  - ChatGPT
KW  - Healthcare Chatbot
KW  - Cognitive support
KW  - Artificial Intelligence software
DO  - 10.1109/ICCE59016.2024.10444253
JO  - 2024 IEEE International Conference on Consumer Electronics (ICCE)
IS  - 
SN  - 2158-4001
VO  - 
VL  - 
JA  - 2024 IEEE International Conference on Consumer Electronics (ICCE)
Y1  - 6-8 Jan. 2024
AB  - Dementia is characterized by the progressive degeneration of the brain, resulting in cognitive impairment and disruptions in neurological functioning. Various factors, including traumatic events, stress-related conditions, or post-stroke brain damage, contribute to its onset. While dementia lacks a cure, there are reversible interventions to manage its effects, enabling individuals to age successfully with cognitive support from assistive technologies like ChatGPT. Recent study highlighted the benefits of ChatGPT in aiding memory acquisition for individuals experiencing cognitive decline, which can be applied in providing companionship to older adults dealing with dementia. As the innovative application of artificial intelligence (AI), ChatGPT in the form of medical chatbot, can address feelings of loneliness, and foster essential social interaction. In summary, ChatGPT's use offers cognitive support and enhances the overall well-being of those facing cognitive decline.
ER  - 


TY  - CONF
TI  - Early Detection of Dementia Using a Large Language Model-Powered Chatbot
T2  - 2024 Eighth International Conference on Parallel, Distributed and Grid Computing (PDGC)
SP  - 719
EP  - 724
AU  - S. Routray
AU  - D. Samir
AU  - G. Pushya
AU  - J. Srivastava
PY  - 2024
KW  - Sensitivity
KW  - Large language models
KW  - Medical services
KW  - Transforms
KW  - Oral communication
KW  - Linguistics
KW  - Chatbots
KW  - Robot sensing systems
KW  - Remote monitoring
KW  - Dementia
KW  - Dementia Detection
KW  - Large Language Models (LLM)
KW  - Chatbot
KW  - Artificial Intelligence
KW  - Healthcare
KW  - Cognitive Assessment
DO  - 10.1109/PDGC64653.2024.10984295
JO  - 2024 Eighth International Conference on Parallel, Distributed and Grid Computing (PDGC)
IS  - 
SN  - 2573-3079
VO  - 
VL  - 
JA  - 2024 Eighth International Conference on Parallel, Distributed and Grid Computing (PDGC)
Y1  - 18-20 Dec. 2024
AB  - Artificial Intelligence has grown widely in different areas and provided various extensions to healthcare systems like automation techniques for remote monitoring and early disease detection. This work presents a chatbot-driven Large Language Model (LLM) that can identify dementia at an early stage. Dementia is a syndrome characterized by progressive cognitive decline. An AI-powered conversational robot is used to identify linguistic patterns while user conversation suggests the cognitive decline level. This work was tested on 500 participants aged between 60 to 80. The outcomes show that the LLM-based chatbot outperformed conventional screening techniques in detecting early indications of dementia, achieving a sensitivity of 85% and specificity of 88%. After analyzing conversational data, certain linguistic signals were shown to be strongly associated with cognitive impairment. This work demonstrates the potential of conversational agents driven by artificial intelligence for early dementia monitoring and detection that potentially transform elderly care screening procedures.
ER  - 


TY  - CONF
TI  - Mental Health Assistance and Early Detection of Alzheimer and Parkinson Diseases using Deep Learning
T2  - 2024 International Conference on Computer Engineering, Network, and Intelligent Multimedia (CENIM)
SP  - 1
EP  - 5
AU  - B. Muthusenthil
AU  - P. Jeyakani
AU  - V. Dhanakoti
AU  - B. A. Bharathi
PY  - 2024
KW  - Deep learning
KW  - Neurological diseases
KW  - Parkinson's disease
KW  - Mental health
KW  - Oral communication
KW  - Medical services
KW  - Chatbots
KW  - Motors
KW  - Alzheimer's disease
KW  - Medical diagnostic imaging
KW  - Parkinson's Disease (PD)
KW  - Alzheimer's Disease (AD)
KW  - Chatbot
KW  - Deep Learning
KW  - FLAN-T5 Model
KW  - LLM
DO  - 10.1109/CENIM64038.2024.10882693
JO  - 2024 International Conference on Computer Engineering, Network, and Intelligent Multimedia (CENIM)
IS  - 
SN  - 
VO  - 
VL  - 
JA  - 2024 International Conference on Computer Engineering, Network, and Intelligent Multimedia (CENIM)
Y1  - 19-20 Nov. 2024
AB  - Parkinson's and Alzheimer's disease are neurological challenges with significant impacts in patients. Early detection is crucial for effective management. We propose a pioneering system that integrates validated tests with a mental health chatbot powered by deep learning to assist people with mentioned motor diseases and assist in mental health wellness. The chatbot engages users in mental health discussions and assists in interpreting screening tests for PD and AD, offering tailored recommendations based on user responses. By fine-tuning a pre-trained FLAN-T5 model, we enhance the chatbot's natural language understanding, enabling it to address mental health issues concisely.
ER  - 
