# Supplementary material for: Large Language Model–Based Agents for Physical Activity and Cognitive Training: Scoping Review
Source: JMIR AI. 2026 Mar 12;5:e80123. doi: 10.2196/80123 (PMC12981376; doi:10.2196/80123)
Supplement: Multimedia Appendix 1 [file ai-v5-e80123-s001.zip › supplementary_materials_large_language_models_pa_ct_scoping_review/02_queries/023_queries_results/acm_A_K1K2K3_v2.ris]

TY  - CPAPER
AU  - Sorino, Paolo
AU  - Biancofiore, Giovanni Maria
AU  - Lofù, Domenico
AU  - Colafiglio, Tommaso
AU  - Lombardi, Angela
AU  - Narducci, Fedelucio
AU  - Di Noia, Tommaso
TI  - ARIEL: Brain-Computer Interfaces meet Large Language Models for Emotional
      Support Conversation
SP  - 601–609
PY  - 2024
DA  - 2024
PB  - Association for Computing Machinery
DO  - 10.1145/3631700.3665193
UR  - https://doi.org/10.1145/3631700.3665193
UR  - http://dx.doi.org/10.1145/3631700.3665193
KW  - Brain-Computer Interface, Conversational Agent, Emotion Recognition, Emotional Support Conversation, Large Language Model, Machine Learning
ER  - 

TY  - CPAPER
AU  - Oniani, David
AU  - Wang, Yanshan
TI  - A Qualitative Evaluation of Language Models on Automatic
      Question-Answering for COVID-19
SP  - Article 33
PY  - 2020
DA  - 2020
PB  - Association for Computing Machinery
DO  - 10.1145/3388440.3412413
UR  - https://doi.org/10.1145/3388440.3412413
UR  - http://dx.doi.org/10.1145/3388440.3412413
KW  - ai, bert, biobert, cord-19, covid-19, dataset, gpt-2, nlp, semantic similarity, tf-idf, use
ER  - 

TY  - CPAPER
AU  - Stevens, Cody
AU  - Anderson, Sean
AU  - Carlson, Adam
TI  - Integrating High Performance Computing into Higher Education and the
      Pedagogy of Cluster Computing
SP  - Article 106
PY  - 2024
DA  - 2024
PB  - Association for Computing Machinery
DO  - 10.1145/3626203.3670588
UR  - https://doi.org/10.1145/3626203.3670588
UR  - http://dx.doi.org/10.1145/3626203.3670588
ER  - 
