# Supplementary material for: Large Language Model–Based Agents for Physical Activity and Cognitive Training: Scoping Review
Source: JMIR AI. 2026 Mar 12;5:e80123. doi: 10.2196/80123 (PMC12981376; doi:10.2196/80123)
Supplement: Multimedia Appendix 1 [file ai-v5-e80123-s001.zip › supplementary_materials_large_language_models_pa_ct_scoping_review/02_queries/023_queries_results/pubmed_TA_K1K2K3_v2.ris]

PMID- 37077800
OWN - NLM
STAT- PubMed-not-MEDLINE
LR  - 20230421
IS  - 0860-021X (Print)
IS  - 2083-1862 (Electronic)
IS  - 0860-021X (Linking)
VI  - 40
IP  - 2
DP  - 2023 Apr
TI  - From human writing to artificial intelligence generated text: examining the 
      prospects and potential threats of ChatGPT in academic writing.
PG  - 615-622
LID - 10.5114/biolsport.2023.125623 [doi]
AB  - Natural language processing (NLP) has been studied in computing for decades. 
      Recent technological advancements have led to the development of sophisticated 
      artificial intelligence (AI) models, such as Chat Generative Pre-trained 
      Transformer (ChatGPT). These models can perform a range of language tasks and 
      generate human-like responses, which offers exciting prospects for academic 
      efficiency. This manuscript aims at (i) exploring the potential benefits and 
      threats of ChatGPT and other NLP technologies in academic writing and research 
      publications; (ii) highlights the ethical considerations involved in using these 
      tools, and (iii) consider the impact they may have on the authenticity and 
      credibility of academic work. This study involved a literature review of relevant 
      scholarly articles published in peer-reviewed journals indexed in Scopus as 
      quartile 1. The search used keywords such as "ChatGPT," "AI-generated text," 
      "academic writing," and "natural language processing." The analysis was carried 
      out using a quasi-qualitative approach, which involved reading and critically 
      evaluating the sources and identifying relevant data to support the research 
      questions. The study found that ChatGPT and other NLP technologies have the 
      potential to enhance academic writing and research efficiency. However, their use 
      also raises concerns about the impact on the authenticity and credibility of 
      academic work. The study highlights the need for comprehensive discussions on the 
      potential use, threats, and limitations of these tools, emphasizing the 
      importance of ethical and academic principles, with human intelligence and 
      critical thinking at the forefront of the research process. This study highlights 
      the need for comprehensive debates and ethical considerations involved in their 
      use. The study also recommends that academics exercise caution when using these 
      tools and ensure transparency in their use, emphasizing the importance of human 
      intelligence and critical thinking in academic work.
CI  - Copyright © Biology of Sport 2023.
FAU - Dergaa, Ismail
AU  - Dergaa I
AD  - Primary Health Care Corporation (PHCC), Doha, Qatar.
AD  - Research Unit Physical Activity, Sport, and Health, UR18JS01, National 
      Observatory of Sport, Tunis 1003, Tunisia.
AD  - High Institute of Sport and Physical Education, University of Sfax, Sfax, 
      Tunisia.
FAU - Chamari, Karim
AU  - Chamari K
AD  - Aspetar, Orthopaedic and Sports Medicine Hospital, FIFA Medical Centre of 
      Excellence, Doha, Qatar.
FAU - Zmijewski, Piotr
AU  - Zmijewski P
AD  - Jozef Pilsudski University of Physical Education in Warsaw, Warsaw, Poland.
FAU - Ben Saad, Helmi
AU  - Ben Saad H
AD  - University of Sousse, Farhat HACHED hospital, Service of Physiology and 
      Functional Explorations, Sousse, Tunisia.
AD  - University of Sousse, Farhat HACHED hospital, Research Laboratory LR12SP09 «Heart 
      Failure», Sousse, Tunisia.
AD  - University of Sousse, Faculty of Medicine of Sousse, Laboratory of Physiology, 
      Sousse, Tunisia.
LA  - eng
PT  - Journal Article
DEP - 20230315
PL  - Poland
TA  - Biol Sport
JT  - Biology of sport
JID - 8700872
PMC - PMC10108763
OTO - NOTNLM
OT  - Artificial Intelligence
OT  - Chatbot
OT  - Deep Learning
OT  - Google Bard
OT  - Higher Education
OT  - LLM
OT  - LLaMA
OT  - Machine Learning
OT  - NLM
OT  - NLP
OT  - Natural Language Processing
OT  - Paperpal
OT  - Peer Review
OT  - QuillBot
OT  - Rayyan
OT  - Research
OT  - Sports Medicine
COIS- We, hereby declare that we have no financial or personal relationships that could 
      potentially influence or bias the content of this paper. Specifically, none of 
      the authors holds any financial interests or conflicts of interest associated 
      with the ChatGPT or NLM technologies discussed in this paper. Furthermore, none 
      of the authors has affiliations with any organizations that might have a 
      financial interest in the research or its outcomes. Moreover, we confirm that we 
      have no personal or professional relationships that could potentially affect the 
      research or its findings. None of the authors has collaborated or consulted with 
      any individuals or organizations that have a financial or other interest in the 
      ChatGPT or NLM technologies. Additionally, we have not received any funding or 
      other types of support from any sources that could influence the research or its 
      findings. We affirm that the research presented in this paper is entirely based 
      on our own analysis and interpretation of the facts/data. We assure that there 
      are no conflicts of interest that could impact the objectivity or integrity of 
      the research. We make this declaration of no conflict of interest to ensure 
      transparency and maintain the credibility of the research manuscript presented.
EDAT- 2023/04/20 06:42
MHDA- 2023/04/20 06:43
PMCR- 2023/04/01
CRDT- 2023/04/20 02:28
PHST- 2023/02/26 00:00 [received]
PHST- 2023/03/04 00:00 [revised]
PHST- 2023/03/09 00:00 [accepted]
PHST- 2023/04/20 06:43 [medline]
PHST- 2023/04/20 06:42 [pubmed]
PHST- 2023/04/20 02:28 [entrez]
PHST- 2023/04/01 00:00 [pmc-release]
AID - 125623 [pii]
AID - 10.5114/biolsport.2023.125623 [doi]
PST - ppublish
SO  - Biol Sport. 2023 Apr;40(2):615-622. doi: 10.5114/biolsport.2023.125623. Epub 2023 
      Mar 15.

PMID- 40551019
OWN - NLM
STAT- MEDLINE
DCOM- 20250723
LR  - 20250725
IS  - 1546-170X (Electronic)
IS  - 1078-8956 (Print)
IS  - 1078-8956 (Linking)
VI  - 31
IP  - 7
DP  - 2025 Jul
TI  - An adaptive AI-based virtual reality sports system for adolescents with excess 
      body weight: a randomized controlled trial.
PG  - 2255-2268
LID - 10.1038/s41591-025-03724-5 [doi]
AB  - Adolescents with obesity face numerous health risks and encounter barriers that 
      lead to physical inactivity. We developed a virtual reality sports system, named 
      REVERIE (Real-World Exercise and VR-Based Exercise Research in Education), which 
      used deep reinforcement learning to train transformer-based virtual coaching 
      agents, offering immersive and effective sports guidance, with biomechanical 
      performance comparable to real-world physical sports. We integrated REVERIE into 
      a randomized controlled trial involving an 8-week intervention in adolescents 
      with excess body weight (n = 227). Participants were randomized (1:1:1:1:1) to 
      physical table tennis, physical soccer, REVERIE table tennis, REVERIE soccer or 
      control. REVERIE sports intervention was effective in reducing primary outcome 
      fat mass (mean -4.28 kg (95% confidence interval (CI) -6.35 to -2.22), relative 
      to control), with no significant difference compared with physical sports (mean 
      -5.06 kg (95% CI -7.13 to -2.98), relative to control). For secondary outcomes, 
      decreases in liver enzymes and low-density lipoprotein cholesterol levels were 
      found in physical and REVERIE sports groups compared to control. Physical and 
      REVERIE sports showed improvements in physical fitness, psychological well-being 
      and sports willingness after an 8-week intervention, which remained at the 
      6-month follow-up in the REVERIE sports group. REVERIE sports demonstrated 
      superior cognitive enhancements compared to physical sports in exploratory 
      analyses, as evidenced by olfactory tests (total score: mean 2.84 (95% CI 1.15 to 
      4.53)) and working memory paradigm (2-back accuracy: mean 10.88% (95% CI 1.19% to 
      20.56%)). Functional magnetic resonance imaging exhibited that REVERIE sports 
      enhanced neural efficiency and neuroplasticity. Multi-omics analyses revealed 
      distinct changes induced by REVERIE sports that were closely associated with 
      cognitive improvement. Minimal injury rates were 7.69% for REVERIE and 13.48% for 
      physical sports, with no serious adverse events. Collectively, this study 
      demonstrates that the virtual reality sports therapy could provide an empathetic 
      approach to addressing adolescent obesity, offering comprehensive improvements in 
      physical, psychological and cognitive health beyond mere weight loss. Clinical 
      Trial registration: ChiCTR2300068786 .
CI  - © 2025. The Author(s).
FAU - Wang, Jihong
AU  - Wang J
AD  - The Consortium for Digitalized and Intelligent Physical Education Assessment and 
      Application, School of Athletic Performance, Shanghai University of Sport, 
      Shanghai Sixth People's Hospital Affiliated to Shanghai Jiao Tong University 
      School of Medicine, Department of Computer Science and Engineering, School of 
      Electronic, Information, and Electrical Engineering, Shanghai Jiao Tong 
      University, Shanghai, China.
FAU - Qin, Yiming
AU  - Qin Y
AUID- ORCID: 0000-0001-8831-1644
AD  - The Consortium for Digitalized and Intelligent Physical Education Assessment and 
      Application, School of Athletic Performance, Shanghai University of Sport, 
      Shanghai Sixth People's Hospital Affiliated to Shanghai Jiao Tong University 
      School of Medicine, Department of Computer Science and Engineering, School of 
      Electronic, Information, and Electrical Engineering, Shanghai Jiao Tong 
      University, Shanghai, China.
AD  - School of Clinical Medicine, Tsinghua University, Beijing, China.
AD  - Department of Computer Science, City University of Hong Kong, Hong Kong Special 
      Administrative Region, China.
AD  - MOE Key Laboratory of AI, School of Electronic, Information, and Electrical 
      Engineering, Shanghai Jiao Tong University, Shanghai, China.
AD  - Institute for Proactive Healthcare, Antai College of Economics and Management, 
      Shanghai Jiao Tong University, Shanghai, China.
FAU - Wu, Qian
AU  - Wu Q
AD  - The Consortium for Digitalized and Intelligent Physical Education Assessment and 
      Application, School of Athletic Performance, Shanghai University of Sport, 
      Shanghai Sixth People's Hospital Affiliated to Shanghai Jiao Tong University 
      School of Medicine, Department of Computer Science and Engineering, School of 
      Electronic, Information, and Electrical Engineering, Shanghai Jiao Tong 
      University, Shanghai, China.
AD  - Institute for Proactive Healthcare, Antai College of Economics and Management, 
      Shanghai Jiao Tong University, Shanghai, China.
AD  - Shanghai Diabetes Institute, Shanghai Key Laboratory of Diabetes Mellitus, 
      Shanghai Clinical Center for Diabetes, Shanghai, China.
FAU - Zeng, Dian
AU  - Zeng D
AUID- ORCID: 0000-0002-5592-9584
AD  - Tsinghua Medicine, Tsinghua University, Beijing, China.
FAU - Gao, Xiaojing
AU  - Gao X
AD  - Shanghai Clinical Research and Trial Center, ShanghaiTech University, Shanghai, 
      China.
FAU - Wang, Qinyi
AU  - Wang Q
AD  - The Consortium for Digitalized and Intelligent Physical Education Assessment and 
      Application, School of Athletic Performance, Shanghai University of Sport, 
      Shanghai Sixth People's Hospital Affiliated to Shanghai Jiao Tong University 
      School of Medicine, Department of Computer Science and Engineering, School of 
      Electronic, Information, and Electrical Engineering, Shanghai Jiao Tong 
      University, Shanghai, China.
AD  - Institute for Proactive Healthcare, Antai College of Economics and Management, 
      Shanghai Jiao Tong University, Shanghai, China.
AD  - Shanghai Diabetes Institute, Shanghai Key Laboratory of Diabetes Mellitus, 
      Shanghai Clinical Center for Diabetes, Shanghai, China.
FAU - Li, Zhen
AU  - Li Z
AD  - The Consortium for Digitalized and Intelligent Physical Education Assessment and 
      Application, School of Athletic Performance, Shanghai University of Sport, 
      Shanghai Sixth People's Hospital Affiliated to Shanghai Jiao Tong University 
      School of Medicine, Department of Computer Science and Engineering, School of 
      Electronic, Information, and Electrical Engineering, Shanghai Jiao Tong 
      University, Shanghai, China.
FAU - Ni, Yueqiong
AU  - Ni Y
AUID- ORCID: 0000-0003-1285-7354
AD  - The Consortium for Digitalized and Intelligent Physical Education Assessment and 
      Application, School of Athletic Performance, Shanghai University of Sport, 
      Shanghai Sixth People's Hospital Affiliated to Shanghai Jiao Tong University 
      School of Medicine, Department of Computer Science and Engineering, School of 
      Electronic, Information, and Electrical Engineering, Shanghai Jiao Tong 
      University, Shanghai, China.
AD  - Shanghai Diabetes Institute, Shanghai Key Laboratory of Diabetes Mellitus, 
      Shanghai Clinical Center for Diabetes, Shanghai, China.
AD  - Department of Microbiome Dynamics, Leibniz Institute for Natural Product Research 
      and Infection Biology - Leibniz-Hans Knöll Institute, Jena, Germany.
AD  - Cluster of Excellence Balance of the Microverse, Friedrich Schiller University, 
      Jena, Germany.
FAU - Li, Haoxuan
AU  - Li H
AD  - School of Exercise and Health, Shanghai University of Sport, Shanghai, China.
FAU - Zhang, Ping
AU  - Zhang P
AUID- ORCID: 0000-0002-4601-0779
AD  - Department of Computer Science and Engineering, The Ohio State University, 
      Columbus, OH, USA.
AD  - Department of Biomedical Informatics, The Ohio State University, Columbus, OH, 
      USA.
FAU - Guo, Jingyi
AU  - Guo J
AD  - Clinical Research Center, Shanghai Sixth People's Hospital Affiliated to Shanghai 
      Jiao Tong University School of Medicine, Shanghai, China.
FAU - Ma, Weizhi
AU  - Ma W
AUID- ORCID: 0000-0001-5604-7527
AD  - Institute for AI Industry Research, Tsinghua University, Beijing, China.
FAU - Maitusun, Mamatkasim
AU  - Maitusun M
AD  - Hotan District Secondary Vocational and Technical School, Hotan, China.
FAU - Jin, Xufeng
AU  - Jin X
AD  - Shanghai Baoshan High School, Shanghai, China.
FAU - Chen, Minghong
AU  - Chen M
AD  - Shanghai Qiuzhen Middle School, Shanghai, China.
FAU - Zhu, Liping
AU  - Zhu L
AD  - Shanghai Baoshan High School, Shanghai, China.
FAU - Lu, Qin
AU  - Lu Q
AD  - Shanghai Baoshan High School, Shanghai, China.
FAU - Chen, Qiandi
AU  - Chen Q
AD  - Shanghai Qiuzhen Middle School, Shanghai, China.
FAU - Wu, Yuna
AU  - Wu Y
AD  - Shanghai Baoshan High School, Shanghai, China.
FAU - Lin, Chengxiang
AU  - Lin C
AD  - Shanghai Qiuzhen Middle School, Shanghai, China.
FAU - Han, Rui
AU  - Han R
AD  - The Consortium for Digitalized and Intelligent Physical Education Assessment and 
      Application, School of Athletic Performance, Shanghai University of Sport, 
      Shanghai Sixth People's Hospital Affiliated to Shanghai Jiao Tong University 
      School of Medicine, Department of Computer Science and Engineering, School of 
      Electronic, Information, and Electrical Engineering, Shanghai Jiao Tong 
      University, Shanghai, China.
AD  - Shanghai Diabetes Institute, Shanghai Key Laboratory of Diabetes Mellitus, 
      Shanghai Clinical Center for Diabetes, Shanghai, China.
FAU - Cheng, Di
AU  - Cheng D
AD  - The Consortium for Digitalized and Intelligent Physical Education Assessment and 
      Application, School of Athletic Performance, Shanghai University of Sport, 
      Shanghai Sixth People's Hospital Affiliated to Shanghai Jiao Tong University 
      School of Medicine, Department of Computer Science and Engineering, School of 
      Electronic, Information, and Electrical Engineering, Shanghai Jiao Tong 
      University, Shanghai, China.
AD  - Shanghai Diabetes Institute, Shanghai Key Laboratory of Diabetes Mellitus, 
      Shanghai Clinical Center for Diabetes, Shanghai, China.
FAU - Ni, Jiacheng
AU  - Ni J
AD  - The Consortium for Digitalized and Intelligent Physical Education Assessment and 
      Application, School of Athletic Performance, Shanghai University of Sport, 
      Shanghai Sixth People's Hospital Affiliated to Shanghai Jiao Tong University 
      School of Medicine, Department of Computer Science and Engineering, School of 
      Electronic, Information, and Electrical Engineering, Shanghai Jiao Tong 
      University, Shanghai, China.
AD  - Shanghai Diabetes Institute, Shanghai Key Laboratory of Diabetes Mellitus, 
      Shanghai Clinical Center for Diabetes, Shanghai, China.
FAU - Wang, Xiaochun
AU  - Wang X
AD  - School of Psychology, Shanghai University of Sport, Shanghai, China.
FAU - Yao, Fangshu
AU  - Yao F
AD  - School of Psychology, Shanghai University of Sport, Shanghai, China.
FAU - Zhuang, Jie
AU  - Zhuang J
AD  - School of Psychology, Shanghai University of Sport, Shanghai, China.
FAU - Xia, Jun
AU  - Xia J
AD  - School of Exercise and Health, Shanghai University of Sport, Shanghai, China.
FAU - Liu, Dan
AU  - Liu D
AD  - The Consortium for Digitalized and Intelligent Physical Education Assessment and 
      Application, School of Athletic Performance, Shanghai University of Sport, 
      Shanghai Sixth People's Hospital Affiliated to Shanghai Jiao Tong University 
      School of Medicine, Department of Computer Science and Engineering, School of 
      Electronic, Information, and Electrical Engineering, Shanghai Jiao Tong 
      University, Shanghai, China.
AD  - Shanghai Diabetes Institute, Shanghai Key Laboratory of Diabetes Mellitus, 
      Shanghai Clinical Center for Diabetes, Shanghai, China.
FAU - Lu, Yuwei
AU  - Lu Y
AD  - The Consortium for Digitalized and Intelligent Physical Education Assessment and 
      Application, School of Athletic Performance, Shanghai University of Sport, 
      Shanghai Sixth People's Hospital Affiliated to Shanghai Jiao Tong University 
      School of Medicine, Department of Computer Science and Engineering, School of 
      Electronic, Information, and Electrical Engineering, Shanghai Jiao Tong 
      University, Shanghai, China.
AD  - Shanghai Diabetes Institute, Shanghai Key Laboratory of Diabetes Mellitus, 
      Shanghai Clinical Center for Diabetes, Shanghai, China.
FAU - Kang, Piao
AU  - Kang P
AD  - The Consortium for Digitalized and Intelligent Physical Education Assessment and 
      Application, School of Athletic Performance, Shanghai University of Sport, 
      Shanghai Sixth People's Hospital Affiliated to Shanghai Jiao Tong University 
      School of Medicine, Department of Computer Science and Engineering, School of 
      Electronic, Information, and Electrical Engineering, Shanghai Jiao Tong 
      University, Shanghai, China.
AD  - Shanghai Diabetes Institute, Shanghai Key Laboratory of Diabetes Mellitus, 
      Shanghai Clinical Center for Diabetes, Shanghai, China.
FAU - Yu, Shujie
AU  - Yu S
AD  - The Consortium for Digitalized and Intelligent Physical Education Assessment and 
      Application, School of Athletic Performance, Shanghai University of Sport, 
      Shanghai Sixth People's Hospital Affiliated to Shanghai Jiao Tong University 
      School of Medicine, Department of Computer Science and Engineering, School of 
      Electronic, Information, and Electrical Engineering, Shanghai Jiao Tong 
      University, Shanghai, China.
AD  - Shanghai Diabetes Institute, Shanghai Key Laboratory of Diabetes Mellitus, 
      Shanghai Clinical Center for Diabetes, Shanghai, China.
FAU - Chen, Anran
AU  - Chen A
AD  - The Consortium for Digitalized and Intelligent Physical Education Assessment and 
      Application, School of Athletic Performance, Shanghai University of Sport, 
      Shanghai Sixth People's Hospital Affiliated to Shanghai Jiao Tong University 
      School of Medicine, Department of Computer Science and Engineering, School of 
      Electronic, Information, and Electrical Engineering, Shanghai Jiao Tong 
      University, Shanghai, China.
AD  - Shanghai Diabetes Institute, Shanghai Key Laboratory of Diabetes Mellitus, 
      Shanghai Clinical Center for Diabetes, Shanghai, China.
FAU - Zhang, Ying
AU  - Zhang Y
AD  - The Consortium for Digitalized and Intelligent Physical Education Assessment and 
      Application, School of Athletic Performance, Shanghai University of Sport, 
      Shanghai Sixth People's Hospital Affiliated to Shanghai Jiao Tong University 
      School of Medicine, Department of Computer Science and Engineering, School of 
      Electronic, Information, and Electrical Engineering, Shanghai Jiao Tong 
      University, Shanghai, China.
AD  - Shanghai Diabetes Institute, Shanghai Key Laboratory of Diabetes Mellitus, 
      Shanghai Clinical Center for Diabetes, Shanghai, China.
FAU - Li, Qian
AU  - Li Q
AD  - The Consortium for Digitalized and Intelligent Physical Education Assessment and 
      Application, School of Athletic Performance, Shanghai University of Sport, 
      Shanghai Sixth People's Hospital Affiliated to Shanghai Jiao Tong University 
      School of Medicine, Department of Computer Science and Engineering, School of 
      Electronic, Information, and Electrical Engineering, Shanghai Jiao Tong 
      University, Shanghai, China.
AD  - Shanghai Diabetes Institute, Shanghai Key Laboratory of Diabetes Mellitus, 
      Shanghai Clinical Center for Diabetes, Shanghai, China.
FAU - Ge, Wenli
AU  - Ge W
AD  - The Consortium for Digitalized and Intelligent Physical Education Assessment and 
      Application, School of Athletic Performance, Shanghai University of Sport, 
      Shanghai Sixth People's Hospital Affiliated to Shanghai Jiao Tong University 
      School of Medicine, Department of Computer Science and Engineering, School of 
      Electronic, Information, and Electrical Engineering, Shanghai Jiao Tong 
      University, Shanghai, China.
AD  - Shanghai Diabetes Institute, Shanghai Key Laboratory of Diabetes Mellitus, 
      Shanghai Clinical Center for Diabetes, Shanghai, China.
FAU - Long, Xiaoxue
AU  - Long X
AD  - The Consortium for Digitalized and Intelligent Physical Education Assessment and 
      Application, School of Athletic Performance, Shanghai University of Sport, 
      Shanghai Sixth People's Hospital Affiliated to Shanghai Jiao Tong University 
      School of Medicine, Department of Computer Science and Engineering, School of 
      Electronic, Information, and Electrical Engineering, Shanghai Jiao Tong 
      University, Shanghai, China.
AD  - Shanghai Diabetes Institute, Shanghai Key Laboratory of Diabetes Mellitus, 
      Shanghai Clinical Center for Diabetes, Shanghai, China.
FAU - Jiang, Zehua
AU  - Jiang Z
AD  - School of Clinical Medicine, Tsinghua University, Beijing, China.
AD  - Tsinghua Medicine, Tsinghua University, Beijing, China.
FAU - Guan, Zhouyu
AU  - Guan Z
AUID- ORCID: 0009-0008-5102-0067
AD  - The Consortium for Digitalized and Intelligent Physical Education Assessment and 
      Application, School of Athletic Performance, Shanghai University of Sport, 
      Shanghai Sixth People's Hospital Affiliated to Shanghai Jiao Tong University 
      School of Medicine, Department of Computer Science and Engineering, School of 
      Electronic, Information, and Electrical Engineering, Shanghai Jiao Tong 
      University, Shanghai, China.
AD  - Shanghai Diabetes Institute, Shanghai Key Laboratory of Diabetes Mellitus, 
      Shanghai Clinical Center for Diabetes, Shanghai, China.
FAU - Jin, Zihao
AU  - Jin Z
AD  - The Consortium for Digitalized and Intelligent Physical Education Assessment and 
      Application, School of Athletic Performance, Shanghai University of Sport, 
      Shanghai Sixth People's Hospital Affiliated to Shanghai Jiao Tong University 
      School of Medicine, Department of Computer Science and Engineering, School of 
      Electronic, Information, and Electrical Engineering, Shanghai Jiao Tong 
      University, Shanghai, China.
FAU - Jin, Pengfei
AU  - Jin P
AD  - China Table Tennis College, Shanghai University of Sport, Shanghai, China.
FAU - Li, Tingyao
AU  - Li T
AD  - The Consortium for Digitalized and Intelligent Physical Education Assessment and 
      Application, School of Athletic Performance, Shanghai University of Sport, 
      Shanghai Sixth People's Hospital Affiliated to Shanghai Jiao Tong University 
      School of Medicine, Department of Computer Science and Engineering, School of 
      Electronic, Information, and Electrical Engineering, Shanghai Jiao Tong 
      University, Shanghai, China.
AD  - MOE Key Laboratory of AI, School of Electronic, Information, and Electrical 
      Engineering, Shanghai Jiao Tong University, Shanghai, China.
FAU - Shu, Jia
AU  - Shu J
AD  - The Consortium for Digitalized and Intelligent Physical Education Assessment and 
      Application, School of Athletic Performance, Shanghai University of Sport, 
      Shanghai Sixth People's Hospital Affiliated to Shanghai Jiao Tong University 
      School of Medicine, Department of Computer Science and Engineering, School of 
      Electronic, Information, and Electrical Engineering, Shanghai Jiao Tong 
      University, Shanghai, China.
AD  - MOE Key Laboratory of AI, School of Electronic, Information, and Electrical 
      Engineering, Shanghai Jiao Tong University, Shanghai, China.
FAU - Yang, Jiale
AU  - Yang J
AD  - The Consortium for Digitalized and Intelligent Physical Education Assessment and 
      Application, School of Athletic Performance, Shanghai University of Sport, 
      Shanghai Sixth People's Hospital Affiliated to Shanghai Jiao Tong University 
      School of Medicine, Department of Computer Science and Engineering, School of 
      Electronic, Information, and Electrical Engineering, Shanghai Jiao Tong 
      University, Shanghai, China.
AD  - MOE Key Laboratory of AI, School of Electronic, Information, and Electrical 
      Engineering, Shanghai Jiao Tong University, Shanghai, China.
FAU - Wang, Jinyang
AU  - Wang J
AD  - School of Exercise and Health, Shanghai University of Sport, Shanghai, China.
FAU - Jiang, Nan
AU  - Jiang N
AD  - School of Healthcare Management, Tsinghua University, Beijing, China.
FAU - Qian, Jing
AU  - Qian J
AD  - Department of Psychological and Cognitive Sciences, Tsinghua University, Beijing, 
      China.
FAU - Jung, Younhyun
AU  - Jung Y
AD  - School of Computing, Gachon University, Seongnam, Korea.
FAU - Zhang, Han
AU  - Zhang H
AD  - Shanghai Clinical Research and Trial Center, ShanghaiTech University, Shanghai, 
      China.
AD  - School of Biomedical Engineering & State Key Laboratory of Advanced Medical 
      Materials and Devices, ShanghaiTech University, Shanghai, China.
FAU - Yang, Qing
AU  - Yang Q
AD  - School of Biomedical Engineering & State Key Laboratory of Advanced Medical 
      Materials and Devices, ShanghaiTech University, Shanghai, China.
FAU - Ma, Lifei
AU  - Ma L
AD  - The Consortium for Digitalized and Intelligent Physical Education Assessment and 
      Application, School of Athletic Performance, Shanghai University of Sport, 
      Shanghai Sixth People's Hospital Affiliated to Shanghai Jiao Tong University 
      School of Medicine, Department of Computer Science and Engineering, School of 
      Electronic, Information, and Electrical Engineering, Shanghai Jiao Tong 
      University, Shanghai, China.
AD  - Shanghai Diabetes Institute, Shanghai Key Laboratory of Diabetes Mellitus, 
      Shanghai Clinical Center for Diabetes, Shanghai, China.
FAU - Wu, Xiaomeng
AU  - Wu X
AD  - The Consortium for Digitalized and Intelligent Physical Education Assessment and 
      Application, School of Athletic Performance, Shanghai University of Sport, 
      Shanghai Sixth People's Hospital Affiliated to Shanghai Jiao Tong University 
      School of Medicine, Department of Computer Science and Engineering, School of 
      Electronic, Information, and Electrical Engineering, Shanghai Jiao Tong 
      University, Shanghai, China.
AD  - Shanghai Diabetes Institute, Shanghai Key Laboratory of Diabetes Mellitus, 
      Shanghai Clinical Center for Diabetes, Shanghai, China.
FAU - Huang, Xiaojun
AU  - Huang X
AD  - The Consortium for Digitalized and Intelligent Physical Education Assessment and 
      Application, School of Athletic Performance, Shanghai University of Sport, 
      Shanghai Sixth People's Hospital Affiliated to Shanghai Jiao Tong University 
      School of Medicine, Department of Computer Science and Engineering, School of 
      Electronic, Information, and Electrical Engineering, Shanghai Jiao Tong 
      University, Shanghai, China.
AD  - China Table Tennis College, Shanghai University of Sport, Shanghai, China.
FAU - Si, Dongyang
AU  - Si D
AD  - The Consortium for Digitalized and Intelligent Physical Education Assessment and 
      Application, School of Athletic Performance, Shanghai University of Sport, 
      Shanghai Sixth People's Hospital Affiliated to Shanghai Jiao Tong University 
      School of Medicine, Department of Computer Science and Engineering, School of 
      Electronic, Information, and Electrical Engineering, Shanghai Jiao Tong 
      University, Shanghai, China.
FAU - Ren, Jie
AU  - Ren J
AD  - School of Psychology, Shanghai University of Sport, Shanghai, China.
FAU - Qiao, Hui
AU  - Qiao H
AUID- ORCID: 0000-0002-4896-8657
AD  - Department of Automation, Tsinghua University, Beijing, China.
AD  - Institute for Brain and Cognitive Sciences, Tsinghua University, Beijing, China.
AD  - Beijing National Research Center for Information Science and Technology, Tsinghua 
      University, Beijing, China.
FAU - Guo, Yuchen
AU  - Guo Y
AD  - Department of Automation, Tsinghua University, Beijing, China.
AD  - Institute for Brain and Cognitive Sciences, Tsinghua University, Beijing, China.
AD  - Beijing National Research Center for Information Science and Technology, Tsinghua 
      University, Beijing, China.
FAU - Huang, Zhifeng
AU  - Huang Z
AUID- ORCID: 0000-0001-8269-6731
AD  - Oujiang Laboratory (Zhejiang Lab for Regenerative Medicine, Vision, and Brain 
      Health) and School of Pharmaceutical Sciences, Wenzhou Medical University, 
      Wenzhou, China.
FAU - Wang, Wenxiao
AU  - Wang W
AD  - Faculty of Information Technology, Macau University of Science and Technology, 
      Macao, China.
FAU - Deng, Weihong
AU  - Deng W
AD  - School of Information and Communication Engineering, Beijing University of Posts 
      and Telecommunications, Beijing, China.
FAU - Bi, Lei
AU  - Bi L
AD  - Institute of Translational Medicine, Shanghai Jiao Tong University, Shanghai, 
      China.
FAU - Zhao, Danyue
AU  - Zhao D
AD  - Department of Food Science and Nutrition, Research Institute for Future Food, The 
      Hong Kong Polytechnic University, Hong Kong Special Administrative Region, China.
FAU - Li, Yuehua
AU  - Li Y
AD  - Radiology Department, Shanghai Jiao Tong University Affiliated Sixth People's 
      Hospital, Shanghai, China.
FAU - Lau, Rynson W H
AU  - Lau RWH
AD  - Department of Computer Science, City University of Hong Kong, Hong Kong Special 
      Administrative Region, China.
FAU - Tham, Yih-Chung
AU  - Tham YC
AUID- ORCID: 0000-0002-6752-797X
AD  - Department of Ophthalmology, Yong Loo Lin School of Medicine, National University 
      of Singapore, Singapore, Singapore.
AD  - Center for Innovation and Precision Eye Health, Department of Ophthalmology, Yong 
      Loo Lin School of Medicine, National University of Singapore, Singapore, 
      Singapore.
AD  - Singapore Eye Research Institute, Singapore National Eye Center, Singapore, 
      Singapore.
AD  - Ophthalmology and Visual Science Academic Clinical Program, Duke-NUS Medical 
      School, Singapore, Singapore.
FAU - Ma, Xindong
AU  - Ma X
AD  - Division of Sports Science & Physical Education, Tsinghua University, Beijing, 
      China.
AD  - IDG/McGovern Institute for Brain Research, Tsinghua University, Beijing, China.
FAU - Ma, Jing
AU  - Ma J
AD  - Tsinghua Medicine, Tsinghua University, Beijing, China.
FAU - Shen, Dinggang
AU  - Shen D
AUID- ORCID: 0000-0002-7934-5698
AD  - Shanghai Clinical Research and Trial Center, ShanghaiTech University, Shanghai, 
      China.
AD  - School of Biomedical Engineering & State Key Laboratory of Advanced Medical 
      Materials and Devices, ShanghaiTech University, Shanghai, China.
AD  - Shanghai United Imaging Intelligence Co., Shanghai, China.
FAU - Zhang, Songhai
AU  - Zhang S
AUID- ORCID: 0000-0003-0460-1586
AD  - BNRist, the Department of Computer Science and Technology, Tsinghua University, 
      Beijing, China.
FAU - Guan, Haibing
AU  - Guan H
AD  - Department of Computer Science and Engineering, School of Electronic, 
      Information, and Electrical Engineering, Shanghai Jiao Tong University, Shanghai, 
      China.
FAU - Zou, Weiwen
AU  - Zou W
AD  - State Key Laboratory of Advanced Optical Communication Systems and Networks, 
      Intelligent Microwave Lightwave Integration Innovation Center (iMLic), Department 
      of Electronic Engineering, Shanghai Jiao Tong University, Shanghai, China.
FAU - Guo, Minyi
AU  - Guo M
AD  - Department of Computer Science and Engineering, School of Electronic, 
      Information, and Electrical Engineering, Shanghai Jiao Tong University, Shanghai, 
      China.
FAU - Guan, Xinping
AU  - Guan X
AD  - Department of Automation, School of Electronic, Information, and Electrical 
      Engineering, Shanghai Jiao Tong University, Shanghai, China.
FAU - Yang, Xiaokang
AU  - Yang X
AUID- ORCID: 0000-0003-4029-3322
AD  - Institute of Image Communication and Network, School of Electronic, Information, 
      and Electrical Engineering, Shanghai Jiao Tong University, Shanghai, China.
FAU - Xu, Aimin
AU  - Xu A
AUID- ORCID: 0000-0002-0668-033X
AD  - State Key Laboratory of Pharmaceutical Biotechnology, The University of Hong 
      Kong, Hong Kong Special Administrative Region, China.
AD  - Department of Medicine, The University of Hong Kong, Hong Kong Special 
      Administrative Region, China.
FAU - Wu, Jiarui
AU  - Wu J
AD  - National Facility for Protein Science in Shanghai, Shanghai Advanced Research 
      Institute, Chinese Academy of Sciences, Shanghai, China.
FAU - Panagiotou, Gianni
AU  - Panagiotou G
AUID- ORCID: 0000-0001-9393-124X
AD  - Department of Microbiome Dynamics, Leibniz Institute for Natural Product Research 
      and Infection Biology - Leibniz-Hans Knöll Institute, Jena, Germany.
AD  - Cluster of Excellence Balance of the Microverse, Friedrich Schiller University, 
      Jena, Germany.
AD  - Department of Medicine, The University of Hong Kong, Hong Kong Special 
      Administrative Region, China.
AD  - Faculty of Biological Sciences, Friedrich Schiller University, Jena, Germany.
FAU - Tse, Michael Andrew
AU  - Tse MA
AD  - State Key Laboratory of Pharmaceutical Biotechnology, The University of Hong 
      Kong, Hong Kong Special Administrative Region, China.
AD  - Active Health Clinic, Centre for Sports and Exercise, The University of Hong 
      Kong, Hong Kong Special Administrative Region, China.
FAU - Kim, Jinman
AU  - Kim J
AD  - School of Computer Science, The University of Sydney, Sydney, New South Wales, 
      Australia.
FAU - Wu, Enhua
AU  - Wu E
AD  - State Key Lab of Computer Science, Institute of Software, Chinese Academy of 
      Sciences, China, and Faculty of Science and Technology, University of Macau, 
      Macau Special Administrative Region, China.
FAU - Thalmann, Daniel
AU  - Thalmann D
AD  - School of Computer and Communication Sciences, EPFL, Lausanne, Switzerland.
FAU - Thalmann, Nadia Magnenat
AU  - Thalmann NM
AUID- ORCID: 0000-0002-1459-5960
AD  - MIRALab, University of Geneva, Geneva, Switzerland.
FAU - Fregni, Felipe
AU  - Fregni F
AD  - Neuromodulation Center and Center for Clinical Research Learning, Spaulding 
      Rehabilitation Hospital and Massachusetts General Hospital, Harvard Medical 
      School, Boston, MA, USA.
FAU - Wong, Tien Yin
AU  - Wong TY
AUID- ORCID: 0000-0002-8448-1264
AD  - Singapore Eye Research Institute, Singapore National Eye Center, Singapore, 
      Singapore.
AD  - Beijing Visual Science and Translational Eye Research Institute (BERI), Beijing 
      Tsinghua Changgung Hospital Eye Center, School of Clinical Medicine, Tsinghua 
      Medicine, Tsinghua University, Beijing, China.
AD  - Beijing Key Laboratory of Intelligent Diagnostic Technology and Devices for Major 
      Blinding Eye Diseases, Tsinghua Medicine, Tsinghua University, Beijing, China.
AD  - Department of Ophthalmology, Peking Union Medical College Hospital, Beijing, 
      China.
AD  - State Key Laboratory of Ophthalmology, Zhongshan Ophthalmic Center, Sun Yat-sen 
      University, Guangdong Provincial Key Laboratory of Ophthalmology and Visual 
      Science, Guangdong Provincial Clinical Research Center for Ocular Diseases, 
      Guangzhou, China.
FAU - Jia, Weiping
AU  - Jia W
AUID- ORCID: 0000-0002-6244-2168
AD  - The Consortium for Digitalized and Intelligent Physical Education Assessment and 
      Application, School of Athletic Performance, Shanghai University of Sport, 
      Shanghai Sixth People's Hospital Affiliated to Shanghai Jiao Tong University 
      School of Medicine, Department of Computer Science and Engineering, School of 
      Electronic, Information, and Electrical Engineering, Shanghai Jiao Tong 
      University, Shanghai, China.
AD  - Institute for Proactive Healthcare, Antai College of Economics and Management, 
      Shanghai Jiao Tong University, Shanghai, China.
AD  - Shanghai Diabetes Institute, Shanghai Key Laboratory of Diabetes Mellitus, 
      Shanghai Clinical Center for Diabetes, Shanghai, China.
FAU - Zeng, Rong
AU  - Zeng R
AUID- ORCID: 0000-0003-0685-4333
AD  - Shanghai Clinical Research and Trial Center, ShanghaiTech University, Shanghai, 
      China. zengrong@shanghaitech.edu.cn.
AD  - National Facility for Protein Science in Shanghai, Shanghai Advanced Research 
      Institute, Chinese Academy of Sciences, Shanghai, China. 
      zengrong@shanghaitech.edu.cn.
FAU - Lim, Chwee Teck
AU  - Lim CT
AUID- ORCID: 0000-0003-4019-9782
AD  - Department of Biomedical Engineering, National University of Singapore, 
      Singapore, Singapore. ctlim@nus.edu.sg.
AD  - Institute for Health Innovation and Technology (iHealthtech), National University 
      of Singapore, Singapore, Singapore. ctlim@nus.edu.sg.
AD  - Mechanobiology Institute, National University of Singapore, Singapore, Singapore. 
      ctlim@nus.edu.sg.
FAU - Sheng, Bin
AU  - Sheng B
AUID- ORCID: 0000-0001-8510-2556
AD  - The Consortium for Digitalized and Intelligent Physical Education Assessment and 
      Application, School of Athletic Performance, Shanghai University of Sport, 
      Shanghai Sixth People's Hospital Affiliated to Shanghai Jiao Tong University 
      School of Medicine, Department of Computer Science and Engineering, School of 
      Electronic, Information, and Electrical Engineering, Shanghai Jiao Tong 
      University, Shanghai, China. shengbin@sjtu.edu.cn.
AD  - MOE Key Laboratory of AI, School of Electronic, Information, and Electrical 
      Engineering, Shanghai Jiao Tong University, Shanghai, China. 
      shengbin@sjtu.edu.cn.
AD  - Institute for Proactive Healthcare, Antai College of Economics and Management, 
      Shanghai Jiao Tong University, Shanghai, China. shengbin@sjtu.edu.cn.
FAU - Li, Huating
AU  - Li H
AUID- ORCID: 0000-0003-0526-5545
AD  - The Consortium for Digitalized and Intelligent Physical Education Assessment and 
      Application, School of Athletic Performance, Shanghai University of Sport, 
      Shanghai Sixth People's Hospital Affiliated to Shanghai Jiao Tong University 
      School of Medicine, Department of Computer Science and Engineering, School of 
      Electronic, Information, and Electrical Engineering, Shanghai Jiao Tong 
      University, Shanghai, China. huarting99@sjtu.edu.cn.
AD  - Institute for Proactive Healthcare, Antai College of Economics and Management, 
      Shanghai Jiao Tong University, Shanghai, China. huarting99@sjtu.edu.cn.
AD  - Shanghai Diabetes Institute, Shanghai Key Laboratory of Diabetes Mellitus, 
      Shanghai Clinical Center for Diabetes, Shanghai, China. huarting99@sjtu.edu.cn.
LA  - eng
PT  - Journal Article
PT  - Randomized Controlled Trial
DEP - 20250623
PL  - United States
TA  - Nat Med
JT  - Nature medicine
JID - 9502015
SB  - IM
MH  - Humans
MH  - Adolescent
MH  - Male
MH  - Female
MH  - *Virtual Reality
MH  - *Sports
MH  - Exercise/physiology
MH  - *Exercise Therapy/methods
MH  - *Overweight/therapy
MH  - *Pediatric Obesity/therapy/physiopathology
PMC - PMC12283417
COIS- Competing interests: B.S., Huating Li, Y.Q., Q. Wu, Q. Wang and Haoxuan Li are 
      inventors on a pending invention disclosure related to this work filed by 
      Shanghai Sixth People’s Hospital and Shanghai Jiao Tong University (no. 
      PCT/CN2025/071039, filed in January 2025). The other authors declare no competing 
      interests.
EDAT- 2025/06/24 11:08
MHDA- 2025/07/23 11:26
PMCR- 2025/06/23
CRDT- 2025/06/23 23:24
PHST- 2024/11/19 00:00 [received]
PHST- 2025/04/17 00:00 [accepted]
PHST- 2025/07/23 11:26 [medline]
PHST- 2025/06/24 11:08 [pubmed]
PHST- 2025/06/23 23:24 [entrez]
PHST- 2025/06/23 00:00 [pmc-release]
AID - 10.1038/s41591-025-03724-5 [pii]
AID - 3724 [pii]
AID - 10.1038/s41591-025-03724-5 [doi]
PST - ppublish
SO  - Nat Med. 2025 Jul;31(7):2255-2268. doi: 10.1038/s41591-025-03724-5. Epub 2025 Jun 
      23.

PMID- 39587942
OWN - NLM
STAT- MEDLINE
DCOM- 20250206
LR  - 20250517
IS  - 2152-2723 (Electronic)
IS  - 2152-2715 (Linking)
VI  - 28
IP  - 2
DP  - 2025 Feb
TI  - The Development and Validation of an Artificial Intelligence Chatbot Dependence 
      Scale.
PG  - 126-131
LID - 10.1089/cyber.2024.0240 [doi]
AB  - In recent years, a plethora of artificial intelligence (AI) chatbots have been 
      developed and made available to the public. Consequently, an increasing number of 
      individuals are integrating AI chatbots into their daily lives for various 
      purposes. This trend has also raised concerns regarding AI chatbot dependence. 
      However, a valid and reliable scale to assess AI chatbot dependence is yet to be 
      developed. Therefore, this study was designed to develop and validate an AI 
      chatbot dependence scale. We obtained initial items from previous publications 
      and in-depth interviews. Subsequently, item analysis, exploratory factor analysis 
      (EFA), confirmatory factor analysis (CFA), reliability, and validity analyses 
      were performed to validate the AI chatbot dependence scale. Seventeen items 
      underwent item analysis and EFA, resulting in a single-factor model with eight 
      items explaining 58.42% of the total variance. The CFA indicated that our AI 
      chatbot dependence scale had acceptable model fitting indices, with standardized 
      loadings ranging between 0.50 and 0.76. In addition, this scale exhibited good 
      reliability and validity. Thus, the current AI chatbot dependence scale can 
      effectively evaluate individuals' dependence on AI chatbots in their daily lives.
FAU - Zhang, Xing
AU  - Zhang X
AUID- ORCID: 0009-0005-9506-174X
AD  - Department of Physical Education and Sport, Faculty of Sport Sciences, University 
      of Granada, Granada, Spain.
FAU - Yin, Mingyue
AU  - Yin M
AD  - School of Athletic performance, Shanghai University of Sport, Shanghai, China.
FAU - Zhang, Mingyang
AU  - Zhang M
AD  - School of Sport Science, Jishou University, Hunan, China.
FAU - Li, Zhaoqian
AU  - Li Z
AD  - Department of Physical Education and Sport, Faculty of Sport Sciences, University 
      of Granada, Granada, Spain.
FAU - Li, Hansen
AU  - Li H
AD  - School of Physical Education, Sichuan Agricultural University, Ya'an, China.
LA  - eng
PT  - Journal Article
PT  - Validation Study
DEP - 20241126
PL  - United States
TA  - Cyberpsychol Behav Soc Netw
JT  - Cyberpsychology, behavior and social networking
JID - 101528721
SB  - IM
MH  - Humans
MH  - *Artificial Intelligence
MH  - Reproducibility of Results
MH  - Male
MH  - Female
MH  - *Psychometrics
MH  - Adult
MH  - Factor Analysis, Statistical
MH  - Middle Aged
MH  - Young Adult
MH  - Surveys and Questionnaires
MH  - Generative Artificial Intelligence
OTO - NOTNLM
OT  - Chat GPT
OT  - artificial intelligence
OT  - chatbot dependence
OT  - psychological tests
OT  - scale development
EDAT- 2024/11/26 06:35
MHDA- 2025/02/06 23:00
CRDT- 2024/11/26 04:03
PHST- 2025/02/06 23:00 [medline]
PHST- 2024/11/26 06:35 [pubmed]
PHST- 2024/11/26 04:03 [entrez]
AID - 10.1089/cyber.2024.0240 [doi]
PST - ppublish
SO  - Cyberpsychol Behav Soc Netw. 2025 Feb;28(2):126-131. doi: 
      10.1089/cyber.2024.0240. Epub 2024 Nov 26.

PMID- 38524814
OWN - NLM
STAT- PubMed-not-MEDLINE
LR  - 20241106
IS  - 0860-021X (Print)
IS  - 2083-1862 (Electronic)
IS  - 0860-021X (Linking)
VI  - 41
IP  - 2
DP  - 2024 Mar
TI  - Using artificial intelligence for exercise prescription in personalised health 
      promotion: A critical evaluation of OpenAI's GPT-4 model.
PG  - 221-241
LID - 10.5114/biolsport.2024.133661 [doi]
AB  - The rise of artificial intelligence (AI) applications in healthcare provides new 
      possibilities for personalized health management. AI-based fitness applications 
      are becoming more common, facilitating the opportunity for individualised 
      exercise prescription. However, the use of AI carries the risk of inadequate 
      expert supervision, and the efficacy and validity of such applications have not 
      been thoroughly investigated, particularly in the context of diverse health 
      conditions. The aim of the study was to critically assess the efficacy of 
      exercise prescriptions generated by OpenAI's Generative Pre-Trained Transformer 4 
      (GPT-4) model for five example patient profiles with diverse health conditions 
      and fitness goals. Our focus was to assess the model's ability to generate 
      exercise prescriptions based on a singular, initial interaction, akin to a 
      typical user experience. The evaluation was conducted by leading experts in the 
      field of exercise prescription. Five distinct scenarios were formulated, each 
      representing a hypothetical individual with a specific health condition and 
      fitness objective. Upon receiving details of each individual, the GPT-4 model was 
      tasked with generating a 30-day exercise program. These AI-derived exercise 
      programs were subsequently subjected to a thorough evaluation by experts in 
      exercise prescription. The evaluation encompassed adherence to established 
      principles of frequency, intensity, time, and exercise type; integration of 
      perceived exertion levels; consideration for medication intake and the respective 
      medical condition; and the extent of program individualization tailored to each 
      hypothetical profile. The AI model could create general safety-conscious exercise 
      programs for various scenarios. However, the AI-generated exercise prescriptions 
      lacked precision in addressing individual health conditions and goals, often 
      prioritizing excessive safety over the effectiveness of training. The AI-based 
      approach aimed to ensure patient improvement through gradual increases in 
      training load and intensity, but the model's potential to fine-tune its 
      recommendations through ongoing interaction was not fully satisfying. AI 
      technologies, in their current state, can serve as supplemental tools in exercise 
      prescription, particularly in enhancing accessibility for individuals unable to 
      access, often costly, professional advice. However, AI technologies are not yet 
      recommended as a substitute for personalized, progressive, and health 
      condition-specific prescriptions provided by healthcare and fitness 
      professionals. Further research is needed to explore more interactive use of AI 
      models and integration of real-time physiological feedback.
CI  - Copyright © Biology of Sport 2024.
FAU - Dergaa, Ismail
AU  - Dergaa I
AD  - Primary Health Care Corporation (PHCC), Doha, Qatar.
AD  - Research Laboratory Education, Motricité, Sport et Santé (EM2S) LR19JS01, High 
      Institute of Sport and Physical Education of Sfax, University of Sfax, Sfax 3000, 
      Tunisia.
AD  - High Institute of Sport and Physical Education of Kef, Jendouba, Kef, Tunisia.
FAU - Saad, Helmi Ben
AU  - Saad HB
AD  - University of Sousse, Farhat HACHED hospital, Research Laboratory LR12SP09 «Heart 
      Failure», Sousse, Tunisia.
AD  - University of Sousse, Faculty of Medicine of Sousse, laboratory of Physiology, 
      Sousse, Tunisia.
FAU - El Omri, Abdelfatteh
AU  - El Omri A
AD  - Surgical Research Section, Department of Surgery, Hamad Medical Corporation, Doha 
      3050, Qatar.
FAU - Glenn, Jordan M
AU  - Glenn JM
AD  - Neurotrack Technologies, Redwood City CA, USA.
FAU - Clark, Cain C T
AU  - Clark CCT
AD  - College of Life Sciences, Birmingham City University, Birmingham, B15 3TN, UK.
AD  - Institute for Health and Wellbeing, Coventry University, Coventry, CV1 5FB, UK.
FAU - Washif, Jad Adrian
AU  - Washif JA
AD  - Sports Performance Division, National Sports Institute of Malaysia, Kuala Lumpur, 
      Malaysia.
FAU - Guelmami, Noomen
AU  - Guelmami N
AD  - High Institute of Sport and Physical Education of Kef, Jendouba, Kef, Tunisia.
AD  - Postgraduate School of Public Health, Department of Health Sciences (DISSAL), 
      University of Genoa, Genoa, Italy.
FAU - Hammouda, Omar
AU  - Hammouda O
AD  - Interdisciplinary Laboratory in Neurosciences, Physiology and Psychology: 
      Physical Activity, Health and Learning (LINP2), UFR STAPS (Faculty of Sport 
      Sciences), UPL, Paris Nanterre University, Nanterre, France.
AD  - Research Laboratory, Molecular Bases of Human Pathology, LR19ES13, Faculty of 
      Medicine, University of Sfax, Tunisia.
FAU - Al-Horani, Ramzi A
AU  - Al-Horani RA
AD  - Department of Exercise science, Yarmouk University, Irbid, Jordan.
FAU - Reynoso-Sánchez, Luis Felipe
AU  - Reynoso-Sánchez LF
AD  - Department of Social Sciences and Humanities, Autonomous University of Occident, 
      Los Mochis, Mexico.
FAU - Romdhani, Mohamed
AU  - Romdhani M
AD  - Interdisciplinary Laboratory in Neurosciences, Physiology and Psychology: 
      Physical Activity, Health and Learning (LINP2), UFR STAPS (Faculty of Sport 
      Sciences), UPL, Paris Nanterre University, Nanterre, France.
FAU - Paineiras-Domingos, Laisa Liane
AU  - Paineiras-Domingos LL
AD  - Departamento de Fisioterapia, Instituto Multidisciplinar de Reabilitação e Saúde, 
      Universidade Federal da Bahia, Brazil.
FAU - Vancini, Rodrigo L
AU  - Vancini RL
AD  - Centro de Educação Física e Desportos, Universidade Federal do Espírito Santo, 
      Vitória, Espírito Santo, Brazil.
FAU - Taheri, Morteza
AU  - Taheri M
AD  - Department of Motor Behavior, Faculty of Sport Sciences, University of Tehran, 
      Tehran, Iran.
FAU - Mataruna-Dos-Santos, Leonardo Jose
AU  - Mataruna-Dos-Santos LJ
AD  - Department of Creative Industries, Faculty of Communication, Arts and Sciences, 
      Canadian University of Dubai, Dubai, United Arab Emirates.
FAU - Trabelsi, Khaled
AU  - Trabelsi K
AD  - Research Laboratory Education, Motricité, Sport et Santé (EM2S) LR19JS01, High 
      Institute of Sport and Physical Education of Sfax, University of Sfax, Sfax 3000, 
      Tunisia.
FAU - Chtourou, Hamdi
AU  - Chtourou H
AD  - Research Laboratory Education, Motricité, Sport et Santé (EM2S) LR19JS01, High 
      Institute of Sport and Physical Education of Sfax, University of Sfax, Sfax 3000, 
      Tunisia.
FAU - Zghibi, Makram
AU  - Zghibi M
AD  - High Institute of Sport and Physical Education of Kef, Jendouba, Kef, Tunisia.
FAU - Eken, Özgür
AU  - Eken Ö
AD  - Department of Physical Education and Sport Teaching, Inonu University, Malatya 
      44000, Turkey.
FAU - Swed, Sarya
AU  - Swed S
AD  - University of Aleppo Faculty of Medicine: Aleppo, Aleppo Governorate, Syria.
FAU - Aissa, Mohamed Ben
AU  - Aissa MB
AD  - Postgraduate School of Public Health, Department of Health Sciences (DISSAL), 
      University of Genoa, Genoa, Italy.
FAU - Shawki, Hossam H
AU  - Shawki HH
AD  - Department of Comparative and Experimental Medicine, Nagoya City University 
      Graduate School of Medical Sciences, Nagoya 467-8601, Japan.
FAU - El-Seedi, Hesham R
AU  - El-Seedi HR
AD  - Department of Chemistry, Faculty of Science, Islamic University of Madinah, 
      Madinah, 42351, Saudi Arabia.
AD  - International Research Center for Food Nutrition and Safety, Jiangsu University, 
      Zhenjiang 212013, China.
AD  - International Research Center for Food Nutrition and Safety, Jiangsu University, 
      Zhenjiang 212013, China.
FAU - Mujika, Iñigo
AU  - Mujika I
AD  - Department of Physiology, Faculty of Medicine and Nursing, University of the 
      Basque Country, Leioa, Basque Country.
AD  - Exercise Science Laboratory, School of Kinesiology, Faculty of Medicine, 
      Universidad Finis Terrae, Santiago, Chile.
FAU - Seiler, Stephen
AU  - Seiler S
AD  - Department of Sport Science and Physical Education, University of Agder, 
      Kristiansand, Norway.
FAU - Zmijewski, Piotr
AU  - Zmijewski P
AD  - Jozef Pilsudski University of Physical Education in Warsaw, Warsaw, Poland.
FAU - Pyne, David B
AU  - Pyne DB
AD  - Research Institute for Sport and Exercise, University of Canberra, Canberra, ACT, 
      Australia.
FAU - Knechtle, Beat
AU  - Knechtle B
AD  - Institute of Primary Care, University of Zurich, Zurich, Switzerland.
FAU - Asif, Irfan M
AU  - Asif IM
AD  - Department of Family and Community Medicine, University of Alabama at Birmingham, 
      Birmingham, Alabama, USA.
FAU - Drezner, Jonathan A
AU  - Drezner JA
AD  - Center for Sports Cardiology, University of Washington, Seattle, Washington, USA.
FAU - Sandbakk, Øyvind
AU  - Sandbakk Ø
AD  - Center for Elite Sports Research, Department of Neuromedicine and Movement 
      Science, Norwegian University of Science and Technology, Trondheim, Norway.
FAU - Chamari, Karim
AU  - Chamari K
AD  - Higher institute of Sport and Physical Education, ISSEP Ksar Saïd, Manouba 
      University, Tunisia.
LA  - eng
PT  - Journal Article
DEP - 20231213
PL  - Poland
TA  - Biol Sport
JT  - Biology of sport
JID - 8700872
PMC - PMC10955739
OTO - NOTNLM
OT  - AI Challenges
OT  - AI Evaluation
OT  - ChatGPT
OT  - Chatbot
OT  - Digital Health
OT  - Exercise Optimization
OT  - Fitness Algorithms
OT  - Machine Learning
OT  - Personalized Medicine
OT  - Real-time Monitoring
COIS- The authors declare no conflict of interest. The authors wish to affirm that this 
      research was executed with complete academic integrity, free of any commercial or 
      financial biases. Specifically, while we employed the paid version of ChatGPT 4.0 
      for its advanced capabilities in exercise prescription, this was not done with 
      any intention to promote or encourage its use. Our choice of this platform was 
      strictly to assess its potential in the realm of exercise prescription, without 
      any sponsorship or incentives from the developers or associated entities of 
      ChatGPT. No author has affiliations with OpenAI or any other commercial entities 
      related to the content of the manuscript. Our sole commitment remains to 
      transparent, unbiased evaluations that serve to advance the intersection of 
      sports medicine and artificial intelligence.
EDAT- 2024/03/25 06:42
MHDA- 2024/03/25 06:43
PMCR- 2024/03/01
CRDT- 2024/03/25 04:32
PHST- 2023/10/15 00:00 [received]
PHST- 2023/11/15 00:00 [revised]
PHST- 2023/11/28 00:00 [accepted]
PHST- 2024/03/25 06:43 [medline]
PHST- 2024/03/25 06:42 [pubmed]
PHST- 2024/03/25 04:32 [entrez]
PHST- 2024/03/01 00:00 [pmc-release]
AID - 52030 [pii]
AID - 10.5114/biolsport.2024.133661 [doi]
PST - ppublish
SO  - Biol Sport. 2024 Mar;41(2):221-241. doi: 10.5114/biolsport.2024.133661. Epub 2023 
      Dec 13.

PMID- 37071279
OWN - NLM
STAT- MEDLINE
DCOM- 20230615
LR  - 20230615
IS  - 1573-9686 (Electronic)
IS  - 0090-6964 (Linking)
VI  - 51
IP  - 7
DP  - 2023 Jul
TI  - The Potential of GPT-4 as an AI-Powered Virtual Assistant for Surgeons 
      Specialized in Joint Arthroplasty.
PG  - 1366-1370
LID - 10.1007/s10439-023-03207-z [doi]
AB  - The emergence of artificial intelligence (AI) offers unprecedented opportunities 
      for joint arthroplasty surgery. Notably, on 14th March, 2023, the OpenAI company 
      officially launched its latest version GPT-4, which once again become the focus 
      of discussion on social media. Although more than 200 articles have reported the 
      potential role of ChatGPT/GPT-4 in various areas, there are no studies that 
      discussed the potential of GPT-4 as an AI-powered virtual assistant for surgeons 
      specialized in joint arthroplasty. In this study, we summarized the five major 
      roles of GPT-4 including scientific research, disease diagnosis, treatment 
      options, preoperative planning, intraoperative support, and postoperative 
      rehabilitation for arthroplasty doctors. Of note, in parallel to enjoy AI 
      dividend, it is also necessary to pay attention to protect the data from misuse 
      with ethical considerations in place.
CI  - © 2023. The Author(s) under exclusive licence to Biomedical Engineering Society.
FAU - Cheng, Kunming
AU  - Cheng K
AD  - Department of Intensive Care Unit, The Second Affiliated Hospital of Zhengzhou 
      University, Zhengzhou, Henan, China.
FAU - Li, Zhiyong
AU  - Li Z
AD  - Department of Orthopedics, Baodi Clinical College of Tianjin Medical University, 
      Tianjin, China.
FAU - Li, Cheng
AU  - Li C
AD  - Department of Orthopaedic Surgery, Beijing Jishuitan Hospital, Fourth Clinical 
      College of Peking University, Beijing, China.
FAU - Xie, Ruijie
AU  - Xie R
AD  - Department of Hand and Microsurgery, Hengyang Medical School, The Affiliated 
      Nanhua Hospital, University of South China Hengyang, Hengyang, China.
FAU - Guo, Qiang
AU  - Guo Q
AD  - Department of Orthopedics, Baodi Clinical College of Tianjin Medical University, 
      Tianjin, China.
FAU - He, Yongbin
AU  - He Y
AD  - School of Sport Medicine and Rehabilitation, Beijing Sport University, Beijing, 
      China. heyongbin012@163.com.
AD  - University of North Carolina at Chapel Hill, Chapel Hill, NC, USA. 
      heyongbin012@163.com.
FAU - Wu, Haiyang
AU  - Wu H
AD  - Department of Graduate School, Tianjin Medical University, Tianjin, China. 
      wuhaiyang2021@tmu.edu.cn.
AD  - Duke Molecular Physiology Institute, Duke University School of Medicine, Durham, 
      NC, USA. wuhaiyang2021@tmu.edu.cn.
LA  - eng
GR  - 2022M720385/China Postdoctoral Science Foundation/
PT  - Letter
DEP - 20230418
PL  - United States
TA  - Ann Biomed Eng
JT  - Annals of biomedical engineering
JID - 0361512
SB  - IM
MH  - Humans
MH  - *Artificial Intelligence
MH  - *Surgeons
MH  - Arthroplasty
OTO - NOTNLM
OT  - Arthroplasty
OT  - Artificial intelligence
OT  - Assistant
OT  - Chatbot
OT  - GPT-4
EDAT- 2023/04/19 06:00
MHDA- 2023/06/15 06:42
CRDT- 2023/04/18 11:23
PHST- 2023/04/09 00:00 [received]
PHST- 2023/04/11 00:00 [accepted]
PHST- 2023/06/15 06:42 [medline]
PHST- 2023/04/19 06:00 [pubmed]
PHST- 2023/04/18 11:23 [entrez]
AID - 10.1007/s10439-023-03207-z [pii]
AID - 10.1007/s10439-023-03207-z [doi]
PST - ppublish
SO  - Ann Biomed Eng. 2023 Jul;51(7):1366-1370. doi: 10.1007/s10439-023-03207-z. Epub 
      2023 Apr 18.

PMID- 40251635
OWN - NLM
STAT- MEDLINE
DCOM- 20250419
LR  - 20250421
IS  - 1472-6920 (Electronic)
IS  - 1472-6920 (Linking)
VI  - 25
IP  - 1
DP  - 2025 Apr 18
TI  - Knowledge and use, perceptions of benefits and limitations of artificial 
      intelligence chatbots among Italian physiotherapy students: a cross-sectional 
      national study.
PG  - 572
LID - 10.1186/s12909-025-07176-w [doi]
LID - 572
AB  - BACKGROUND: Artificial Intelligence (AI) Chatbots (e.g., ChatGPT, Microsoft Bing, 
      and Google Bard) can emulate human interaction and may support physiotherapy 
      education. Despite growing interest, physiotherapy students' perspectives remain 
      unexplored. This study investigated Italian physiotherapy students' knowledge, 
      use, and perception of the benefits and limitations of AI Chatbots. METHODS: A 
      cross-sectional study was conducted through Survey Monkey from February to June 
      2024. One thousand five hundred and thirty-one physiotherapy students from 10 
      universities were involved. The survey consisted of 23 questions investigating: 
      (a) respondent characteristics, (b) AI Chatbot knowledge and use, (c) perceived 
      benefits, and (d) limitations. Multiple-choice and Likert-scale-based questions 
      were adopted. Factors associated with knowledge, use, and perceptions of AI were 
      explored using logistic regression models. RESULTS: Of 589 students (38%) that 
      completed the survey, most were male (n = 317; 53.8%) with a mean age of 22 years 
      (SD = 3.88). Nearly all (n = 561; 95.3%) had heard of AI Chatbots, but 53.7% 
      (n = 316) never used these tools for academic purposes. Among users, learning 
      support was the most common purpose (n = 187; 31.8%), while only 9.9% (n = 58) 
      declared Chatbot use during internships. Students agreed that Chatbots have 
      limitations in performing complex tasks and may generate inaccurate results 
      (median = 3 out of 4). However, they neither agreed nor disagreed about Chatbots' 
      impact on academic performance, emotional intelligence, bias, and fairness 
      (median = 2 out of 4). The students agreed to identify the risk of misinformation 
      as a primary barrier (median = 3 out of 4). In contrast, they neither agreed nor 
      disagreed on content validity, plagiarism, privacy, and impacts on critical 
      thinking and creativity (median = 2 out of 4). Young students had 11% more odds 
      of being familiar with Chatbots than older students (OR = 0.89; 95%CI 0.84-0.95; 
      p = < 0.01), whereas female students had 39% lesser odds than males to have used 
      Chatbots for academic purposes (OR = 0.61; 95%CI 0.44-0.85; p = < 0.01). 
      CONCLUSIONS: While most students recognize the potential of AI Chatbots, they 
      express caution about their use in academia. Targeted training for students and 
      faculty, supported by institutional and national guidelines, could guarantee a 
      responsible integration of these technologies into physiotherapy education. TRIAL 
      REGISTRATION: Not applicable.
CI  - © 2025. The Author(s).
FAU - Tortella, Fabio
AU  - Tortella F
AUID- ORCID: 0009-0006-1737-2670
AD  - Azienda Ospedaliera Universitaria Integrata di Verona, Verona, Italy.
FAU - Palese, Alvisa
AU  - Palese A
AUID- ORCID: 0000-0002-3508-844X
AD  - Department of Medical Sciences, University of Udine, Udine, Italy.
FAU - Turolla, Andrea
AU  - Turolla A
AUID- ORCID: 0000-0002-1609-8060
AD  - Department of Biomedical and Neuromotor Sciences (DIBINEM), Alma Mater University 
      of Bologna, Bologna, Italy.
AD  - Unit of Occupational Medicine, IRCCS Azienda Ospedaliero-Universitaria di 
      Bologna, Bologna, Italy.
FAU - Castellini, Greta
AU  - Castellini G
AUID- ORCID: 0000-0002-3345-8187
AD  - Unit of Clinical Epidemiology, IRCCS Istituto Ortopedico Galeazzi, Milan, Italy.
FAU - Pillastrini, Paolo
AU  - Pillastrini P
AUID- ORCID: 0000-0002-8396-2250
AD  - Department of Biomedical and Neuromotor Sciences (DIBINEM), Alma Mater University 
      of Bologna, Bologna, Italy.
AD  - Unit of Occupational Medicine, IRCCS Azienda Ospedaliero-Universitaria di 
      Bologna, Bologna, Italy.
FAU - Landuzzi, Maria Gabriella
AU  - Landuzzi MG
AUID- ORCID: 0000-0003-3913-0286
AD  - Department of Human Sciences, University of Verona, Verona, Italy.
FAU - Cook, Chad
AU  - Cook C
AUID- ORCID: 0000-0001-8622-8361
AD  - Department of Orthopaedics, Duke University, Durham, NC, USA.
AD  - Duke Clinical Research Institute, Duke University, Durham, NC, USA.
AD  - Department of Population Health Sciences, Duke University, Durham, NC, USA.
FAU - Galeoto, Giovanni
AU  - Galeoto G
AUID- ORCID: 0000-0002-9043-5686
AD  - Department of Human Neurosciences, Sapienza University of Rome, Viale 
      dell'Università, 30, 00185, Rome, Italy.
AD  - IRCSS Neuromed, Pozzilli, Isernia, Italy.
FAU - Giovannico, Giuseppe
AU  - Giovannico G
AUID- ORCID: 0000-0003-2385-6816
AD  - Department of Medicine and Health Science "Vincenzo Tiberio", University of 
      Molise c/o Cardarelli Hospital, Campobasso, Italy.
FAU - Rodeghiero, Lia
AU  - Rodeghiero L
AD  - Department of Rehabilitation, Hospital of Merano (SABES-ASDAA), Teaching Hospital 
      of Paracelsus Medical University (PMU), Merano-Meran, Italy. 
      lia.rodeghiero@sabes.it.
FAU - Gianola, Silvia
AU  - Gianola S
AUID- ORCID: 0000-0003-3770-0011
AD  - Unit of Clinical Epidemiology, IRCCS Istituto Ortopedico Galeazzi, Milan, Italy.
FAU - Rossettini, Giacomo
AU  - Rossettini G
AUID- ORCID: 0000-0002-1623-7681
AD  - School of Physiotherapy, University of Verona, Verona, Italy.
AD  - Department of Physiotherapy, Faculty of Sport Sciences, Universidad Europea de 
      Madrid, Villaviciosa de Odón, 28670, Spain.
LA  - eng
PT  - Journal Article
DEP - 20250418
PL  - England
TA  - BMC Med Educ
JT  - BMC medical education
JID - 101088679
SB  - IM
MH  - Humans
MH  - Cross-Sectional Studies
MH  - Male
MH  - Female
MH  - Italy
MH  - Young Adult
MH  - *Artificial Intelligence
MH  - *Students, Health Occupations/psychology/statistics & numerical data
MH  - Surveys and Questionnaires
MH  - Adult
MH  - *Health Knowledge, Attitudes, Practice
MH  - *Physical Therapy Specialty/education
MH  - Generative Artificial Intelligence
PMC - PMC12007325
OTO - NOTNLM
OT  - Artificial intelligence chatbots
OT  - Education
OT  - Physiotherapy
OT  - Student
OT  - Survey
COIS- Declarations. Ethics approval and consent to participate: The Ethics Committee of 
      Human Sciences at the University of Verona (approval number d. 2023_38, accepted 
      on 24/01/2024) approved the present study. The study adhered to the Declaration 
      of Helsinki. Consent for publication: Not applicable. Competing interests: The 
      authors declare no competing interests. Authors’ Informations: A 
      multidisciplinary group of healthcare science educators promoted and developed 
      this study in Italy. The group consisted of professors, lecturers, and tutors 
      actively involved in university education in different healthcare science 
      disciplines (e.g., rehabilitation, physiotherapy, nursing).
EDAT- 2025/04/19 00:55
MHDA- 2025/04/19 00:56
PMCR- 2025/04/18
CRDT- 2025/04/18 23:39
PHST- 2024/12/23 00:00 [received]
PHST- 2025/04/11 00:00 [accepted]
PHST- 2025/04/19 00:56 [medline]
PHST- 2025/04/19 00:55 [pubmed]
PHST- 2025/04/18 23:39 [entrez]
PHST- 2025/04/18 00:00 [pmc-release]
AID - 10.1186/s12909-025-07176-w [pii]
AID - 7176 [pii]
AID - 10.1186/s12909-025-07176-w [doi]
PST - epublish
SO  - BMC Med Educ. 2025 Apr 18;25(1):572. doi: 10.1186/s12909-025-07176-w.

PMID- 37493985
OWN - NLM
STAT- PubMed-not-MEDLINE
LR  - 20230729
IS  - 2197-1153 (Print)
IS  - 2197-1153 (Electronic)
IS  - 2197-1153 (Linking)
VI  - 10
IP  - 1
DP  - 2023 Jul 26
TI  - Artificial intelligence and ChatGPT in Orthopaedics and sports medicine.
PG  - 74
LID - 10.1186/s40634-023-00642-8 [doi]
LID - 74
AB  - Artificial intelligence (AI) is looked upon nowadays as the potential major 
      catalyst for the fourth industrial revolution. In the last decade, AI use in 
      Orthopaedics increased approximately tenfold. Artificial intelligence helps with 
      tracking activities, evaluating diagnostic images, predicting injury risk, and 
      several other uses. Chat Generated Pre-trained Transformer (ChatGPT), which is an 
      AI-chatbot, represents an extremely controversial topic in the academic 
      community. The aim of this review article is to simplify the concept of AI and 
      study the extent of AI use in Orthopaedics and sports medicine literature. 
      Additionally, the article will also evaluate the role of ChatGPT in scientific 
      research and publications.Level of evidence: Level V, letter to review.
CI  - © 2023. This is a U.S. Government work and not under copyright protection in the 
      US; foreign copyright protection may apply.
FAU - Fayed, Aly M
AU  - Fayed AM
AUID- ORCID: 0000-0002-3905-9662
AD  - Department of Orthopaedics and Rehabilitation, University of Iowa Hospitals and 
      Clinics, Iowa City, IA, USA. a.m.alyfayed@gmail.com.
FAU - Mansur, Nacime Salomao Barbachan
AU  - Mansur NSB
AD  - Department of Orthopaedics and Rehabilitation, University of Iowa Hospitals and 
      Clinics, Iowa City, IA, USA.
FAU - de Carvalho, Kepler Alencar
AU  - de Carvalho KA
AD  - Department of Orthopaedics and Rehabilitation, University of Iowa Hospitals and 
      Clinics, Iowa City, IA, USA.
FAU - Behrens, Andrew
AU  - Behrens A
AD  - Department of Orthopaedics and Rehabilitation, University of Iowa Hospitals and 
      Clinics, Iowa City, IA, USA.
FAU - D'Hooghe, Pieter
AU  - D'Hooghe P
AD  - Aspetar Orthopedic and Sports Medicine Hospital, Doha, Qatar.
FAU - de Cesar Netto, Cesar
AU  - de Cesar Netto C
AD  - Department of Orthopaedic Surgery, Duke University, Durham, NC, USA.
LA  - eng
PT  - Journal Article
PT  - Review
DEP - 20230726
PL  - United States
TA  - J Exp Orthop
JT  - Journal of experimental orthopaedics
JID - 101653750
PMC - PMC10371934
OTO - NOTNLM
OT  - Artificial intelligence
OT  - ChatGPT
OT  - Distance mapping
OT  - Machine learning
OT  - Statistical algorithm
COIS- The authors declare that they have no competing interests.
EDAT- 2023/07/26 13:08
MHDA- 2023/07/26 13:09
PMCR- 2023/07/26
CRDT- 2023/07/26 11:22
PHST- 2023/06/13 00:00 [received]
PHST- 2023/07/18 00:00 [accepted]
PHST- 2023/07/26 13:09 [medline]
PHST- 2023/07/26 13:08 [pubmed]
PHST- 2023/07/26 11:22 [entrez]
PHST- 2023/07/26 00:00 [pmc-release]
AID - 10.1186/s40634-023-00642-8 [pii]
AID - 642 [pii]
AID - 10.1186/s40634-023-00642-8 [doi]
PST - epublish
SO  - J Exp Orthop. 2023 Jul 26;10(1):74. doi: 10.1186/s40634-023-00642-8.

PMID- 37394024
OWN - NLM
STAT- MEDLINE
DCOM- 20230811
LR  - 20230815
IS  - 1532-0480 (Electronic)
IS  - 1532-0464 (Linking)
VI  - 144
DP  - 2023 Aug
TI  - Increasing physical activity using an just-in-time adaptive digital assistant 
      supported by machine learning: A novel approach for hyper-personalised mHealth 
      interventions.
PG  - 104435
LID - S1532-0464(23)00156-9 [pii]
LID - 10.1016/j.jbi.2023.104435 [doi]
AB  - OBJECTIVE: Physical inactivity is a leading modifiable cause of death and disease 
      worldwide. Population-based interventions to increase physical activity are 
      needed. Existing automated expert systems (e.g., computer-tailored interventions) 
      have significant limitations that result in low long-term effectiveness. 
      Therefore, innovative approaches are needed. This special communication aims to 
      describe and discuss a novel mHealth intervention approach that proactively 
      offers participants with hyper-personalised intervention content adjusted in 
      real-time. METHODS: Using machine learning approaches, we propose a novel 
      physical activity intervention approach that can learn and adapt in real-time to 
      achieve high levels of personalisation and user engagement, underpinned by a 
      likeable digital assistant. It will consist of three major components: (1) 
      conversations: to increase user's knowledge on a wide range of activity-related 
      topics underpinned by Natural Language Processing; (2) nudge engine: to provide 
      users with hyper-personalised cues to action underpinned by reinforcement 
      learning (i.e., contextual bandit) and integrating real-time data from activity 
      tracking, GPS, GIS, weather, and user provided data; (3) Q&A: to facilitate users 
      asking any physical activity related questions underpinned by generative AI 
      (e.g., ChatGPT, Bard) for content generation. RESULTS: The detailed concept of 
      the proposed physical activity intervention platform demonstrates the practical 
      application of a just-in-time adaptive intervention applying various machine 
      learning techniques to deliver a hyper-personalised physical activity 
      intervention in an engaging way. Compared to traditional interventions, the novel 
      platform is expected to show potential for increased user engagement and 
      long-term effectiveness due to: (1) using new variables to personalise content 
      (e.g., GPS, weather), (2) providing behavioural support at the right time in 
      real-time, (3) implementing an engaging digital assistant and (4) improving the 
      relevance of content through applying machine learning algorithms. CONCLUSION: 
      The use of machine learning is on the rise in every aspect of today's society, 
      however few attempts have been undertaken to harness its potential to achieve 
      health behaviour change. By sharing our intervention concept, we contribute to 
      the ongoing dialogue on creating effective methods for promoting health and 
      well-being in the informatics research community. Future research should focus on 
      refining these techniques and evaluating their effectiveness in controlled and 
      real-world circumstances.
CI  - Copyright © 2023 The Authors. Published by Elsevier Inc. All rights reserved.
FAU - Vandelanotte, Corneel
AU  - Vandelanotte C
AD  - Appleton Institute, Central Queensland University, Bruce Highway, Rockhampton, 
      Queensland 4702, Australia. Electronic address: c.vandelanotte@cqu.edu.au.
FAU - Trost, Stewart
AU  - Trost S
AD  - School of Human Movement and Nutrition Science, The University of Queensland, St 
      Lucia, Queensland 4072, Australia. Electronic address: s.trost@uq.edu.au.
FAU - Hodgetts, Danya
AU  - Hodgetts D
AD  - Appleton Institute, Central Queensland University, Bruce Highway, Rockhampton, 
      Queensland 4702, Australia. Electronic address: d.hodgetts@cqu.edu.au.
FAU - Imam, Tasadduq
AU  - Imam T
AD  - School of Business and Law, Central Queensland University, 120 Spencer Street, 
      Melbourne, Victoria 3000, Australia. Electronic address: t.imam@cqu.edu.au.
FAU - Rashid, Mamunur
AU  - Rashid M
AD  - School of Engineering and Technology, Central Queensland University, 120 Spencer 
      Street, Melbourne, Victoria 3000, Australia. Electronic address: 
      m.rashid@cqu.edu.au.
FAU - To, Quyen G
AU  - To QG
AD  - Appleton Institute, Central Queensland University, Bruce Highway, Rockhampton, 
      Queensland 4702, Australia. Electronic address: q.to@cqu.edu.au.
FAU - Maher, Carol
AU  - Maher C
AD  - Allied Health and Human Performance, University of South Australia, City East 
      Campus, Adelaide, South Australia 5001, Australia. Electronic address: 
      Carol.Maher@unisa.edu.au.
LA  - eng
PT  - Journal Article
PT  - Research Support, Non-U.S. Gov't
DEP - 20230701
PL  - United States
TA  - J Biomed Inform
JT  - Journal of biomedical informatics
JID - 100970413
SB  - IM
MH  - Humans
MH  - *Exercise
MH  - Health Behavior
MH  - *Telemedicine/methods
MH  - Machine Learning
MH  - Algorithms
OTO - NOTNLM
OT  - Artificial intelligence
OT  - Behaviour change
OT  - Chatbot
OT  - Conversational agent
OT  - Exercise
OT  - Intervention
COIS- Declaration of Competing Interest The authors declare that they have no known 
      competing financial interests or personal relationships that could have appeared 
      to influence the work reported in this paper.
EDAT- 2023/07/03 00:41
MHDA- 2023/08/11 06:43
CRDT- 2023/07/02 19:24
PHST- 2023/01/19 00:00 [received]
PHST- 2023/06/26 00:00 [revised]
PHST- 2023/06/28 00:00 [accepted]
PHST- 2023/08/11 06:43 [medline]
PHST- 2023/07/03 00:41 [pubmed]
PHST- 2023/07/02 19:24 [entrez]
AID - S1532-0464(23)00156-9 [pii]
AID - 10.1016/j.jbi.2023.104435 [doi]
PST - ppublish
SO  - J Biomed Inform. 2023 Aug;144:104435. doi: 10.1016/j.jbi.2023.104435. Epub 2023 
      Jul 1.

PMID- 39574416
OWN - NLM
STAT- MEDLINE
DCOM- 20250108
LR  - 20250404
IS  - 1538-6724 (Electronic)
IS  - 0031-9023 (Print)
IS  - 0031-9023 (Linking)
VI  - 105
IP  - 1
DP  - 2025 Jan 8
TI  - Diabetic Foot Ulcer Beyond Wound Closure: Clinical Practice Guideline.
LID - 10.1093/ptj/pzae171 [doi]
LID - pzae171
AB  - A total of 37.3 million Americans have diabetes, and 96 million more have 
      prediabetes. Hyperglycemia, the hallmark of diabetes, increases the risk for 
      diabetes-related complications, including skin breakdown and cardiovascular 
      disease. Many clinical practice guidelines exist, but there are gaps regarding 
      the best approaches to assess physical fitness and mobility in adults with 
      diabetes; incorporate exercise into the care plan; and reload the diabetic foot 
      after ulcer closure has occurred to avoid ulcer reoccurrence. The purpose of this 
      clinical practice guideline was to review and assess previously published 
      guidelines and address gaps within the guidelines specific to the following: best 
      screening tools/tests and interventions to prevent a future reulceration, best 
      screening tools and interventions to assess and address mobility impairments, 
      best tools to measure and interventions to address reduced physical fitness and 
      activity, best approach to reloading the foot after ulceration closure and, 
      finally, whether improvement in physical fitness will positively change quality 
      of life and health care costs. The Guidelines Development Group performed a 
      systematic literature search and review of the literature. A total of 701 studies 
      were identified. Following duplicate removal and exclusion for irrelevance, 125 
      studies underwent full-text review, and 38 studies were included. Recommendations 
      were developed using a software assistant created specifically for guideline 
      recommendation development. Recommendations resulted for physical fitness and 
      activity inclusion and measurement for adults with diabetes and with or without 
      foot ulceration. Exercise and physical activity should be prescribed according to 
      the physiologic response of an adult with diabetes to exercise and preferences 
      for optimizing long-term quality of life and reduce health care costs. Reloading 
      following diabetic foot ulcer closure should include maximal offloading, 
      especially during the first 3 months; loading should be titrated using a footwear 
      schedule. Further research is necessary in the areas of exercise in the wound 
      healing process and the assessment of methods to reload a newly reepithelialized 
      ulcer to prevent recurrence.
CI  - © The Author(s) 2024. Published by Oxford University Press on behalf of the 
      American Physical Therapy Association.
FAU - Wendland, Deborah M
AU  - Wendland DM
AUID- ORCID: 0000-0001-5590-2544
AD  - Department of Physical Therapy, Mercer University, Atlanta, GA 30341, United 
      States.
FAU - Altenburger, Elizabeth A
AU  - Altenburger EA
AD  - Rehabilitation Services, Academic Health Center and Saxony, Indiana University 
      Health, Indianapolis, IN 46202, United States.
FAU - Swen, Shelley B
AU  - Swen SB
AD  - Desert Oasis Healthcare, Palm Springs, CA 92262, United States.
FAU - Haan, Jaimee D
AU  - Haan JD
AD  - Rehabilitation, Wound Management and Fitness, Academic Health Center, Indiana 
      University Health, Indianapolis, IN 46202, United States.
LA  - eng
GR  - APTA Academy of Clinical Electrophysiology and Wound Management/
PT  - Journal Article
PT  - Practice Guideline
PL  - United States
TA  - Phys Ther
JT  - Physical therapy
JID - 0022623
SB  - IM
MH  - Humans
MH  - *Diabetic Foot/therapy/prevention & control
MH  - Physical Fitness/physiology
MH  - Exercise Therapy/methods
MH  - Wound Healing/physiology
MH  - Quality of Life
PMC - PMC11962593
OAB - This Clinical Practice Guideline recommends that physical fitness and activity 
      are included and measured for adults who have diabetes with and without foot 
      ulceration. Exercise and physical activity should be prescribed according to the 
      individual’s current condition, physiologic response to exercise, and preference 
      to optimize long-term quality of life and reduce health care costs.
OABL- eng
OTO - NOTNLM
OT  - Clinical Guidelines
OT  - Diabetes Mellitus
OT  - Diabetic Foot
EDAT- 2024/11/22 06:22
MHDA- 2025/01/08 18:21
PMCR- 2024/11/22
CRDT- 2024/11/22 04:13
PHST- 2023/12/13 00:00 [received]
PHST- 2024/06/28 00:00 [revised]
PHST- 2024/07/30 00:00 [accepted]
PHST- 2025/01/08 18:21 [medline]
PHST- 2024/11/22 06:22 [pubmed]
PHST- 2024/11/22 04:13 [entrez]
PHST- 2024/11/22 00:00 [pmc-release]
AID - 7906829 [pii]
AID - pzae171 [pii]
AID - 10.1093/ptj/pzae171 [doi]
PST - ppublish
SO  - Phys Ther. 2025 Jan 8;105(1):pzae171. doi: 10.1093/ptj/pzae171.

PMID- 40761518
OWN - NLM
STAT- PubMed-not-MEDLINE
LR  - 20250807
IS  - 2754-0413 (Electronic)
IS  - 2754-0413 (Linking)
VI  - 4
IP  - 1
DP  - 2025
TI  - Reporting guideline for chatbot health advice studies: the Chatbot Assessment 
      Reporting Tool (CHART) statement.
PG  - e001632
LID - 10.1136/bmjmed-2025-001632 [doi]
LID - e001632
AB  - The Chatbot Assessment Reporting Tool (CHART) is a reporting guideline developed 
      to provide reporting recommendations for studies evaluating the performance of 
      generative artificial intelligence (AI)-driven chatbots when summarising clinical 
      evidence and providing health advice, referred to as chatbot health advice 
      studies. CHART was developed in several phases after performing a comprehensive 
      systematic review to identify variation in the conduct, reporting, and method in 
      chatbot health advice studies. Findings from the review were used to develop a 
      draft checklist that was revised through an international, multidisciplinary, 
      modified, asynchronous Delphi consensus process of 531 stakeholders, three 
      synchronous panel consensus meetings of 48 stakeholders, and subsequent pilot 
      testing of the checklist. CHART includes 12 items and 39 subitems to promote 
      transparent and comprehensive reporting of chatbot health advice studies. These 
      include title (subitem 1a), abstract/summary (subitem 1b), background (subitems 
      2a,b), model identifiers (subitems 3a,b), model details (subitems 4a-c), prompt 
      engineering (subitems 5a,b), query strategy (subitems 6a-d), performance 
      evaluation (subitems 7a,b), sample size (subitem 8), data analysis (subitem 9a), 
      results (subitems 10a-c), discussion (subitems 11a-c), disclosures (subitem 12a), 
      funding (subitem 12b), ethics (subitem 12c), protocol (subitem 12d), and data 
      availability (subitem 12e). The CHART checklist and corresponding diagram of the 
      method were designed to support key stakeholders including clinicians, 
      researchers, editors, peer reviewers, and readers in reporting, understanding, 
      and interpreting the findings of chatbot health advice studies.
CI  - Copyright © Author(s) (or their employer(s)) 2025. Re-use permitted under CC 
      BY-NC. No commercial re-use. See rights and permissions. Published by BMJ Group.
CN  - CHART Collaborative
LA  - eng
PT  - Journal Article
DEP - 20250801
PL  - England
TA  - BMJ Med
JT  - BMJ medicine
JID - 9918487584306676
PMC - PMC12320030
OTO - NOTNLM
OT  - Ethics, medical
OT  - Guideline adherence
OT  - Research design
COIS- All authors have completed the ICMJE uniform disclosure form at 
      www.icmje.org/disclosure-of-interest/ and declare: support from McMaster 
      University for the submitted work. GSC is a National Institute for Health and 
      Care Research (NIHR) Senior Investigator. The views expressed in this article are 
      those of the author(s) and not necessarily those of the NIHR, or the Department 
      of Health and Social Care. AJT has received funding from HealthSense to 
      investigate evidence-based medicine applications of large language models. PM is 
      the co-founder of BrainX. AS has received research funding from the Australian 
      government and is co-founder of BantingMed Pty. DS is the Acting Deputy Editor 
      for the Lancet Digital Health. MM has received research funding from The Hospital 
      Research Founding Group. TF sits on the executive committee of MDEpiNet. HF is a 
      Senior Executive Editor for The Lancet. CL is editor-in-chief of the Annals of 
      Internal Medicine. AF is executive managing editor and vice president, editorial 
      operations, at JAMA and the JAMA Network. TF and EL are journal editors for The 
      BMJ. RA is the editor-in-chief of the International Journal of Surgery. GS is an 
      executive editor of Artificial Intelligence in Medicine. SL is a paid consultant 
      for Astellas. DP has received research funding from the Italian Ministry of 
      University and Research. MO is a paid consultant for Theator. TA, POV, and GG are 
      board members of the MAGIC Evidence Ecosystem Foundation (www.magicproject.org), 
      a not-for-profit organisation that conducts research and evidence appraisal and 
      guideline methodology and implementation, and provides authoring and publication 
      software (MAGICapp) for evidence summaries, guidelines, and decision aids.
FIR - Huo, Bright
IR  - Huo B
IRAD- Division of General Surgery, Department of Surgery, McMaster University, 
      Hamilton, ON, Canada.
IRAD- Centre for Statistics in Medicine, Nuffield Department of Orthopaedics, 
      Rheumatology & Musculoskeletal Sciences, Botnar Research Centre, University of 
      Oxford, Oxford, UK.
IRAD- UK EQUATOR Centre, University of Oxford, Oxford, UK.
IRAD- Department of Biomedical Informatics and Data Science, Yale University School of 
      Medicine, New Haven, CT, USA.
IRAD- Nuffield Department of Clinical Neurosciences, Medical Sciences Division, 
      University of Oxford, Oxford, UK.
IRAD- JAMA and JAMA Network, American Medical Association, Chicago, IL, USA.
IRAD- Department of Health Research Methods, Evidence, and Impact, McMaster University, 
      Hamilton, ON, Canada.
IRAD- USC Institute of Urology and Catherine and Joseph Aresty Department of Urology, 
      Keck School of Medicine, University of Southern California, Los Angeles, CA, USA.
IRAD- Artificial Intelligence Center at USC Urology, USC Institute of Urology, 
      University of Southern California, Los Angeles, CA, USA.
IRAD- Sports Medicine Centre, West China Hospital, Sichuan University, Chengdu, China.
IRAD- Department of Orthopaedics and Orthopaedic Research Institute, West China 
      Hospital, Sichuan University, Chengdu, People's Republic of China.
IRAD- Duke-NUS Medical School, National University of Singapore, Singapore.
IRAD- Cleveland Clinic, Case Western Reserve University, Cleveland, OH, USA.
IRAD- Department of Medicine, Women's College Research Institute, University of 
      Toronto, Toronto, ON, Canada.
IRAD- Annals of Internal Medicine, American College of Physicians, Philadelphia, PA, 
      USA.
IRAD- American College of Physicians, Philadelphia, PA, USA.
IRAD- Department of Public Health, University of Naples Federico II, Naples, Italy.
IRAD- Office of Science Dissemination, Office of Science, Centers for Disease Control 
      and Prevention, Atlanta, GA, USA.
IRAD- Department of General Surgery, Papageorgiou General Hospital, Thessaloniki, 
      Greece.
IRAD- British Psychological Society, University of Plymouth, Plymouth, UK.
IRAD- Innovation Support Unit, Department of Family Practice, University of British 
      Columbia, Vancouver, BC, Canada.
IRAD- Patient subject matter expert, Independent cybersecurity professional.
IRAD- Department of Epidemiology, Gillings School of Global Public Health, University 
      of North Carolina at Chapel Hill, Chapel Hill, NC, USA.
IRAD- The BMJ, London, UK.
IRAD- Department of Neurology, Brigham and Women's Hospital, Boston, MA, USA.
IRAD- International Journal of Surgery, Lewes, DE, USA.
IRAD- Eworkflow, London, UK.
IRAD- Department of Oncology, McMaster University, Hamilton, ON, Canada.
IRAD- Hospital Clinico San Carlos, Instituto de Investigación Sanitaria San Carlos, 
      Facultad de Medicina Universidad Complutense de Madrid, Madrid, Spain.
IRAD- The George Institute for Global Health, Tyree Institute of Health Engineering, 
      UNSW Engineering; School of Population Health, UNSW Medicine and Health, Sydney, 
      NSW, Australia.
IRAD- Hardian Health, Haywards Heath, UK.
IRAD- Centre for Journalology, Ottawa Hospital Research Institute, Ottawa, ON, Canada.
IRAD- Digestive Diseases Institute, Cleveland Clinic, Cleveland, OH, USA.
IRAD- Postgraduate Institute of Medical Education and Research, Chandigarh, India.
IRAD- University of Maribor, Maribor, Slovenia.
IRAD- Australian Institute for Machine Learning, Adelaide, SA, Australia.
IRAD- Phelix AI, Hamilton, ON, Canada.
IRAD- Clinica di Chirurgia Generale e d'Urgenza, Università Politecnica delle Marche, 
      Ancona, Italy.
IRAD- Institute for Evidence in Medicine, Medical Center and Faculty of Medicine, 
      University of Freiburg, Freiburg, Germany.
IRAD- Cochrane Germany, Cochrane Germany Foundation, Freiburg, Germany.
IRAD- MAGIC Evidence Ecosystem Foundation, Oslo, Norway.
IRAD- University Hospitals of Geneva, Geneva, Switzerland.
IRAD- The Lancet Digital Health, London, UK.
IRAD- The Lancet, London, UK.
IRAD- Health Organisation, Policy, Economics (HOPE), Centre for Primary Care & Health 
      Services Research, University of Manchester, Manchester, UK.
IRAD- LSE Health, London School of Economics and Political Science, London, UK.
IRAD- New York University Langone Health, New York, NY, USA.
IRAD- College of Medicine and Health, University of Birmingham, Birmingham, UK.
IRAD- School of Global Public Health, New York University, New York, NY, USA.
FIR - Collins, Gary
IR  - Collins G
IRAD- Division of General Surgery, Department of Surgery, McMaster University, 
      Hamilton, ON, Canada.
IRAD- Centre for Statistics in Medicine, Nuffield Department of Orthopaedics, 
      Rheumatology & Musculoskeletal Sciences, Botnar Research Centre, University of 
      Oxford, Oxford, UK.
IRAD- UK EQUATOR Centre, University of Oxford, Oxford, UK.
IRAD- Department of Biomedical Informatics and Data Science, Yale University School of 
      Medicine, New Haven, CT, USA.
IRAD- Nuffield Department of Clinical Neurosciences, Medical Sciences Division, 
      University of Oxford, Oxford, UK.
IRAD- JAMA and JAMA Network, American Medical Association, Chicago, IL, USA.
IRAD- Department of Health Research Methods, Evidence, and Impact, McMaster University, 
      Hamilton, ON, Canada.
IRAD- USC Institute of Urology and Catherine and Joseph Aresty Department of Urology, 
      Keck School of Medicine, University of Southern California, Los Angeles, CA, USA.
IRAD- Artificial Intelligence Center at USC Urology, USC Institute of Urology, 
      University of Southern California, Los Angeles, CA, USA.
IRAD- Sports Medicine Centre, West China Hospital, Sichuan University, Chengdu, China.
IRAD- Department of Orthopaedics and Orthopaedic Research Institute, West China 
      Hospital, Sichuan University, Chengdu, People's Republic of China.
IRAD- Duke-NUS Medical School, National University of Singapore, Singapore.
IRAD- Cleveland Clinic, Case Western Reserve University, Cleveland, OH, USA.
IRAD- Department of Medicine, Women's College Research Institute, University of 
      Toronto, Toronto, ON, Canada.
IRAD- Annals of Internal Medicine, American College of Physicians, Philadelphia, PA, 
      USA.
IRAD- American College of Physicians, Philadelphia, PA, USA.
IRAD- Department of Public Health, University of Naples Federico II, Naples, Italy.
IRAD- Office of Science Dissemination, Office of Science, Centers for Disease Control 
      and Prevention, Atlanta, GA, USA.
IRAD- Department of General Surgery, Papageorgiou General Hospital, Thessaloniki, 
      Greece.
IRAD- British Psychological Society, University of Plymouth, Plymouth, UK.
IRAD- Innovation Support Unit, Department of Family Practice, University of British 
      Columbia, Vancouver, BC, Canada.
IRAD- Patient subject matter expert, Independent cybersecurity professional.
IRAD- Department of Epidemiology, Gillings School of Global Public Health, University 
      of North Carolina at Chapel Hill, Chapel Hill, NC, USA.
IRAD- The BMJ, London, UK.
IRAD- Department of Neurology, Brigham and Women's Hospital, Boston, MA, USA.
IRAD- International Journal of Surgery, Lewes, DE, USA.
IRAD- Eworkflow, London, UK.
IRAD- Department of Oncology, McMaster University, Hamilton, ON, Canada.
IRAD- Hospital Clinico San Carlos, Instituto de Investigación Sanitaria San Carlos, 
      Facultad de Medicina Universidad Complutense de Madrid, Madrid, Spain.
IRAD- The George Institute for Global Health, Tyree Institute of Health Engineering, 
      UNSW Engineering; School of Population Health, UNSW Medicine and Health, Sydney, 
      NSW, Australia.
IRAD- Hardian Health, Haywards Heath, UK.
IRAD- Centre for Journalology, Ottawa Hospital Research Institute, Ottawa, ON, Canada.
IRAD- Digestive Diseases Institute, Cleveland Clinic, Cleveland, OH, USA.
IRAD- Postgraduate Institute of Medical Education and Research, Chandigarh, India.
IRAD- University of Maribor, Maribor, Slovenia.
IRAD- Australian Institute for Machine Learning, Adelaide, SA, Australia.
IRAD- Phelix AI, Hamilton, ON, Canada.
IRAD- Clinica di Chirurgia Generale e d'Urgenza, Università Politecnica delle Marche, 
      Ancona, Italy.
IRAD- Institute for Evidence in Medicine, Medical Center and Faculty of Medicine, 
      University of Freiburg, Freiburg, Germany.
IRAD- Cochrane Germany, Cochrane Germany Foundation, Freiburg, Germany.
IRAD- MAGIC Evidence Ecosystem Foundation, Oslo, Norway.
IRAD- University Hospitals of Geneva, Geneva, Switzerland.
IRAD- The Lancet Digital Health, London, UK.
IRAD- The Lancet, London, UK.
IRAD- Health Organisation, Policy, Economics (HOPE), Centre for Primary Care & Health 
      Services Research, University of Manchester, Manchester, UK.
IRAD- LSE Health, London School of Economics and Political Science, London, UK.
IRAD- New York University Langone Health, New York, NY, USA.
IRAD- College of Medicine and Health, University of Birmingham, Birmingham, UK.
IRAD- School of Global Public Health, New York University, New York, NY, USA.
FIR - Chartash, David
IR  - Chartash D
IRAD- Division of General Surgery, Department of Surgery, McMaster University, 
      Hamilton, ON, Canada.
IRAD- Centre for Statistics in Medicine, Nuffield Department of Orthopaedics, 
      Rheumatology & Musculoskeletal Sciences, Botnar Research Centre, University of 
      Oxford, Oxford, UK.
IRAD- UK EQUATOR Centre, University of Oxford, Oxford, UK.
IRAD- Department of Biomedical Informatics and Data Science, Yale University School of 
      Medicine, New Haven, CT, USA.
IRAD- Nuffield Department of Clinical Neurosciences, Medical Sciences Division, 
      University of Oxford, Oxford, UK.
IRAD- JAMA and JAMA Network, American Medical Association, Chicago, IL, USA.
IRAD- Department of Health Research Methods, Evidence, and Impact, McMaster University, 
      Hamilton, ON, Canada.
IRAD- USC Institute of Urology and Catherine and Joseph Aresty Department of Urology, 
      Keck School of Medicine, University of Southern California, Los Angeles, CA, USA.
IRAD- Artificial Intelligence Center at USC Urology, USC Institute of Urology, 
      University of Southern California, Los Angeles, CA, USA.
IRAD- Sports Medicine Centre, West China Hospital, Sichuan University, Chengdu, China.
IRAD- Department of Orthopaedics and Orthopaedic Research Institute, West China 
      Hospital, Sichuan University, Chengdu, People's Republic of China.
IRAD- Duke-NUS Medical School, National University of Singapore, Singapore.
IRAD- Cleveland Clinic, Case Western Reserve University, Cleveland, OH, USA.
IRAD- Department of Medicine, Women's College Research Institute, University of 
      Toronto, Toronto, ON, Canada.
IRAD- Annals of Internal Medicine, American College of Physicians, Philadelphia, PA, 
      USA.
IRAD- American College of Physicians, Philadelphia, PA, USA.
IRAD- Department of Public Health, University of Naples Federico II, Naples, Italy.
IRAD- Office of Science Dissemination, Office of Science, Centers for Disease Control 
      and Prevention, Atlanta, GA, USA.
IRAD- Department of General Surgery, Papageorgiou General Hospital, Thessaloniki, 
      Greece.
IRAD- British Psychological Society, University of Plymouth, Plymouth, UK.
IRAD- Innovation Support Unit, Department of Family Practice, University of British 
      Columbia, Vancouver, BC, Canada.
IRAD- Patient subject matter expert, Independent cybersecurity professional.
IRAD- Department of Epidemiology, Gillings School of Global Public Health, University 
      of North Carolina at Chapel Hill, Chapel Hill, NC, USA.
IRAD- The BMJ, London, UK.
IRAD- Department of Neurology, Brigham and Women's Hospital, Boston, MA, USA.
IRAD- International Journal of Surgery, Lewes, DE, USA.
IRAD- Eworkflow, London, UK.
IRAD- Department of Oncology, McMaster University, Hamilton, ON, Canada.
IRAD- Hospital Clinico San Carlos, Instituto de Investigación Sanitaria San Carlos, 
      Facultad de Medicina Universidad Complutense de Madrid, Madrid, Spain.
IRAD- The George Institute for Global Health, Tyree Institute of Health Engineering, 
      UNSW Engineering; School of Population Health, UNSW Medicine and Health, Sydney, 
      NSW, Australia.
IRAD- Hardian Health, Haywards Heath, UK.
IRAD- Centre for Journalology, Ottawa Hospital Research Institute, Ottawa, ON, Canada.
IRAD- Digestive Diseases Institute, Cleveland Clinic, Cleveland, OH, USA.
IRAD- Postgraduate Institute of Medical Education and Research, Chandigarh, India.
IRAD- University of Maribor, Maribor, Slovenia.
IRAD- Australian Institute for Machine Learning, Adelaide, SA, Australia.
IRAD- Phelix AI, Hamilton, ON, Canada.
IRAD- Clinica di Chirurgia Generale e d'Urgenza, Università Politecnica delle Marche, 
      Ancona, Italy.
IRAD- Institute for Evidence in Medicine, Medical Center and Faculty of Medicine, 
      University of Freiburg, Freiburg, Germany.
IRAD- Cochrane Germany, Cochrane Germany Foundation, Freiburg, Germany.
IRAD- MAGIC Evidence Ecosystem Foundation, Oslo, Norway.
IRAD- University Hospitals of Geneva, Geneva, Switzerland.
IRAD- The Lancet Digital Health, London, UK.
IRAD- The Lancet, London, UK.
IRAD- Health Organisation, Policy, Economics (HOPE), Centre for Primary Care & Health 
      Services Research, University of Manchester, Manchester, UK.
IRAD- LSE Health, London School of Economics and Political Science, London, UK.
IRAD- New York University Langone Health, New York, NY, USA.
IRAD- College of Medicine and Health, University of Birmingham, Birmingham, UK.
IRAD- School of Global Public Health, New York University, New York, NY, USA.
FIR - Thirunavukarasu, Arun
IR  - Thirunavukarasu A
IRAD- Division of General Surgery, Department of Surgery, McMaster University, 
      Hamilton, ON, Canada.
IRAD- Centre for Statistics in Medicine, Nuffield Department of Orthopaedics, 
      Rheumatology & Musculoskeletal Sciences, Botnar Research Centre, University of 
      Oxford, Oxford, UK.
IRAD- UK EQUATOR Centre, University of Oxford, Oxford, UK.
IRAD- Department of Biomedical Informatics and Data Science, Yale University School of 
      Medicine, New Haven, CT, USA.
IRAD- Nuffield Department of Clinical Neurosciences, Medical Sciences Division, 
      University of Oxford, Oxford, UK.
IRAD- JAMA and JAMA Network, American Medical Association, Chicago, IL, USA.
IRAD- Department of Health Research Methods, Evidence, and Impact, McMaster University, 
      Hamilton, ON, Canada.
IRAD- USC Institute of Urology and Catherine and Joseph Aresty Department of Urology, 
      Keck School of Medicine, University of Southern California, Los Angeles, CA, USA.
IRAD- Artificial Intelligence Center at USC Urology, USC Institute of Urology, 
      University of Southern California, Los Angeles, CA, USA.
IRAD- Sports Medicine Centre, West China Hospital, Sichuan University, Chengdu, China.
IRAD- Department of Orthopaedics and Orthopaedic Research Institute, West China 
      Hospital, Sichuan University, Chengdu, People's Republic of China.
IRAD- Duke-NUS Medical School, National University of Singapore, Singapore.
IRAD- Cleveland Clinic, Case Western Reserve University, Cleveland, OH, USA.
IRAD- Department of Medicine, Women's College Research Institute, University of 
      Toronto, Toronto, ON, Canada.
IRAD- Annals of Internal Medicine, American College of Physicians, Philadelphia, PA, 
      USA.
IRAD- American College of Physicians, Philadelphia, PA, USA.
IRAD- Department of Public Health, University of Naples Federico II, Naples, Italy.
IRAD- Office of Science Dissemination, Office of Science, Centers for Disease Control 
      and Prevention, Atlanta, GA, USA.
IRAD- Department of General Surgery, Papageorgiou General Hospital, Thessaloniki, 
      Greece.
IRAD- British Psychological Society, University of Plymouth, Plymouth, UK.
IRAD- Innovation Support Unit, Department of Family Practice, University of British 
      Columbia, Vancouver, BC, Canada.
IRAD- Patient subject matter expert, Independent cybersecurity professional.
IRAD- Department of Epidemiology, Gillings School of Global Public Health, University 
      of North Carolina at Chapel Hill, Chapel Hill, NC, USA.
IRAD- The BMJ, London, UK.
IRAD- Department of Neurology, Brigham and Women's Hospital, Boston, MA, USA.
IRAD- International Journal of Surgery, Lewes, DE, USA.
IRAD- Eworkflow, London, UK.
IRAD- Department of Oncology, McMaster University, Hamilton, ON, Canada.
IRAD- Hospital Clinico San Carlos, Instituto de Investigación Sanitaria San Carlos, 
      Facultad de Medicina Universidad Complutense de Madrid, Madrid, Spain.
IRAD- The George Institute for Global Health, Tyree Institute of Health Engineering, 
      UNSW Engineering; School of Population Health, UNSW Medicine and Health, Sydney, 
      NSW, Australia.
IRAD- Hardian Health, Haywards Heath, UK.
IRAD- Centre for Journalology, Ottawa Hospital Research Institute, Ottawa, ON, Canada.
IRAD- Digestive Diseases Institute, Cleveland Clinic, Cleveland, OH, USA.
IRAD- Postgraduate Institute of Medical Education and Research, Chandigarh, India.
IRAD- University of Maribor, Maribor, Slovenia.
IRAD- Australian Institute for Machine Learning, Adelaide, SA, Australia.
IRAD- Phelix AI, Hamilton, ON, Canada.
IRAD- Clinica di Chirurgia Generale e d'Urgenza, Università Politecnica delle Marche, 
      Ancona, Italy.
IRAD- Institute for Evidence in Medicine, Medical Center and Faculty of Medicine, 
      University of Freiburg, Freiburg, Germany.
IRAD- Cochrane Germany, Cochrane Germany Foundation, Freiburg, Germany.
IRAD- MAGIC Evidence Ecosystem Foundation, Oslo, Norway.
IRAD- University Hospitals of Geneva, Geneva, Switzerland.
IRAD- The Lancet Digital Health, London, UK.
IRAD- The Lancet, London, UK.
IRAD- Health Organisation, Policy, Economics (HOPE), Centre for Primary Care & Health 
      Services Research, University of Manchester, Manchester, UK.
IRAD- LSE Health, London School of Economics and Political Science, London, UK.
IRAD- New York University Langone Health, New York, NY, USA.
IRAD- College of Medicine and Health, University of Birmingham, Birmingham, UK.
IRAD- School of Global Public Health, New York University, New York, NY, USA.
FIR - Flanagin, Annette
IR  - Flanagin A
IRAD- Division of General Surgery, Department of Surgery, McMaster University, 
      Hamilton, ON, Canada.
IRAD- Centre for Statistics in Medicine, Nuffield Department of Orthopaedics, 
      Rheumatology & Musculoskeletal Sciences, Botnar Research Centre, University of 
      Oxford, Oxford, UK.
IRAD- UK EQUATOR Centre, University of Oxford, Oxford, UK.
IRAD- Department of Biomedical Informatics and Data Science, Yale University School of 
      Medicine, New Haven, CT, USA.
IRAD- Nuffield Department of Clinical Neurosciences, Medical Sciences Division, 
      University of Oxford, Oxford, UK.
IRAD- JAMA and JAMA Network, American Medical Association, Chicago, IL, USA.
IRAD- Department of Health Research Methods, Evidence, and Impact, McMaster University, 
      Hamilton, ON, Canada.
IRAD- USC Institute of Urology and Catherine and Joseph Aresty Department of Urology, 
      Keck School of Medicine, University of Southern California, Los Angeles, CA, USA.
IRAD- Artificial Intelligence Center at USC Urology, USC Institute of Urology, 
      University of Southern California, Los Angeles, CA, USA.
IRAD- Sports Medicine Centre, West China Hospital, Sichuan University, Chengdu, China.
IRAD- Department of Orthopaedics and Orthopaedic Research Institute, West China 
      Hospital, Sichuan University, Chengdu, People's Republic of China.
IRAD- Duke-NUS Medical School, National University of Singapore, Singapore.
IRAD- Cleveland Clinic, Case Western Reserve University, Cleveland, OH, USA.
IRAD- Department of Medicine, Women's College Research Institute, University of 
      Toronto, Toronto, ON, Canada.
IRAD- Annals of Internal Medicine, American College of Physicians, Philadelphia, PA, 
      USA.
IRAD- American College of Physicians, Philadelphia, PA, USA.
IRAD- Department of Public Health, University of Naples Federico II, Naples, Italy.
IRAD- Office of Science Dissemination, Office of Science, Centers for Disease Control 
      and Prevention, Atlanta, GA, USA.
IRAD- Department of General Surgery, Papageorgiou General Hospital, Thessaloniki, 
      Greece.
IRAD- British Psychological Society, University of Plymouth, Plymouth, UK.
IRAD- Innovation Support Unit, Department of Family Practice, University of British 
      Columbia, Vancouver, BC, Canada.
IRAD- Patient subject matter expert, Independent cybersecurity professional.
IRAD- Department of Epidemiology, Gillings School of Global Public Health, University 
      of North Carolina at Chapel Hill, Chapel Hill, NC, USA.
IRAD- The BMJ, London, UK.
IRAD- Department of Neurology, Brigham and Women's Hospital, Boston, MA, USA.
IRAD- International Journal of Surgery, Lewes, DE, USA.
IRAD- Eworkflow, London, UK.
IRAD- Department of Oncology, McMaster University, Hamilton, ON, Canada.
IRAD- Hospital Clinico San Carlos, Instituto de Investigación Sanitaria San Carlos, 
      Facultad de Medicina Universidad Complutense de Madrid, Madrid, Spain.
IRAD- The George Institute for Global Health, Tyree Institute of Health Engineering, 
      UNSW Engineering; School of Population Health, UNSW Medicine and Health, Sydney, 
      NSW, Australia.
IRAD- Hardian Health, Haywards Heath, UK.
IRAD- Centre for Journalology, Ottawa Hospital Research Institute, Ottawa, ON, Canada.
IRAD- Digestive Diseases Institute, Cleveland Clinic, Cleveland, OH, USA.
IRAD- Postgraduate Institute of Medical Education and Research, Chandigarh, India.
IRAD- University of Maribor, Maribor, Slovenia.
IRAD- Australian Institute for Machine Learning, Adelaide, SA, Australia.
IRAD- Phelix AI, Hamilton, ON, Canada.
IRAD- Clinica di Chirurgia Generale e d'Urgenza, Università Politecnica delle Marche, 
      Ancona, Italy.
IRAD- Institute for Evidence in Medicine, Medical Center and Faculty of Medicine, 
      University of Freiburg, Freiburg, Germany.
IRAD- Cochrane Germany, Cochrane Germany Foundation, Freiburg, Germany.
IRAD- MAGIC Evidence Ecosystem Foundation, Oslo, Norway.
IRAD- University Hospitals of Geneva, Geneva, Switzerland.
IRAD- The Lancet Digital Health, London, UK.
IRAD- The Lancet, London, UK.
IRAD- Health Organisation, Policy, Economics (HOPE), Centre for Primary Care & Health 
      Services Research, University of Manchester, Manchester, UK.
IRAD- LSE Health, London School of Economics and Political Science, London, UK.
IRAD- New York University Langone Health, New York, NY, USA.
IRAD- College of Medicine and Health, University of Birmingham, Birmingham, UK.
IRAD- School of Global Public Health, New York University, New York, NY, USA.
FIR - Iorio, Alfonso
IR  - Iorio A
IRAD- Division of General Surgery, Department of Surgery, McMaster University, 
      Hamilton, ON, Canada.
IRAD- Centre for Statistics in Medicine, Nuffield Department of Orthopaedics, 
      Rheumatology & Musculoskeletal Sciences, Botnar Research Centre, University of 
      Oxford, Oxford, UK.
IRAD- UK EQUATOR Centre, University of Oxford, Oxford, UK.
IRAD- Department of Biomedical Informatics and Data Science, Yale University School of 
      Medicine, New Haven, CT, USA.
IRAD- Nuffield Department of Clinical Neurosciences, Medical Sciences Division, 
      University of Oxford, Oxford, UK.
IRAD- JAMA and JAMA Network, American Medical Association, Chicago, IL, USA.
IRAD- Department of Health Research Methods, Evidence, and Impact, McMaster University, 
      Hamilton, ON, Canada.
IRAD- USC Institute of Urology and Catherine and Joseph Aresty Department of Urology, 
      Keck School of Medicine, University of Southern California, Los Angeles, CA, USA.
IRAD- Artificial Intelligence Center at USC Urology, USC Institute of Urology, 
      University of Southern California, Los Angeles, CA, USA.
IRAD- Sports Medicine Centre, West China Hospital, Sichuan University, Chengdu, China.
IRAD- Department of Orthopaedics and Orthopaedic Research Institute, West China 
      Hospital, Sichuan University, Chengdu, People's Republic of China.
IRAD- Duke-NUS Medical School, National University of Singapore, Singapore.
IRAD- Cleveland Clinic, Case Western Reserve University, Cleveland, OH, USA.
IRAD- Department of Medicine, Women's College Research Institute, University of 
      Toronto, Toronto, ON, Canada.
IRAD- Annals of Internal Medicine, American College of Physicians, Philadelphia, PA, 
      USA.
IRAD- American College of Physicians, Philadelphia, PA, USA.
IRAD- Department of Public Health, University of Naples Federico II, Naples, Italy.
IRAD- Office of Science Dissemination, Office of Science, Centers for Disease Control 
      and Prevention, Atlanta, GA, USA.
IRAD- Department of General Surgery, Papageorgiou General Hospital, Thessaloniki, 
      Greece.
IRAD- British Psychological Society, University of Plymouth, Plymouth, UK.
IRAD- Innovation Support Unit, Department of Family Practice, University of British 
      Columbia, Vancouver, BC, Canada.
IRAD- Patient subject matter expert, Independent cybersecurity professional.
IRAD- Department of Epidemiology, Gillings School of Global Public Health, University 
      of North Carolina at Chapel Hill, Chapel Hill, NC, USA.
IRAD- The BMJ, London, UK.
IRAD- Department of Neurology, Brigham and Women's Hospital, Boston, MA, USA.
IRAD- International Journal of Surgery, Lewes, DE, USA.
IRAD- Eworkflow, London, UK.
IRAD- Department of Oncology, McMaster University, Hamilton, ON, Canada.
IRAD- Hospital Clinico San Carlos, Instituto de Investigación Sanitaria San Carlos, 
      Facultad de Medicina Universidad Complutense de Madrid, Madrid, Spain.
IRAD- The George Institute for Global Health, Tyree Institute of Health Engineering, 
      UNSW Engineering; School of Population Health, UNSW Medicine and Health, Sydney, 
      NSW, Australia.
IRAD- Hardian Health, Haywards Heath, UK.
IRAD- Centre for Journalology, Ottawa Hospital Research Institute, Ottawa, ON, Canada.
IRAD- Digestive Diseases Institute, Cleveland Clinic, Cleveland, OH, USA.
IRAD- Postgraduate Institute of Medical Education and Research, Chandigarh, India.
IRAD- University of Maribor, Maribor, Slovenia.
IRAD- Australian Institute for Machine Learning, Adelaide, SA, Australia.
IRAD- Phelix AI, Hamilton, ON, Canada.
IRAD- Clinica di Chirurgia Generale e d'Urgenza, Università Politecnica delle Marche, 
      Ancona, Italy.
IRAD- Institute for Evidence in Medicine, Medical Center and Faculty of Medicine, 
      University of Freiburg, Freiburg, Germany.
IRAD- Cochrane Germany, Cochrane Germany Foundation, Freiburg, Germany.
IRAD- MAGIC Evidence Ecosystem Foundation, Oslo, Norway.
IRAD- University Hospitals of Geneva, Geneva, Switzerland.
IRAD- The Lancet Digital Health, London, UK.
IRAD- The Lancet, London, UK.
IRAD- Health Organisation, Policy, Economics (HOPE), Centre for Primary Care & Health 
      Services Research, University of Manchester, Manchester, UK.
IRAD- LSE Health, London School of Economics and Political Science, London, UK.
IRAD- New York University Langone Health, New York, NY, USA.
IRAD- College of Medicine and Health, University of Birmingham, Birmingham, UK.
IRAD- School of Global Public Health, New York University, New York, NY, USA.
FIR - Cacciamani, Giovanni
IR  - Cacciamani G
IRAD- Division of General Surgery, Department of Surgery, McMaster University, 
      Hamilton, ON, Canada.
IRAD- Centre for Statistics in Medicine, Nuffield Department of Orthopaedics, 
      Rheumatology & Musculoskeletal Sciences, Botnar Research Centre, University of 
      Oxford, Oxford, UK.
IRAD- UK EQUATOR Centre, University of Oxford, Oxford, UK.
IRAD- Department of Biomedical Informatics and Data Science, Yale University School of 
      Medicine, New Haven, CT, USA.
IRAD- Nuffield Department of Clinical Neurosciences, Medical Sciences Division, 
      University of Oxford, Oxford, UK.
IRAD- JAMA and JAMA Network, American Medical Association, Chicago, IL, USA.
IRAD- Department of Health Research Methods, Evidence, and Impact, McMaster University, 
      Hamilton, ON, Canada.
IRAD- USC Institute of Urology and Catherine and Joseph Aresty Department of Urology, 
      Keck School of Medicine, University of Southern California, Los Angeles, CA, USA.
IRAD- Artificial Intelligence Center at USC Urology, USC Institute of Urology, 
      University of Southern California, Los Angeles, CA, USA.
IRAD- Sports Medicine Centre, West China Hospital, Sichuan University, Chengdu, China.
IRAD- Department of Orthopaedics and Orthopaedic Research Institute, West China 
      Hospital, Sichuan University, Chengdu, People's Republic of China.
IRAD- Duke-NUS Medical School, National University of Singapore, Singapore.
IRAD- Cleveland Clinic, Case Western Reserve University, Cleveland, OH, USA.
IRAD- Department of Medicine, Women's College Research Institute, University of 
      Toronto, Toronto, ON, Canada.
IRAD- Annals of Internal Medicine, American College of Physicians, Philadelphia, PA, 
      USA.
IRAD- American College of Physicians, Philadelphia, PA, USA.
IRAD- Department of Public Health, University of Naples Federico II, Naples, Italy.
IRAD- Office of Science Dissemination, Office of Science, Centers for Disease Control 
      and Prevention, Atlanta, GA, USA.
IRAD- Department of General Surgery, Papageorgiou General Hospital, Thessaloniki, 
      Greece.
IRAD- British Psychological Society, University of Plymouth, Plymouth, UK.
IRAD- Innovation Support Unit, Department of Family Practice, University of British 
      Columbia, Vancouver, BC, Canada.
IRAD- Patient subject matter expert, Independent cybersecurity professional.
IRAD- Department of Epidemiology, Gillings School of Global Public Health, University 
      of North Carolina at Chapel Hill, Chapel Hill, NC, USA.
IRAD- The BMJ, London, UK.
IRAD- Department of Neurology, Brigham and Women's Hospital, Boston, MA, USA.
IRAD- International Journal of Surgery, Lewes, DE, USA.
IRAD- Eworkflow, London, UK.
IRAD- Department of Oncology, McMaster University, Hamilton, ON, Canada.
IRAD- Hospital Clinico San Carlos, Instituto de Investigación Sanitaria San Carlos, 
      Facultad de Medicina Universidad Complutense de Madrid, Madrid, Spain.
IRAD- The George Institute for Global Health, Tyree Institute of Health Engineering, 
      UNSW Engineering; School of Population Health, UNSW Medicine and Health, Sydney, 
      NSW, Australia.
IRAD- Hardian Health, Haywards Heath, UK.
IRAD- Centre for Journalology, Ottawa Hospital Research Institute, Ottawa, ON, Canada.
IRAD- Digestive Diseases Institute, Cleveland Clinic, Cleveland, OH, USA.
IRAD- Postgraduate Institute of Medical Education and Research, Chandigarh, India.
IRAD- University of Maribor, Maribor, Slovenia.
IRAD- Australian Institute for Machine Learning, Adelaide, SA, Australia.
IRAD- Phelix AI, Hamilton, ON, Canada.
IRAD- Clinica di Chirurgia Generale e d'Urgenza, Università Politecnica delle Marche, 
      Ancona, Italy.
IRAD- Institute for Evidence in Medicine, Medical Center and Faculty of Medicine, 
      University of Freiburg, Freiburg, Germany.
IRAD- Cochrane Germany, Cochrane Germany Foundation, Freiburg, Germany.
IRAD- MAGIC Evidence Ecosystem Foundation, Oslo, Norway.
IRAD- University Hospitals of Geneva, Geneva, Switzerland.
IRAD- The Lancet Digital Health, London, UK.
IRAD- The Lancet, London, UK.
IRAD- Health Organisation, Policy, Economics (HOPE), Centre for Primary Care & Health 
      Services Research, University of Manchester, Manchester, UK.
IRAD- LSE Health, London School of Economics and Political Science, London, UK.
IRAD- New York University Langone Health, New York, NY, USA.
IRAD- College of Medicine and Health, University of Birmingham, Birmingham, UK.
IRAD- School of Global Public Health, New York University, New York, NY, USA.
FIR - Chen, Xi
IR  - Chen X
IRAD- Division of General Surgery, Department of Surgery, McMaster University, 
      Hamilton, ON, Canada.
IRAD- Centre for Statistics in Medicine, Nuffield Department of Orthopaedics, 
      Rheumatology & Musculoskeletal Sciences, Botnar Research Centre, University of 
      Oxford, Oxford, UK.
IRAD- UK EQUATOR Centre, University of Oxford, Oxford, UK.
IRAD- Department of Biomedical Informatics and Data Science, Yale University School of 
      Medicine, New Haven, CT, USA.
IRAD- Nuffield Department of Clinical Neurosciences, Medical Sciences Division, 
      University of Oxford, Oxford, UK.
IRAD- JAMA and JAMA Network, American Medical Association, Chicago, IL, USA.
IRAD- Department of Health Research Methods, Evidence, and Impact, McMaster University, 
      Hamilton, ON, Canada.
IRAD- USC Institute of Urology and Catherine and Joseph Aresty Department of Urology, 
      Keck School of Medicine, University of Southern California, Los Angeles, CA, USA.
IRAD- Artificial Intelligence Center at USC Urology, USC Institute of Urology, 
      University of Southern California, Los Angeles, CA, USA.
IRAD- Sports Medicine Centre, West China Hospital, Sichuan University, Chengdu, China.
IRAD- Department of Orthopaedics and Orthopaedic Research Institute, West China 
      Hospital, Sichuan University, Chengdu, People's Republic of China.
IRAD- Duke-NUS Medical School, National University of Singapore, Singapore.
IRAD- Cleveland Clinic, Case Western Reserve University, Cleveland, OH, USA.
IRAD- Department of Medicine, Women's College Research Institute, University of 
      Toronto, Toronto, ON, Canada.
IRAD- Annals of Internal Medicine, American College of Physicians, Philadelphia, PA, 
      USA.
IRAD- American College of Physicians, Philadelphia, PA, USA.
IRAD- Department of Public Health, University of Naples Federico II, Naples, Italy.
IRAD- Office of Science Dissemination, Office of Science, Centers for Disease Control 
      and Prevention, Atlanta, GA, USA.
IRAD- Department of General Surgery, Papageorgiou General Hospital, Thessaloniki, 
      Greece.
IRAD- British Psychological Society, University of Plymouth, Plymouth, UK.
IRAD- Innovation Support Unit, Department of Family Practice, University of British 
      Columbia, Vancouver, BC, Canada.
IRAD- Patient subject matter expert, Independent cybersecurity professional.
IRAD- Department of Epidemiology, Gillings School of Global Public Health, University 
      of North Carolina at Chapel Hill, Chapel Hill, NC, USA.
IRAD- The BMJ, London, UK.
IRAD- Department of Neurology, Brigham and Women's Hospital, Boston, MA, USA.
IRAD- International Journal of Surgery, Lewes, DE, USA.
IRAD- Eworkflow, London, UK.
IRAD- Department of Oncology, McMaster University, Hamilton, ON, Canada.
IRAD- Hospital Clinico San Carlos, Instituto de Investigación Sanitaria San Carlos, 
      Facultad de Medicina Universidad Complutense de Madrid, Madrid, Spain.
IRAD- The George Institute for Global Health, Tyree Institute of Health Engineering, 
      UNSW Engineering; School of Population Health, UNSW Medicine and Health, Sydney, 
      NSW, Australia.
IRAD- Hardian Health, Haywards Heath, UK.
IRAD- Centre for Journalology, Ottawa Hospital Research Institute, Ottawa, ON, Canada.
IRAD- Digestive Diseases Institute, Cleveland Clinic, Cleveland, OH, USA.
IRAD- Postgraduate Institute of Medical Education and Research, Chandigarh, India.
IRAD- University of Maribor, Maribor, Slovenia.
IRAD- Australian Institute for Machine Learning, Adelaide, SA, Australia.
IRAD- Phelix AI, Hamilton, ON, Canada.
IRAD- Clinica di Chirurgia Generale e d'Urgenza, Università Politecnica delle Marche, 
      Ancona, Italy.
IRAD- Institute for Evidence in Medicine, Medical Center and Faculty of Medicine, 
      University of Freiburg, Freiburg, Germany.
IRAD- Cochrane Germany, Cochrane Germany Foundation, Freiburg, Germany.
IRAD- MAGIC Evidence Ecosystem Foundation, Oslo, Norway.
IRAD- University Hospitals of Geneva, Geneva, Switzerland.
IRAD- The Lancet Digital Health, London, UK.
IRAD- The Lancet, London, UK.
IRAD- Health Organisation, Policy, Economics (HOPE), Centre for Primary Care & Health 
      Services Research, University of Manchester, Manchester, UK.
IRAD- LSE Health, London School of Economics and Political Science, London, UK.
IRAD- New York University Langone Health, New York, NY, USA.
IRAD- College of Medicine and Health, University of Birmingham, Birmingham, UK.
IRAD- School of Global Public Health, New York University, New York, NY, USA.
FIR - Liu, Nan
IR  - Liu N
IRAD- Division of General Surgery, Department of Surgery, McMaster University, 
      Hamilton, ON, Canada.
IRAD- Centre for Statistics in Medicine, Nuffield Department of Orthopaedics, 
      Rheumatology & Musculoskeletal Sciences, Botnar Research Centre, University of 
      Oxford, Oxford, UK.
IRAD- UK EQUATOR Centre, University of Oxford, Oxford, UK.
IRAD- Department of Biomedical Informatics and Data Science, Yale University School of 
      Medicine, New Haven, CT, USA.
IRAD- Nuffield Department of Clinical Neurosciences, Medical Sciences Division, 
      University of Oxford, Oxford, UK.
IRAD- JAMA and JAMA Network, American Medical Association, Chicago, IL, USA.
IRAD- Department of Health Research Methods, Evidence, and Impact, McMaster University, 
      Hamilton, ON, Canada.
IRAD- USC Institute of Urology and Catherine and Joseph Aresty Department of Urology, 
      Keck School of Medicine, University of Southern California, Los Angeles, CA, USA.
IRAD- Artificial Intelligence Center at USC Urology, USC Institute of Urology, 
      University of Southern California, Los Angeles, CA, USA.
IRAD- Sports Medicine Centre, West China Hospital, Sichuan University, Chengdu, China.
IRAD- Department of Orthopaedics and Orthopaedic Research Institute, West China 
      Hospital, Sichuan University, Chengdu, People's Republic of China.
IRAD- Duke-NUS Medical School, National University of Singapore, Singapore.
IRAD- Cleveland Clinic, Case Western Reserve University, Cleveland, OH, USA.
IRAD- Department of Medicine, Women's College Research Institute, University of 
      Toronto, Toronto, ON, Canada.
IRAD- Annals of Internal Medicine, American College of Physicians, Philadelphia, PA, 
      USA.
IRAD- American College of Physicians, Philadelphia, PA, USA.
IRAD- Department of Public Health, University of Naples Federico II, Naples, Italy.
IRAD- Office of Science Dissemination, Office of Science, Centers for Disease Control 
      and Prevention, Atlanta, GA, USA.
IRAD- Department of General Surgery, Papageorgiou General Hospital, Thessaloniki, 
      Greece.
IRAD- British Psychological Society, University of Plymouth, Plymouth, UK.
IRAD- Innovation Support Unit, Department of Family Practice, University of British 
      Columbia, Vancouver, BC, Canada.
IRAD- Patient subject matter expert, Independent cybersecurity professional.
IRAD- Department of Epidemiology, Gillings School of Global Public Health, University 
      of North Carolina at Chapel Hill, Chapel Hill, NC, USA.
IRAD- The BMJ, London, UK.
IRAD- Department of Neurology, Brigham and Women's Hospital, Boston, MA, USA.
IRAD- International Journal of Surgery, Lewes, DE, USA.
IRAD- Eworkflow, London, UK.
IRAD- Department of Oncology, McMaster University, Hamilton, ON, Canada.
IRAD- Hospital Clinico San Carlos, Instituto de Investigación Sanitaria San Carlos, 
      Facultad de Medicina Universidad Complutense de Madrid, Madrid, Spain.
IRAD- The George Institute for Global Health, Tyree Institute of Health Engineering, 
      UNSW Engineering; School of Population Health, UNSW Medicine and Health, Sydney, 
      NSW, Australia.
IRAD- Hardian Health, Haywards Heath, UK.
IRAD- Centre for Journalology, Ottawa Hospital Research Institute, Ottawa, ON, Canada.
IRAD- Digestive Diseases Institute, Cleveland Clinic, Cleveland, OH, USA.
IRAD- Postgraduate Institute of Medical Education and Research, Chandigarh, India.
IRAD- University of Maribor, Maribor, Slovenia.
IRAD- Australian Institute for Machine Learning, Adelaide, SA, Australia.
IRAD- Phelix AI, Hamilton, ON, Canada.
IRAD- Clinica di Chirurgia Generale e d'Urgenza, Università Politecnica delle Marche, 
      Ancona, Italy.
IRAD- Institute for Evidence in Medicine, Medical Center and Faculty of Medicine, 
      University of Freiburg, Freiburg, Germany.
IRAD- Cochrane Germany, Cochrane Germany Foundation, Freiburg, Germany.
IRAD- MAGIC Evidence Ecosystem Foundation, Oslo, Norway.
IRAD- University Hospitals of Geneva, Geneva, Switzerland.
IRAD- The Lancet Digital Health, London, UK.
IRAD- The Lancet, London, UK.
IRAD- Health Organisation, Policy, Economics (HOPE), Centre for Primary Care & Health 
      Services Research, University of Manchester, Manchester, UK.
IRAD- LSE Health, London School of Economics and Political Science, London, UK.
IRAD- New York University Langone Health, New York, NY, USA.
IRAD- College of Medicine and Health, University of Birmingham, Birmingham, UK.
IRAD- School of Global Public Health, New York University, New York, NY, USA.
FIR - Mathur, Piyush
IR  - Mathur P
IRAD- Division of General Surgery, Department of Surgery, McMaster University, 
      Hamilton, ON, Canada.
IRAD- Centre for Statistics in Medicine, Nuffield Department of Orthopaedics, 
      Rheumatology & Musculoskeletal Sciences, Botnar Research Centre, University of 
      Oxford, Oxford, UK.
IRAD- UK EQUATOR Centre, University of Oxford, Oxford, UK.
IRAD- Department of Biomedical Informatics and Data Science, Yale University School of 
      Medicine, New Haven, CT, USA.
IRAD- Nuffield Department of Clinical Neurosciences, Medical Sciences Division, 
      University of Oxford, Oxford, UK.
IRAD- JAMA and JAMA Network, American Medical Association, Chicago, IL, USA.
IRAD- Department of Health Research Methods, Evidence, and Impact, McMaster University, 
      Hamilton, ON, Canada.
IRAD- USC Institute of Urology and Catherine and Joseph Aresty Department of Urology, 
      Keck School of Medicine, University of Southern California, Los Angeles, CA, USA.
IRAD- Artificial Intelligence Center at USC Urology, USC Institute of Urology, 
      University of Southern California, Los Angeles, CA, USA.
IRAD- Sports Medicine Centre, West China Hospital, Sichuan University, Chengdu, China.
IRAD- Department of Orthopaedics and Orthopaedic Research Institute, West China 
      Hospital, Sichuan University, Chengdu, People's Republic of China.
IRAD- Duke-NUS Medical School, National University of Singapore, Singapore.
IRAD- Cleveland Clinic, Case Western Reserve University, Cleveland, OH, USA.
IRAD- Department of Medicine, Women's College Research Institute, University of 
      Toronto, Toronto, ON, Canada.
IRAD- Annals of Internal Medicine, American College of Physicians, Philadelphia, PA, 
      USA.
IRAD- American College of Physicians, Philadelphia, PA, USA.
IRAD- Department of Public Health, University of Naples Federico II, Naples, Italy.
IRAD- Office of Science Dissemination, Office of Science, Centers for Disease Control 
      and Prevention, Atlanta, GA, USA.
IRAD- Department of General Surgery, Papageorgiou General Hospital, Thessaloniki, 
      Greece.
IRAD- British Psychological Society, University of Plymouth, Plymouth, UK.
IRAD- Innovation Support Unit, Department of Family Practice, University of British 
      Columbia, Vancouver, BC, Canada.
IRAD- Patient subject matter expert, Independent cybersecurity professional.
IRAD- Department of Epidemiology, Gillings School of Global Public Health, University 
      of North Carolina at Chapel Hill, Chapel Hill, NC, USA.
IRAD- The BMJ, London, UK.
IRAD- Department of Neurology, Brigham and Women's Hospital, Boston, MA, USA.
IRAD- International Journal of Surgery, Lewes, DE, USA.
IRAD- Eworkflow, London, UK.
IRAD- Department of Oncology, McMaster University, Hamilton, ON, Canada.
IRAD- Hospital Clinico San Carlos, Instituto de Investigación Sanitaria San Carlos, 
      Facultad de Medicina Universidad Complutense de Madrid, Madrid, Spain.
IRAD- The George Institute for Global Health, Tyree Institute of Health Engineering, 
      UNSW Engineering; School of Population Health, UNSW Medicine and Health, Sydney, 
      NSW, Australia.
IRAD- Hardian Health, Haywards Heath, UK.
IRAD- Centre for Journalology, Ottawa Hospital Research Institute, Ottawa, ON, Canada.
IRAD- Digestive Diseases Institute, Cleveland Clinic, Cleveland, OH, USA.
IRAD- Postgraduate Institute of Medical Education and Research, Chandigarh, India.
IRAD- University of Maribor, Maribor, Slovenia.
IRAD- Australian Institute for Machine Learning, Adelaide, SA, Australia.
IRAD- Phelix AI, Hamilton, ON, Canada.
IRAD- Clinica di Chirurgia Generale e d'Urgenza, Università Politecnica delle Marche, 
      Ancona, Italy.
IRAD- Institute for Evidence in Medicine, Medical Center and Faculty of Medicine, 
      University of Freiburg, Freiburg, Germany.
IRAD- Cochrane Germany, Cochrane Germany Foundation, Freiburg, Germany.
IRAD- MAGIC Evidence Ecosystem Foundation, Oslo, Norway.
IRAD- University Hospitals of Geneva, Geneva, Switzerland.
IRAD- The Lancet Digital Health, London, UK.
IRAD- The Lancet, London, UK.
IRAD- Health Organisation, Policy, Economics (HOPE), Centre for Primary Care & Health 
      Services Research, University of Manchester, Manchester, UK.
IRAD- LSE Health, London School of Economics and Political Science, London, UK.
IRAD- New York University Langone Health, New York, NY, USA.
IRAD- College of Medicine and Health, University of Birmingham, Birmingham, UK.
IRAD- School of Global Public Health, New York University, New York, NY, USA.
FIR - Chan, An Wen
IR  - Chan AW
IRAD- Division of General Surgery, Department of Surgery, McMaster University, 
      Hamilton, ON, Canada.
IRAD- Centre for Statistics in Medicine, Nuffield Department of Orthopaedics, 
      Rheumatology & Musculoskeletal Sciences, Botnar Research Centre, University of 
      Oxford, Oxford, UK.
IRAD- UK EQUATOR Centre, University of Oxford, Oxford, UK.
IRAD- Department of Biomedical Informatics and Data Science, Yale University School of 
      Medicine, New Haven, CT, USA.
IRAD- Nuffield Department of Clinical Neurosciences, Medical Sciences Division, 
      University of Oxford, Oxford, UK.
IRAD- JAMA and JAMA Network, American Medical Association, Chicago, IL, USA.
IRAD- Department of Health Research Methods, Evidence, and Impact, McMaster University, 
      Hamilton, ON, Canada.
IRAD- USC Institute of Urology and Catherine and Joseph Aresty Department of Urology, 
      Keck School of Medicine, University of Southern California, Los Angeles, CA, USA.
IRAD- Artificial Intelligence Center at USC Urology, USC Institute of Urology, 
      University of Southern California, Los Angeles, CA, USA.
IRAD- Sports Medicine Centre, West China Hospital, Sichuan University, Chengdu, China.
IRAD- Department of Orthopaedics and Orthopaedic Research Institute, West China 
      Hospital, Sichuan University, Chengdu, People's Republic of China.
IRAD- Duke-NUS Medical School, National University of Singapore, Singapore.
IRAD- Cleveland Clinic, Case Western Reserve University, Cleveland, OH, USA.
IRAD- Department of Medicine, Women's College Research Institute, University of 
      Toronto, Toronto, ON, Canada.
IRAD- Annals of Internal Medicine, American College of Physicians, Philadelphia, PA, 
      USA.
IRAD- American College of Physicians, Philadelphia, PA, USA.
IRAD- Department of Public Health, University of Naples Federico II, Naples, Italy.
IRAD- Office of Science Dissemination, Office of Science, Centers for Disease Control 
      and Prevention, Atlanta, GA, USA.
IRAD- Department of General Surgery, Papageorgiou General Hospital, Thessaloniki, 
      Greece.
IRAD- British Psychological Society, University of Plymouth, Plymouth, UK.
IRAD- Innovation Support Unit, Department of Family Practice, University of British 
      Columbia, Vancouver, BC, Canada.
IRAD- Patient subject matter expert, Independent cybersecurity professional.
IRAD- Department of Epidemiology, Gillings School of Global Public Health, University 
      of North Carolina at Chapel Hill, Chapel Hill, NC, USA.
IRAD- The BMJ, London, UK.
IRAD- Department of Neurology, Brigham and Women's Hospital, Boston, MA, USA.
IRAD- International Journal of Surgery, Lewes, DE, USA.
IRAD- Eworkflow, London, UK.
IRAD- Department of Oncology, McMaster University, Hamilton, ON, Canada.
IRAD- Hospital Clinico San Carlos, Instituto de Investigación Sanitaria San Carlos, 
      Facultad de Medicina Universidad Complutense de Madrid, Madrid, Spain.
IRAD- The George Institute for Global Health, Tyree Institute of Health Engineering, 
      UNSW Engineering; School of Population Health, UNSW Medicine and Health, Sydney, 
      NSW, Australia.
IRAD- Hardian Health, Haywards Heath, UK.
IRAD- Centre for Journalology, Ottawa Hospital Research Institute, Ottawa, ON, Canada.
IRAD- Digestive Diseases Institute, Cleveland Clinic, Cleveland, OH, USA.
IRAD- Postgraduate Institute of Medical Education and Research, Chandigarh, India.
IRAD- University of Maribor, Maribor, Slovenia.
IRAD- Australian Institute for Machine Learning, Adelaide, SA, Australia.
IRAD- Phelix AI, Hamilton, ON, Canada.
IRAD- Clinica di Chirurgia Generale e d'Urgenza, Università Politecnica delle Marche, 
      Ancona, Italy.
IRAD- Institute for Evidence in Medicine, Medical Center and Faculty of Medicine, 
      University of Freiburg, Freiburg, Germany.
IRAD- Cochrane Germany, Cochrane Germany Foundation, Freiburg, Germany.
IRAD- MAGIC Evidence Ecosystem Foundation, Oslo, Norway.
IRAD- University Hospitals of Geneva, Geneva, Switzerland.
IRAD- The Lancet Digital Health, London, UK.
IRAD- The Lancet, London, UK.
IRAD- Health Organisation, Policy, Economics (HOPE), Centre for Primary Care & Health 
      Services Research, University of Manchester, Manchester, UK.
IRAD- LSE Health, London School of Economics and Political Science, London, UK.
IRAD- New York University Langone Health, New York, NY, USA.
IRAD- College of Medicine and Health, University of Birmingham, Birmingham, UK.
IRAD- School of Global Public Health, New York University, New York, NY, USA.
FIR - Laine, Christine
IR  - Laine C
IRAD- Division of General Surgery, Department of Surgery, McMaster University, 
      Hamilton, ON, Canada.
IRAD- Centre for Statistics in Medicine, Nuffield Department of Orthopaedics, 
      Rheumatology & Musculoskeletal Sciences, Botnar Research Centre, University of 
      Oxford, Oxford, UK.
IRAD- UK EQUATOR Centre, University of Oxford, Oxford, UK.
IRAD- Department of Biomedical Informatics and Data Science, Yale University School of 
      Medicine, New Haven, CT, USA.
IRAD- Nuffield Department of Clinical Neurosciences, Medical Sciences Division, 
      University of Oxford, Oxford, UK.
IRAD- JAMA and JAMA Network, American Medical Association, Chicago, IL, USA.
IRAD- Department of Health Research Methods, Evidence, and Impact, McMaster University, 
      Hamilton, ON, Canada.
IRAD- USC Institute of Urology and Catherine and Joseph Aresty Department of Urology, 
      Keck School of Medicine, University of Southern California, Los Angeles, CA, USA.
IRAD- Artificial Intelligence Center at USC Urology, USC Institute of Urology, 
      University of Southern California, Los Angeles, CA, USA.
IRAD- Sports Medicine Centre, West China Hospital, Sichuan University, Chengdu, China.
IRAD- Department of Orthopaedics and Orthopaedic Research Institute, West China 
      Hospital, Sichuan University, Chengdu, People's Republic of China.
IRAD- Duke-NUS Medical School, National University of Singapore, Singapore.
IRAD- Cleveland Clinic, Case Western Reserve University, Cleveland, OH, USA.
IRAD- Department of Medicine, Women's College Research Institute, University of 
      Toronto, Toronto, ON, Canada.
IRAD- Annals of Internal Medicine, American College of Physicians, Philadelphia, PA, 
      USA.
IRAD- American College of Physicians, Philadelphia, PA, USA.
IRAD- Department of Public Health, University of Naples Federico II, Naples, Italy.
IRAD- Office of Science Dissemination, Office of Science, Centers for Disease Control 
      and Prevention, Atlanta, GA, USA.
IRAD- Department of General Surgery, Papageorgiou General Hospital, Thessaloniki, 
      Greece.
IRAD- British Psychological Society, University of Plymouth, Plymouth, UK.
IRAD- Innovation Support Unit, Department of Family Practice, University of British 
      Columbia, Vancouver, BC, Canada.
IRAD- Patient subject matter expert, Independent cybersecurity professional.
IRAD- Department of Epidemiology, Gillings School of Global Public Health, University 
      of North Carolina at Chapel Hill, Chapel Hill, NC, USA.
IRAD- The BMJ, London, UK.
IRAD- Department of Neurology, Brigham and Women's Hospital, Boston, MA, USA.
IRAD- International Journal of Surgery, Lewes, DE, USA.
IRAD- Eworkflow, London, UK.
IRAD- Department of Oncology, McMaster University, Hamilton, ON, Canada.
IRAD- Hospital Clinico San Carlos, Instituto de Investigación Sanitaria San Carlos, 
      Facultad de Medicina Universidad Complutense de Madrid, Madrid, Spain.
IRAD- The George Institute for Global Health, Tyree Institute of Health Engineering, 
      UNSW Engineering; School of Population Health, UNSW Medicine and Health, Sydney, 
      NSW, Australia.
IRAD- Hardian Health, Haywards Heath, UK.
IRAD- Centre for Journalology, Ottawa Hospital Research Institute, Ottawa, ON, Canada.
IRAD- Digestive Diseases Institute, Cleveland Clinic, Cleveland, OH, USA.
IRAD- Postgraduate Institute of Medical Education and Research, Chandigarh, India.
IRAD- University of Maribor, Maribor, Slovenia.
IRAD- Australian Institute for Machine Learning, Adelaide, SA, Australia.
IRAD- Phelix AI, Hamilton, ON, Canada.
IRAD- Clinica di Chirurgia Generale e d'Urgenza, Università Politecnica delle Marche, 
      Ancona, Italy.
IRAD- Institute for Evidence in Medicine, Medical Center and Faculty of Medicine, 
      University of Freiburg, Freiburg, Germany.
IRAD- Cochrane Germany, Cochrane Germany Foundation, Freiburg, Germany.
IRAD- MAGIC Evidence Ecosystem Foundation, Oslo, Norway.
IRAD- University Hospitals of Geneva, Geneva, Switzerland.
IRAD- The Lancet Digital Health, London, UK.
IRAD- The Lancet, London, UK.
IRAD- Health Organisation, Policy, Economics (HOPE), Centre for Primary Care & Health 
      Services Research, University of Manchester, Manchester, UK.
IRAD- LSE Health, London School of Economics and Political Science, London, UK.
IRAD- New York University Langone Health, New York, NY, USA.
IRAD- College of Medicine and Health, University of Birmingham, Birmingham, UK.
IRAD- School of Global Public Health, New York University, New York, NY, USA.
FIR - Pacella, Daniela
IR  - Pacella D
IRAD- Division of General Surgery, Department of Surgery, McMaster University, 
      Hamilton, ON, Canada.
IRAD- Centre for Statistics in Medicine, Nuffield Department of Orthopaedics, 
      Rheumatology & Musculoskeletal Sciences, Botnar Research Centre, University of 
      Oxford, Oxford, UK.
IRAD- UK EQUATOR Centre, University of Oxford, Oxford, UK.
IRAD- Department of Biomedical Informatics and Data Science, Yale University School of 
      Medicine, New Haven, CT, USA.
IRAD- Nuffield Department of Clinical Neurosciences, Medical Sciences Division, 
      University of Oxford, Oxford, UK.
IRAD- JAMA and JAMA Network, American Medical Association, Chicago, IL, USA.
IRAD- Department of Health Research Methods, Evidence, and Impact, McMaster University, 
      Hamilton, ON, Canada.
IRAD- USC Institute of Urology and Catherine and Joseph Aresty Department of Urology, 
      Keck School of Medicine, University of Southern California, Los Angeles, CA, USA.
IRAD- Artificial Intelligence Center at USC Urology, USC Institute of Urology, 
      University of Southern California, Los Angeles, CA, USA.
IRAD- Sports Medicine Centre, West China Hospital, Sichuan University, Chengdu, China.
IRAD- Department of Orthopaedics and Orthopaedic Research Institute, West China 
      Hospital, Sichuan University, Chengdu, People's Republic of China.
IRAD- Duke-NUS Medical School, National University of Singapore, Singapore.
IRAD- Cleveland Clinic, Case Western Reserve University, Cleveland, OH, USA.
IRAD- Department of Medicine, Women's College Research Institute, University of 
      Toronto, Toronto, ON, Canada.
IRAD- Annals of Internal Medicine, American College of Physicians, Philadelphia, PA, 
      USA.
IRAD- American College of Physicians, Philadelphia, PA, USA.
IRAD- Department of Public Health, University of Naples Federico II, Naples, Italy.
IRAD- Office of Science Dissemination, Office of Science, Centers for Disease Control 
      and Prevention, Atlanta, GA, USA.
IRAD- Department of General Surgery, Papageorgiou General Hospital, Thessaloniki, 
      Greece.
IRAD- British Psychological Society, University of Plymouth, Plymouth, UK.
IRAD- Innovation Support Unit, Department of Family Practice, University of British 
      Columbia, Vancouver, BC, Canada.
IRAD- Patient subject matter expert, Independent cybersecurity professional.
IRAD- Department of Epidemiology, Gillings School of Global Public Health, University 
      of North Carolina at Chapel Hill, Chapel Hill, NC, USA.
IRAD- The BMJ, London, UK.
IRAD- Department of Neurology, Brigham and Women's Hospital, Boston, MA, USA.
IRAD- International Journal of Surgery, Lewes, DE, USA.
IRAD- Eworkflow, London, UK.
IRAD- Department of Oncology, McMaster University, Hamilton, ON, Canada.
IRAD- Hospital Clinico San Carlos, Instituto de Investigación Sanitaria San Carlos, 
      Facultad de Medicina Universidad Complutense de Madrid, Madrid, Spain.
IRAD- The George Institute for Global Health, Tyree Institute of Health Engineering, 
      UNSW Engineering; School of Population Health, UNSW Medicine and Health, Sydney, 
      NSW, Australia.
IRAD- Hardian Health, Haywards Heath, UK.
IRAD- Centre for Journalology, Ottawa Hospital Research Institute, Ottawa, ON, Canada.
IRAD- Digestive Diseases Institute, Cleveland Clinic, Cleveland, OH, USA.
IRAD- Postgraduate Institute of Medical Education and Research, Chandigarh, India.
IRAD- University of Maribor, Maribor, Slovenia.
IRAD- Australian Institute for Machine Learning, Adelaide, SA, Australia.
IRAD- Phelix AI, Hamilton, ON, Canada.
IRAD- Clinica di Chirurgia Generale e d'Urgenza, Università Politecnica delle Marche, 
      Ancona, Italy.
IRAD- Institute for Evidence in Medicine, Medical Center and Faculty of Medicine, 
      University of Freiburg, Freiburg, Germany.
IRAD- Cochrane Germany, Cochrane Germany Foundation, Freiburg, Germany.
IRAD- MAGIC Evidence Ecosystem Foundation, Oslo, Norway.
IRAD- University Hospitals of Geneva, Geneva, Switzerland.
IRAD- The Lancet Digital Health, London, UK.
IRAD- The Lancet, London, UK.
IRAD- Health Organisation, Policy, Economics (HOPE), Centre for Primary Care & Health 
      Services Research, University of Manchester, Manchester, UK.
IRAD- LSE Health, London School of Economics and Political Science, London, UK.
IRAD- New York University Langone Health, New York, NY, USA.
IRAD- College of Medicine and Health, University of Birmingham, Birmingham, UK.
IRAD- School of Global Public Health, New York University, New York, NY, USA.
FIR - Berkwits, Michael
IR  - Berkwits M
IRAD- Division of General Surgery, Department of Surgery, McMaster University, 
      Hamilton, ON, Canada.
IRAD- Centre for Statistics in Medicine, Nuffield Department of Orthopaedics, 
      Rheumatology & Musculoskeletal Sciences, Botnar Research Centre, University of 
      Oxford, Oxford, UK.
IRAD- UK EQUATOR Centre, University of Oxford, Oxford, UK.
IRAD- Department of Biomedical Informatics and Data Science, Yale University School of 
      Medicine, New Haven, CT, USA.
IRAD- Nuffield Department of Clinical Neurosciences, Medical Sciences Division, 
      University of Oxford, Oxford, UK.
IRAD- JAMA and JAMA Network, American Medical Association, Chicago, IL, USA.
IRAD- Department of Health Research Methods, Evidence, and Impact, McMaster University, 
      Hamilton, ON, Canada.
IRAD- USC Institute of Urology and Catherine and Joseph Aresty Department of Urology, 
      Keck School of Medicine, University of Southern California, Los Angeles, CA, USA.
IRAD- Artificial Intelligence Center at USC Urology, USC Institute of Urology, 
      University of Southern California, Los Angeles, CA, USA.
IRAD- Sports Medicine Centre, West China Hospital, Sichuan University, Chengdu, China.
IRAD- Department of Orthopaedics and Orthopaedic Research Institute, West China 
      Hospital, Sichuan University, Chengdu, People's Republic of China.
IRAD- Duke-NUS Medical School, National University of Singapore, Singapore.
IRAD- Cleveland Clinic, Case Western Reserve University, Cleveland, OH, USA.
IRAD- Department of Medicine, Women's College Research Institute, University of 
      Toronto, Toronto, ON, Canada.
IRAD- Annals of Internal Medicine, American College of Physicians, Philadelphia, PA, 
      USA.
IRAD- American College of Physicians, Philadelphia, PA, USA.
IRAD- Department of Public Health, University of Naples Federico II, Naples, Italy.
IRAD- Office of Science Dissemination, Office of Science, Centers for Disease Control 
      and Prevention, Atlanta, GA, USA.
IRAD- Department of General Surgery, Papageorgiou General Hospital, Thessaloniki, 
      Greece.
IRAD- British Psychological Society, University of Plymouth, Plymouth, UK.
IRAD- Innovation Support Unit, Department of Family Practice, University of British 
      Columbia, Vancouver, BC, Canada.
IRAD- Patient subject matter expert, Independent cybersecurity professional.
IRAD- Department of Epidemiology, Gillings School of Global Public Health, University 
      of North Carolina at Chapel Hill, Chapel Hill, NC, USA.
IRAD- The BMJ, London, UK.
IRAD- Department of Neurology, Brigham and Women's Hospital, Boston, MA, USA.
IRAD- International Journal of Surgery, Lewes, DE, USA.
IRAD- Eworkflow, London, UK.
IRAD- Department of Oncology, McMaster University, Hamilton, ON, Canada.
IRAD- Hospital Clinico San Carlos, Instituto de Investigación Sanitaria San Carlos, 
      Facultad de Medicina Universidad Complutense de Madrid, Madrid, Spain.
IRAD- The George Institute for Global Health, Tyree Institute of Health Engineering, 
      UNSW Engineering; School of Population Health, UNSW Medicine and Health, Sydney, 
      NSW, Australia.
IRAD- Hardian Health, Haywards Heath, UK.
IRAD- Centre for Journalology, Ottawa Hospital Research Institute, Ottawa, ON, Canada.
IRAD- Digestive Diseases Institute, Cleveland Clinic, Cleveland, OH, USA.
IRAD- Postgraduate Institute of Medical Education and Research, Chandigarh, India.
IRAD- University of Maribor, Maribor, Slovenia.
IRAD- Australian Institute for Machine Learning, Adelaide, SA, Australia.
IRAD- Phelix AI, Hamilton, ON, Canada.
IRAD- Clinica di Chirurgia Generale e d'Urgenza, Università Politecnica delle Marche, 
      Ancona, Italy.
IRAD- Institute for Evidence in Medicine, Medical Center and Faculty of Medicine, 
      University of Freiburg, Freiburg, Germany.
IRAD- Cochrane Germany, Cochrane Germany Foundation, Freiburg, Germany.
IRAD- MAGIC Evidence Ecosystem Foundation, Oslo, Norway.
IRAD- University Hospitals of Geneva, Geneva, Switzerland.
IRAD- The Lancet Digital Health, London, UK.
IRAD- The Lancet, London, UK.
IRAD- Health Organisation, Policy, Economics (HOPE), Centre for Primary Care & Health 
      Services Research, University of Manchester, Manchester, UK.
IRAD- LSE Health, London School of Economics and Political Science, London, UK.
IRAD- New York University Langone Health, New York, NY, USA.
IRAD- College of Medicine and Health, University of Birmingham, Birmingham, UK.
IRAD- School of Global Public Health, New York University, New York, NY, USA.
FIR - Antoniou, Stavros A
IR  - Antoniou SA
IRAD- Division of General Surgery, Department of Surgery, McMaster University, 
      Hamilton, ON, Canada.
IRAD- Centre for Statistics in Medicine, Nuffield Department of Orthopaedics, 
      Rheumatology & Musculoskeletal Sciences, Botnar Research Centre, University of 
      Oxford, Oxford, UK.
IRAD- UK EQUATOR Centre, University of Oxford, Oxford, UK.
IRAD- Department of Biomedical Informatics and Data Science, Yale University School of 
      Medicine, New Haven, CT, USA.
IRAD- Nuffield Department of Clinical Neurosciences, Medical Sciences Division, 
      University of Oxford, Oxford, UK.
IRAD- JAMA and JAMA Network, American Medical Association, Chicago, IL, USA.
IRAD- Department of Health Research Methods, Evidence, and Impact, McMaster University, 
      Hamilton, ON, Canada.
IRAD- USC Institute of Urology and Catherine and Joseph Aresty Department of Urology, 
      Keck School of Medicine, University of Southern California, Los Angeles, CA, USA.
IRAD- Artificial Intelligence Center at USC Urology, USC Institute of Urology, 
      University of Southern California, Los Angeles, CA, USA.
IRAD- Sports Medicine Centre, West China Hospital, Sichuan University, Chengdu, China.
IRAD- Department of Orthopaedics and Orthopaedic Research Institute, West China 
      Hospital, Sichuan University, Chengdu, People's Republic of China.
IRAD- Duke-NUS Medical School, National University of Singapore, Singapore.
IRAD- Cleveland Clinic, Case Western Reserve University, Cleveland, OH, USA.
IRAD- Department of Medicine, Women's College Research Institute, University of 
      Toronto, Toronto, ON, Canada.
IRAD- Annals of Internal Medicine, American College of Physicians, Philadelphia, PA, 
      USA.
IRAD- American College of Physicians, Philadelphia, PA, USA.
IRAD- Department of Public Health, University of Naples Federico II, Naples, Italy.
IRAD- Office of Science Dissemination, Office of Science, Centers for Disease Control 
      and Prevention, Atlanta, GA, USA.
IRAD- Department of General Surgery, Papageorgiou General Hospital, Thessaloniki, 
      Greece.
IRAD- British Psychological Society, University of Plymouth, Plymouth, UK.
IRAD- Innovation Support Unit, Department of Family Practice, University of British 
      Columbia, Vancouver, BC, Canada.
IRAD- Patient subject matter expert, Independent cybersecurity professional.
IRAD- Department of Epidemiology, Gillings School of Global Public Health, University 
      of North Carolina at Chapel Hill, Chapel Hill, NC, USA.
IRAD- The BMJ, London, UK.
IRAD- Department of Neurology, Brigham and Women's Hospital, Boston, MA, USA.
IRAD- International Journal of Surgery, Lewes, DE, USA.
IRAD- Eworkflow, London, UK.
IRAD- Department of Oncology, McMaster University, Hamilton, ON, Canada.
IRAD- Hospital Clinico San Carlos, Instituto de Investigación Sanitaria San Carlos, 
      Facultad de Medicina Universidad Complutense de Madrid, Madrid, Spain.
IRAD- The George Institute for Global Health, Tyree Institute of Health Engineering, 
      UNSW Engineering; School of Population Health, UNSW Medicine and Health, Sydney, 
      NSW, Australia.
IRAD- Hardian Health, Haywards Heath, UK.
IRAD- Centre for Journalology, Ottawa Hospital Research Institute, Ottawa, ON, Canada.
IRAD- Digestive Diseases Institute, Cleveland Clinic, Cleveland, OH, USA.
IRAD- Postgraduate Institute of Medical Education and Research, Chandigarh, India.
IRAD- University of Maribor, Maribor, Slovenia.
IRAD- Australian Institute for Machine Learning, Adelaide, SA, Australia.
IRAD- Phelix AI, Hamilton, ON, Canada.
IRAD- Clinica di Chirurgia Generale e d'Urgenza, Università Politecnica delle Marche, 
      Ancona, Italy.
IRAD- Institute for Evidence in Medicine, Medical Center and Faculty of Medicine, 
      University of Freiburg, Freiburg, Germany.
IRAD- Cochrane Germany, Cochrane Germany Foundation, Freiburg, Germany.
IRAD- MAGIC Evidence Ecosystem Foundation, Oslo, Norway.
IRAD- University Hospitals of Geneva, Geneva, Switzerland.
IRAD- The Lancet Digital Health, London, UK.
IRAD- The Lancet, London, UK.
IRAD- Health Organisation, Policy, Economics (HOPE), Centre for Primary Care & Health 
      Services Research, University of Manchester, Manchester, UK.
IRAD- LSE Health, London School of Economics and Political Science, London, UK.
IRAD- New York University Langone Health, New York, NY, USA.
IRAD- College of Medicine and Health, University of Birmingham, Birmingham, UK.
IRAD- School of Global Public Health, New York University, New York, NY, USA.
FIR - Camaradou, Jennifer C
IR  - Camaradou JC
IRAD- Division of General Surgery, Department of Surgery, McMaster University, 
      Hamilton, ON, Canada.
IRAD- Centre for Statistics in Medicine, Nuffield Department of Orthopaedics, 
      Rheumatology & Musculoskeletal Sciences, Botnar Research Centre, University of 
      Oxford, Oxford, UK.
IRAD- UK EQUATOR Centre, University of Oxford, Oxford, UK.
IRAD- Department of Biomedical Informatics and Data Science, Yale University School of 
      Medicine, New Haven, CT, USA.
IRAD- Nuffield Department of Clinical Neurosciences, Medical Sciences Division, 
      University of Oxford, Oxford, UK.
IRAD- JAMA and JAMA Network, American Medical Association, Chicago, IL, USA.
IRAD- Department of Health Research Methods, Evidence, and Impact, McMaster University, 
      Hamilton, ON, Canada.
IRAD- USC Institute of Urology and Catherine and Joseph Aresty Department of Urology, 
      Keck School of Medicine, University of Southern California, Los Angeles, CA, USA.
IRAD- Artificial Intelligence Center at USC Urology, USC Institute of Urology, 
      University of Southern California, Los Angeles, CA, USA.
IRAD- Sports Medicine Centre, West China Hospital, Sichuan University, Chengdu, China.
IRAD- Department of Orthopaedics and Orthopaedic Research Institute, West China 
      Hospital, Sichuan University, Chengdu, People's Republic of China.
IRAD- Duke-NUS Medical School, National University of Singapore, Singapore.
IRAD- Cleveland Clinic, Case Western Reserve University, Cleveland, OH, USA.
IRAD- Department of Medicine, Women's College Research Institute, University of 
      Toronto, Toronto, ON, Canada.
IRAD- Annals of Internal Medicine, American College of Physicians, Philadelphia, PA, 
      USA.
IRAD- American College of Physicians, Philadelphia, PA, USA.
IRAD- Department of Public Health, University of Naples Federico II, Naples, Italy.
IRAD- Office of Science Dissemination, Office of Science, Centers for Disease Control 
      and Prevention, Atlanta, GA, USA.
IRAD- Department of General Surgery, Papageorgiou General Hospital, Thessaloniki, 
      Greece.
IRAD- British Psychological Society, University of Plymouth, Plymouth, UK.
IRAD- Innovation Support Unit, Department of Family Practice, University of British 
      Columbia, Vancouver, BC, Canada.
IRAD- Patient subject matter expert, Independent cybersecurity professional.
IRAD- Department of Epidemiology, Gillings School of Global Public Health, University 
      of North Carolina at Chapel Hill, Chapel Hill, NC, USA.
IRAD- The BMJ, London, UK.
IRAD- Department of Neurology, Brigham and Women's Hospital, Boston, MA, USA.
IRAD- International Journal of Surgery, Lewes, DE, USA.
IRAD- Eworkflow, London, UK.
IRAD- Department of Oncology, McMaster University, Hamilton, ON, Canada.
IRAD- Hospital Clinico San Carlos, Instituto de Investigación Sanitaria San Carlos, 
      Facultad de Medicina Universidad Complutense de Madrid, Madrid, Spain.
IRAD- The George Institute for Global Health, Tyree Institute of Health Engineering, 
      UNSW Engineering; School of Population Health, UNSW Medicine and Health, Sydney, 
      NSW, Australia.
IRAD- Hardian Health, Haywards Heath, UK.
IRAD- Centre for Journalology, Ottawa Hospital Research Institute, Ottawa, ON, Canada.
IRAD- Digestive Diseases Institute, Cleveland Clinic, Cleveland, OH, USA.
IRAD- Postgraduate Institute of Medical Education and Research, Chandigarh, India.
IRAD- University of Maribor, Maribor, Slovenia.
IRAD- Australian Institute for Machine Learning, Adelaide, SA, Australia.
IRAD- Phelix AI, Hamilton, ON, Canada.
IRAD- Clinica di Chirurgia Generale e d'Urgenza, Università Politecnica delle Marche, 
      Ancona, Italy.
IRAD- Institute for Evidence in Medicine, Medical Center and Faculty of Medicine, 
      University of Freiburg, Freiburg, Germany.
IRAD- Cochrane Germany, Cochrane Germany Foundation, Freiburg, Germany.
IRAD- MAGIC Evidence Ecosystem Foundation, Oslo, Norway.
IRAD- University Hospitals of Geneva, Geneva, Switzerland.
IRAD- The Lancet Digital Health, London, UK.
IRAD- The Lancet, London, UK.
IRAD- Health Organisation, Policy, Economics (HOPE), Centre for Primary Care & Health 
      Services Research, University of Manchester, Manchester, UK.
IRAD- LSE Health, London School of Economics and Political Science, London, UK.
IRAD- New York University Langone Health, New York, NY, USA.
IRAD- College of Medicine and Health, University of Birmingham, Birmingham, UK.
IRAD- School of Global Public Health, New York University, New York, NY, USA.
FIR - Canfield, Carolyn
IR  - Canfield C
IRAD- Division of General Surgery, Department of Surgery, McMaster University, 
      Hamilton, ON, Canada.
IRAD- Centre for Statistics in Medicine, Nuffield Department of Orthopaedics, 
      Rheumatology & Musculoskeletal Sciences, Botnar Research Centre, University of 
      Oxford, Oxford, UK.
IRAD- UK EQUATOR Centre, University of Oxford, Oxford, UK.
IRAD- Department of Biomedical Informatics and Data Science, Yale University School of 
      Medicine, New Haven, CT, USA.
IRAD- Nuffield Department of Clinical Neurosciences, Medical Sciences Division, 
      University of Oxford, Oxford, UK.
IRAD- JAMA and JAMA Network, American Medical Association, Chicago, IL, USA.
IRAD- Department of Health Research Methods, Evidence, and Impact, McMaster University, 
      Hamilton, ON, Canada.
IRAD- USC Institute of Urology and Catherine and Joseph Aresty Department of Urology, 
      Keck School of Medicine, University of Southern California, Los Angeles, CA, USA.
IRAD- Artificial Intelligence Center at USC Urology, USC Institute of Urology, 
      University of Southern California, Los Angeles, CA, USA.
IRAD- Sports Medicine Centre, West China Hospital, Sichuan University, Chengdu, China.
IRAD- Department of Orthopaedics and Orthopaedic Research Institute, West China 
      Hospital, Sichuan University, Chengdu, People's Republic of China.
IRAD- Duke-NUS Medical School, National University of Singapore, Singapore.
IRAD- Cleveland Clinic, Case Western Reserve University, Cleveland, OH, USA.
IRAD- Department of Medicine, Women's College Research Institute, University of 
      Toronto, Toronto, ON, Canada.
IRAD- Annals of Internal Medicine, American College of Physicians, Philadelphia, PA, 
      USA.
IRAD- American College of Physicians, Philadelphia, PA, USA.
IRAD- Department of Public Health, University of Naples Federico II, Naples, Italy.
IRAD- Office of Science Dissemination, Office of Science, Centers for Disease Control 
      and Prevention, Atlanta, GA, USA.
IRAD- Department of General Surgery, Papageorgiou General Hospital, Thessaloniki, 
      Greece.
IRAD- British Psychological Society, University of Plymouth, Plymouth, UK.
IRAD- Innovation Support Unit, Department of Family Practice, University of British 
      Columbia, Vancouver, BC, Canada.
IRAD- Patient subject matter expert, Independent cybersecurity professional.
IRAD- Department of Epidemiology, Gillings School of Global Public Health, University 
      of North Carolina at Chapel Hill, Chapel Hill, NC, USA.
IRAD- The BMJ, London, UK.
IRAD- Department of Neurology, Brigham and Women's Hospital, Boston, MA, USA.
IRAD- International Journal of Surgery, Lewes, DE, USA.
IRAD- Eworkflow, London, UK.
IRAD- Department of Oncology, McMaster University, Hamilton, ON, Canada.
IRAD- Hospital Clinico San Carlos, Instituto de Investigación Sanitaria San Carlos, 
      Facultad de Medicina Universidad Complutense de Madrid, Madrid, Spain.
IRAD- The George Institute for Global Health, Tyree Institute of Health Engineering, 
      UNSW Engineering; School of Population Health, UNSW Medicine and Health, Sydney, 
      NSW, Australia.
IRAD- Hardian Health, Haywards Heath, UK.
IRAD- Centre for Journalology, Ottawa Hospital Research Institute, Ottawa, ON, Canada.
IRAD- Digestive Diseases Institute, Cleveland Clinic, Cleveland, OH, USA.
IRAD- Postgraduate Institute of Medical Education and Research, Chandigarh, India.
IRAD- University of Maribor, Maribor, Slovenia.
IRAD- Australian Institute for Machine Learning, Adelaide, SA, Australia.
IRAD- Phelix AI, Hamilton, ON, Canada.
IRAD- Clinica di Chirurgia Generale e d'Urgenza, Università Politecnica delle Marche, 
      Ancona, Italy.
IRAD- Institute for Evidence in Medicine, Medical Center and Faculty of Medicine, 
      University of Freiburg, Freiburg, Germany.
IRAD- Cochrane Germany, Cochrane Germany Foundation, Freiburg, Germany.
IRAD- MAGIC Evidence Ecosystem Foundation, Oslo, Norway.
IRAD- University Hospitals of Geneva, Geneva, Switzerland.
IRAD- The Lancet Digital Health, London, UK.
IRAD- The Lancet, London, UK.
IRAD- Health Organisation, Policy, Economics (HOPE), Centre for Primary Care & Health 
      Services Research, University of Manchester, Manchester, UK.
IRAD- LSE Health, London School of Economics and Political Science, London, UK.
IRAD- New York University Langone Health, New York, NY, USA.
IRAD- College of Medicine and Health, University of Birmingham, Birmingham, UK.
IRAD- School of Global Public Health, New York University, New York, NY, USA.
FIR - Mittelman, Michael
IR  - Mittelman M
IRAD- Division of General Surgery, Department of Surgery, McMaster University, 
      Hamilton, ON, Canada.
IRAD- Centre for Statistics in Medicine, Nuffield Department of Orthopaedics, 
      Rheumatology & Musculoskeletal Sciences, Botnar Research Centre, University of 
      Oxford, Oxford, UK.
IRAD- UK EQUATOR Centre, University of Oxford, Oxford, UK.
IRAD- Department of Biomedical Informatics and Data Science, Yale University School of 
      Medicine, New Haven, CT, USA.
IRAD- Nuffield Department of Clinical Neurosciences, Medical Sciences Division, 
      University of Oxford, Oxford, UK.
IRAD- JAMA and JAMA Network, American Medical Association, Chicago, IL, USA.
IRAD- Department of Health Research Methods, Evidence, and Impact, McMaster University, 
      Hamilton, ON, Canada.
IRAD- USC Institute of Urology and Catherine and Joseph Aresty Department of Urology, 
      Keck School of Medicine, University of Southern California, Los Angeles, CA, USA.
IRAD- Artificial Intelligence Center at USC Urology, USC Institute of Urology, 
      University of Southern California, Los Angeles, CA, USA.
IRAD- Sports Medicine Centre, West China Hospital, Sichuan University, Chengdu, China.
IRAD- Department of Orthopaedics and Orthopaedic Research Institute, West China 
      Hospital, Sichuan University, Chengdu, People's Republic of China.
IRAD- Duke-NUS Medical School, National University of Singapore, Singapore.
IRAD- Cleveland Clinic, Case Western Reserve University, Cleveland, OH, USA.
IRAD- Department of Medicine, Women's College Research Institute, University of 
      Toronto, Toronto, ON, Canada.
IRAD- Annals of Internal Medicine, American College of Physicians, Philadelphia, PA, 
      USA.
IRAD- American College of Physicians, Philadelphia, PA, USA.
IRAD- Department of Public Health, University of Naples Federico II, Naples, Italy.
IRAD- Office of Science Dissemination, Office of Science, Centers for Disease Control 
      and Prevention, Atlanta, GA, USA.
IRAD- Department of General Surgery, Papageorgiou General Hospital, Thessaloniki, 
      Greece.
IRAD- British Psychological Society, University of Plymouth, Plymouth, UK.
IRAD- Innovation Support Unit, Department of Family Practice, University of British 
      Columbia, Vancouver, BC, Canada.
IRAD- Patient subject matter expert, Independent cybersecurity professional.
IRAD- Department of Epidemiology, Gillings School of Global Public Health, University 
      of North Carolina at Chapel Hill, Chapel Hill, NC, USA.
IRAD- The BMJ, London, UK.
IRAD- Department of Neurology, Brigham and Women's Hospital, Boston, MA, USA.
IRAD- International Journal of Surgery, Lewes, DE, USA.
IRAD- Eworkflow, London, UK.
IRAD- Department of Oncology, McMaster University, Hamilton, ON, Canada.
IRAD- Hospital Clinico San Carlos, Instituto de Investigación Sanitaria San Carlos, 
      Facultad de Medicina Universidad Complutense de Madrid, Madrid, Spain.
IRAD- The George Institute for Global Health, Tyree Institute of Health Engineering, 
      UNSW Engineering; School of Population Health, UNSW Medicine and Health, Sydney, 
      NSW, Australia.
IRAD- Hardian Health, Haywards Heath, UK.
IRAD- Centre for Journalology, Ottawa Hospital Research Institute, Ottawa, ON, Canada.
IRAD- Digestive Diseases Institute, Cleveland Clinic, Cleveland, OH, USA.
IRAD- Postgraduate Institute of Medical Education and Research, Chandigarh, India.
IRAD- University of Maribor, Maribor, Slovenia.
IRAD- Australian Institute for Machine Learning, Adelaide, SA, Australia.
IRAD- Phelix AI, Hamilton, ON, Canada.
IRAD- Clinica di Chirurgia Generale e d'Urgenza, Università Politecnica delle Marche, 
      Ancona, Italy.
IRAD- Institute for Evidence in Medicine, Medical Center and Faculty of Medicine, 
      University of Freiburg, Freiburg, Germany.
IRAD- Cochrane Germany, Cochrane Germany Foundation, Freiburg, Germany.
IRAD- MAGIC Evidence Ecosystem Foundation, Oslo, Norway.
IRAD- University Hospitals of Geneva, Geneva, Switzerland.
IRAD- The Lancet Digital Health, London, UK.
IRAD- The Lancet, London, UK.
IRAD- Health Organisation, Policy, Economics (HOPE), Centre for Primary Care & Health 
      Services Research, University of Manchester, Manchester, UK.
IRAD- LSE Health, London School of Economics and Political Science, London, UK.
IRAD- New York University Langone Health, New York, NY, USA.
IRAD- College of Medicine and Health, University of Birmingham, Birmingham, UK.
IRAD- School of Global Public Health, New York University, New York, NY, USA.
FIR - Feeney, Timothy
IR  - Feeney T
IRAD- Division of General Surgery, Department of Surgery, McMaster University, 
      Hamilton, ON, Canada.
IRAD- Centre for Statistics in Medicine, Nuffield Department of Orthopaedics, 
      Rheumatology & Musculoskeletal Sciences, Botnar Research Centre, University of 
      Oxford, Oxford, UK.
IRAD- UK EQUATOR Centre, University of Oxford, Oxford, UK.
IRAD- Department of Biomedical Informatics and Data Science, Yale University School of 
      Medicine, New Haven, CT, USA.
IRAD- Nuffield Department of Clinical Neurosciences, Medical Sciences Division, 
      University of Oxford, Oxford, UK.
IRAD- JAMA and JAMA Network, American Medical Association, Chicago, IL, USA.
IRAD- Department of Health Research Methods, Evidence, and Impact, McMaster University, 
      Hamilton, ON, Canada.
IRAD- USC Institute of Urology and Catherine and Joseph Aresty Department of Urology, 
      Keck School of Medicine, University of Southern California, Los Angeles, CA, USA.
IRAD- Artificial Intelligence Center at USC Urology, USC Institute of Urology, 
      University of Southern California, Los Angeles, CA, USA.
IRAD- Sports Medicine Centre, West China Hospital, Sichuan University, Chengdu, China.
IRAD- Department of Orthopaedics and Orthopaedic Research Institute, West China 
      Hospital, Sichuan University, Chengdu, People's Republic of China.
IRAD- Duke-NUS Medical School, National University of Singapore, Singapore.
IRAD- Cleveland Clinic, Case Western Reserve University, Cleveland, OH, USA.
IRAD- Department of Medicine, Women's College Research Institute, University of 
      Toronto, Toronto, ON, Canada.
IRAD- Annals of Internal Medicine, American College of Physicians, Philadelphia, PA, 
      USA.
IRAD- American College of Physicians, Philadelphia, PA, USA.
IRAD- Department of Public Health, University of Naples Federico II, Naples, Italy.
IRAD- Office of Science Dissemination, Office of Science, Centers for Disease Control 
      and Prevention, Atlanta, GA, USA.
IRAD- Department of General Surgery, Papageorgiou General Hospital, Thessaloniki, 
      Greece.
IRAD- British Psychological Society, University of Plymouth, Plymouth, UK.
IRAD- Innovation Support Unit, Department of Family Practice, University of British 
      Columbia, Vancouver, BC, Canada.
IRAD- Patient subject matter expert, Independent cybersecurity professional.
IRAD- Department of Epidemiology, Gillings School of Global Public Health, University 
      of North Carolina at Chapel Hill, Chapel Hill, NC, USA.
IRAD- The BMJ, London, UK.
IRAD- Department of Neurology, Brigham and Women's Hospital, Boston, MA, USA.
IRAD- International Journal of Surgery, Lewes, DE, USA.
IRAD- Eworkflow, London, UK.
IRAD- Department of Oncology, McMaster University, Hamilton, ON, Canada.
IRAD- Hospital Clinico San Carlos, Instituto de Investigación Sanitaria San Carlos, 
      Facultad de Medicina Universidad Complutense de Madrid, Madrid, Spain.
IRAD- The George Institute for Global Health, Tyree Institute of Health Engineering, 
      UNSW Engineering; School of Population Health, UNSW Medicine and Health, Sydney, 
      NSW, Australia.
IRAD- Hardian Health, Haywards Heath, UK.
IRAD- Centre for Journalology, Ottawa Hospital Research Institute, Ottawa, ON, Canada.
IRAD- Digestive Diseases Institute, Cleveland Clinic, Cleveland, OH, USA.
IRAD- Postgraduate Institute of Medical Education and Research, Chandigarh, India.
IRAD- University of Maribor, Maribor, Slovenia.
IRAD- Australian Institute for Machine Learning, Adelaide, SA, Australia.
IRAD- Phelix AI, Hamilton, ON, Canada.
IRAD- Clinica di Chirurgia Generale e d'Urgenza, Università Politecnica delle Marche, 
      Ancona, Italy.
IRAD- Institute for Evidence in Medicine, Medical Center and Faculty of Medicine, 
      University of Freiburg, Freiburg, Germany.
IRAD- Cochrane Germany, Cochrane Germany Foundation, Freiburg, Germany.
IRAD- MAGIC Evidence Ecosystem Foundation, Oslo, Norway.
IRAD- University Hospitals of Geneva, Geneva, Switzerland.
IRAD- The Lancet Digital Health, London, UK.
IRAD- The Lancet, London, UK.
IRAD- Health Organisation, Policy, Economics (HOPE), Centre for Primary Care & Health 
      Services Research, University of Manchester, Manchester, UK.
IRAD- LSE Health, London School of Economics and Political Science, London, UK.
IRAD- New York University Langone Health, New York, NY, USA.
IRAD- College of Medicine and Health, University of Birmingham, Birmingham, UK.
IRAD- School of Global Public Health, New York University, New York, NY, USA.
FIR - Loder, Elizabeth
IR  - Loder E
IRAD- Division of General Surgery, Department of Surgery, McMaster University, 
      Hamilton, ON, Canada.
IRAD- Centre for Statistics in Medicine, Nuffield Department of Orthopaedics, 
      Rheumatology & Musculoskeletal Sciences, Botnar Research Centre, University of 
      Oxford, Oxford, UK.
IRAD- UK EQUATOR Centre, University of Oxford, Oxford, UK.
IRAD- Department of Biomedical Informatics and Data Science, Yale University School of 
      Medicine, New Haven, CT, USA.
IRAD- Nuffield Department of Clinical Neurosciences, Medical Sciences Division, 
      University of Oxford, Oxford, UK.
IRAD- JAMA and JAMA Network, American Medical Association, Chicago, IL, USA.
IRAD- Department of Health Research Methods, Evidence, and Impact, McMaster University, 
      Hamilton, ON, Canada.
IRAD- USC Institute of Urology and Catherine and Joseph Aresty Department of Urology, 
      Keck School of Medicine, University of Southern California, Los Angeles, CA, USA.
IRAD- Artificial Intelligence Center at USC Urology, USC Institute of Urology, 
      University of Southern California, Los Angeles, CA, USA.
IRAD- Sports Medicine Centre, West China Hospital, Sichuan University, Chengdu, China.
IRAD- Department of Orthopaedics and Orthopaedic Research Institute, West China 
      Hospital, Sichuan University, Chengdu, People's Republic of China.
IRAD- Duke-NUS Medical School, National University of Singapore, Singapore.
IRAD- Cleveland Clinic, Case Western Reserve University, Cleveland, OH, USA.
IRAD- Department of Medicine, Women's College Research Institute, University of 
      Toronto, Toronto, ON, Canada.
IRAD- Annals of Internal Medicine, American College of Physicians, Philadelphia, PA, 
      USA.
IRAD- American College of Physicians, Philadelphia, PA, USA.
IRAD- Department of Public Health, University of Naples Federico II, Naples, Italy.
IRAD- Office of Science Dissemination, Office of Science, Centers for Disease Control 
      and Prevention, Atlanta, GA, USA.
IRAD- Department of General Surgery, Papageorgiou General Hospital, Thessaloniki, 
      Greece.
IRAD- British Psychological Society, University of Plymouth, Plymouth, UK.
IRAD- Innovation Support Unit, Department of Family Practice, University of British 
      Columbia, Vancouver, BC, Canada.
IRAD- Patient subject matter expert, Independent cybersecurity professional.
IRAD- Department of Epidemiology, Gillings School of Global Public Health, University 
      of North Carolina at Chapel Hill, Chapel Hill, NC, USA.
IRAD- The BMJ, London, UK.
IRAD- Department of Neurology, Brigham and Women's Hospital, Boston, MA, USA.
IRAD- International Journal of Surgery, Lewes, DE, USA.
IRAD- Eworkflow, London, UK.
IRAD- Department of Oncology, McMaster University, Hamilton, ON, Canada.
IRAD- Hospital Clinico San Carlos, Instituto de Investigación Sanitaria San Carlos, 
      Facultad de Medicina Universidad Complutense de Madrid, Madrid, Spain.
IRAD- The George Institute for Global Health, Tyree Institute of Health Engineering, 
      UNSW Engineering; School of Population Health, UNSW Medicine and Health, Sydney, 
      NSW, Australia.
IRAD- Hardian Health, Haywards Heath, UK.
IRAD- Centre for Journalology, Ottawa Hospital Research Institute, Ottawa, ON, Canada.
IRAD- Digestive Diseases Institute, Cleveland Clinic, Cleveland, OH, USA.
IRAD- Postgraduate Institute of Medical Education and Research, Chandigarh, India.
IRAD- University of Maribor, Maribor, Slovenia.
IRAD- Australian Institute for Machine Learning, Adelaide, SA, Australia.
IRAD- Phelix AI, Hamilton, ON, Canada.
IRAD- Clinica di Chirurgia Generale e d'Urgenza, Università Politecnica delle Marche, 
      Ancona, Italy.
IRAD- Institute for Evidence in Medicine, Medical Center and Faculty of Medicine, 
      University of Freiburg, Freiburg, Germany.
IRAD- Cochrane Germany, Cochrane Germany Foundation, Freiburg, Germany.
IRAD- MAGIC Evidence Ecosystem Foundation, Oslo, Norway.
IRAD- University Hospitals of Geneva, Geneva, Switzerland.
IRAD- The Lancet Digital Health, London, UK.
IRAD- The Lancet, London, UK.
IRAD- Health Organisation, Policy, Economics (HOPE), Centre for Primary Care & Health 
      Services Research, University of Manchester, Manchester, UK.
IRAD- LSE Health, London School of Economics and Political Science, London, UK.
IRAD- New York University Langone Health, New York, NY, USA.
IRAD- College of Medicine and Health, University of Birmingham, Birmingham, UK.
IRAD- School of Global Public Health, New York University, New York, NY, USA.
FIR - Agha, Riaz
IR  - Agha R
IRAD- Division of General Surgery, Department of Surgery, McMaster University, 
      Hamilton, ON, Canada.
IRAD- Centre for Statistics in Medicine, Nuffield Department of Orthopaedics, 
      Rheumatology & Musculoskeletal Sciences, Botnar Research Centre, University of 
      Oxford, Oxford, UK.
IRAD- UK EQUATOR Centre, University of Oxford, Oxford, UK.
IRAD- Department of Biomedical Informatics and Data Science, Yale University School of 
      Medicine, New Haven, CT, USA.
IRAD- Nuffield Department of Clinical Neurosciences, Medical Sciences Division, 
      University of Oxford, Oxford, UK.
IRAD- JAMA and JAMA Network, American Medical Association, Chicago, IL, USA.
IRAD- Department of Health Research Methods, Evidence, and Impact, McMaster University, 
      Hamilton, ON, Canada.
IRAD- USC Institute of Urology and Catherine and Joseph Aresty Department of Urology, 
      Keck School of Medicine, University of Southern California, Los Angeles, CA, USA.
IRAD- Artificial Intelligence Center at USC Urology, USC Institute of Urology, 
      University of Southern California, Los Angeles, CA, USA.
IRAD- Sports Medicine Centre, West China Hospital, Sichuan University, Chengdu, China.
IRAD- Department of Orthopaedics and Orthopaedic Research Institute, West China 
      Hospital, Sichuan University, Chengdu, People's Republic of China.
IRAD- Duke-NUS Medical School, National University of Singapore, Singapore.
IRAD- Cleveland Clinic, Case Western Reserve University, Cleveland, OH, USA.
IRAD- Department of Medicine, Women's College Research Institute, University of 
      Toronto, Toronto, ON, Canada.
IRAD- Annals of Internal Medicine, American College of Physicians, Philadelphia, PA, 
      USA.
IRAD- American College of Physicians, Philadelphia, PA, USA.
IRAD- Department of Public Health, University of Naples Federico II, Naples, Italy.
IRAD- Office of Science Dissemination, Office of Science, Centers for Disease Control 
      and Prevention, Atlanta, GA, USA.
IRAD- Department of General Surgery, Papageorgiou General Hospital, Thessaloniki, 
      Greece.
IRAD- British Psychological Society, University of Plymouth, Plymouth, UK.
IRAD- Innovation Support Unit, Department of Family Practice, University of British 
      Columbia, Vancouver, BC, Canada.
IRAD- Patient subject matter expert, Independent cybersecurity professional.
IRAD- Department of Epidemiology, Gillings School of Global Public Health, University 
      of North Carolina at Chapel Hill, Chapel Hill, NC, USA.
IRAD- The BMJ, London, UK.
IRAD- Department of Neurology, Brigham and Women's Hospital, Boston, MA, USA.
IRAD- International Journal of Surgery, Lewes, DE, USA.
IRAD- Eworkflow, London, UK.
IRAD- Department of Oncology, McMaster University, Hamilton, ON, Canada.
IRAD- Hospital Clinico San Carlos, Instituto de Investigación Sanitaria San Carlos, 
      Facultad de Medicina Universidad Complutense de Madrid, Madrid, Spain.
IRAD- The George Institute for Global Health, Tyree Institute of Health Engineering, 
      UNSW Engineering; School of Population Health, UNSW Medicine and Health, Sydney, 
      NSW, Australia.
IRAD- Hardian Health, Haywards Heath, UK.
IRAD- Centre for Journalology, Ottawa Hospital Research Institute, Ottawa, ON, Canada.
IRAD- Digestive Diseases Institute, Cleveland Clinic, Cleveland, OH, USA.
IRAD- Postgraduate Institute of Medical Education and Research, Chandigarh, India.
IRAD- University of Maribor, Maribor, Slovenia.
IRAD- Australian Institute for Machine Learning, Adelaide, SA, Australia.
IRAD- Phelix AI, Hamilton, ON, Canada.
IRAD- Clinica di Chirurgia Generale e d'Urgenza, Università Politecnica delle Marche, 
      Ancona, Italy.
IRAD- Institute for Evidence in Medicine, Medical Center and Faculty of Medicine, 
      University of Freiburg, Freiburg, Germany.
IRAD- Cochrane Germany, Cochrane Germany Foundation, Freiburg, Germany.
IRAD- MAGIC Evidence Ecosystem Foundation, Oslo, Norway.
IRAD- University Hospitals of Geneva, Geneva, Switzerland.
IRAD- The Lancet Digital Health, London, UK.
IRAD- The Lancet, London, UK.
IRAD- Health Organisation, Policy, Economics (HOPE), Centre for Primary Care & Health 
      Services Research, University of Manchester, Manchester, UK.
IRAD- LSE Health, London School of Economics and Political Science, London, UK.
IRAD- New York University Langone Health, New York, NY, USA.
IRAD- College of Medicine and Health, University of Birmingham, Birmingham, UK.
IRAD- School of Global Public Health, New York University, New York, NY, USA.
FIR - Saha, Ashirbani
IR  - Saha A
IRAD- Division of General Surgery, Department of Surgery, McMaster University, 
      Hamilton, ON, Canada.
IRAD- Centre for Statistics in Medicine, Nuffield Department of Orthopaedics, 
      Rheumatology & Musculoskeletal Sciences, Botnar Research Centre, University of 
      Oxford, Oxford, UK.
IRAD- UK EQUATOR Centre, University of Oxford, Oxford, UK.
IRAD- Department of Biomedical Informatics and Data Science, Yale University School of 
      Medicine, New Haven, CT, USA.
IRAD- Nuffield Department of Clinical Neurosciences, Medical Sciences Division, 
      University of Oxford, Oxford, UK.
IRAD- JAMA and JAMA Network, American Medical Association, Chicago, IL, USA.
IRAD- Department of Health Research Methods, Evidence, and Impact, McMaster University, 
      Hamilton, ON, Canada.
IRAD- USC Institute of Urology and Catherine and Joseph Aresty Department of Urology, 
      Keck School of Medicine, University of Southern California, Los Angeles, CA, USA.
IRAD- Artificial Intelligence Center at USC Urology, USC Institute of Urology, 
      University of Southern California, Los Angeles, CA, USA.
IRAD- Sports Medicine Centre, West China Hospital, Sichuan University, Chengdu, China.
IRAD- Department of Orthopaedics and Orthopaedic Research Institute, West China 
      Hospital, Sichuan University, Chengdu, People's Republic of China.
IRAD- Duke-NUS Medical School, National University of Singapore, Singapore.
IRAD- Cleveland Clinic, Case Western Reserve University, Cleveland, OH, USA.
IRAD- Department of Medicine, Women's College Research Institute, University of 
      Toronto, Toronto, ON, Canada.
IRAD- Annals of Internal Medicine, American College of Physicians, Philadelphia, PA, 
      USA.
IRAD- American College of Physicians, Philadelphia, PA, USA.
IRAD- Department of Public Health, University of Naples Federico II, Naples, Italy.
IRAD- Office of Science Dissemination, Office of Science, Centers for Disease Control 
      and Prevention, Atlanta, GA, USA.
IRAD- Department of General Surgery, Papageorgiou General Hospital, Thessaloniki, 
      Greece.
IRAD- British Psychological Society, University of Plymouth, Plymouth, UK.
IRAD- Innovation Support Unit, Department of Family Practice, University of British 
      Columbia, Vancouver, BC, Canada.
IRAD- Patient subject matter expert, Independent cybersecurity professional.
IRAD- Department of Epidemiology, Gillings School of Global Public Health, University 
      of North Carolina at Chapel Hill, Chapel Hill, NC, USA.
IRAD- The BMJ, London, UK.
IRAD- Department of Neurology, Brigham and Women's Hospital, Boston, MA, USA.
IRAD- International Journal of Surgery, Lewes, DE, USA.
IRAD- Eworkflow, London, UK.
IRAD- Department of Oncology, McMaster University, Hamilton, ON, Canada.
IRAD- Hospital Clinico San Carlos, Instituto de Investigación Sanitaria San Carlos, 
      Facultad de Medicina Universidad Complutense de Madrid, Madrid, Spain.
IRAD- The George Institute for Global Health, Tyree Institute of Health Engineering, 
      UNSW Engineering; School of Population Health, UNSW Medicine and Health, Sydney, 
      NSW, Australia.
IRAD- Hardian Health, Haywards Heath, UK.
IRAD- Centre for Journalology, Ottawa Hospital Research Institute, Ottawa, ON, Canada.
IRAD- Digestive Diseases Institute, Cleveland Clinic, Cleveland, OH, USA.
IRAD- Postgraduate Institute of Medical Education and Research, Chandigarh, India.
IRAD- University of Maribor, Maribor, Slovenia.
IRAD- Australian Institute for Machine Learning, Adelaide, SA, Australia.
IRAD- Phelix AI, Hamilton, ON, Canada.
IRAD- Clinica di Chirurgia Generale e d'Urgenza, Università Politecnica delle Marche, 
      Ancona, Italy.
IRAD- Institute for Evidence in Medicine, Medical Center and Faculty of Medicine, 
      University of Freiburg, Freiburg, Germany.
IRAD- Cochrane Germany, Cochrane Germany Foundation, Freiburg, Germany.
IRAD- MAGIC Evidence Ecosystem Foundation, Oslo, Norway.
IRAD- University Hospitals of Geneva, Geneva, Switzerland.
IRAD- The Lancet Digital Health, London, UK.
IRAD- The Lancet, London, UK.
IRAD- Health Organisation, Policy, Economics (HOPE), Centre for Primary Care & Health 
      Services Research, University of Manchester, Manchester, UK.
IRAD- LSE Health, London School of Economics and Political Science, London, UK.
IRAD- New York University Langone Health, New York, NY, USA.
IRAD- College of Medicine and Health, University of Birmingham, Birmingham, UK.
IRAD- School of Global Public Health, New York University, New York, NY, USA.
FIR - Mayol, Julio
IR  - Mayol J
IRAD- Division of General Surgery, Department of Surgery, McMaster University, 
      Hamilton, ON, Canada.
IRAD- Centre for Statistics in Medicine, Nuffield Department of Orthopaedics, 
      Rheumatology & Musculoskeletal Sciences, Botnar Research Centre, University of 
      Oxford, Oxford, UK.
IRAD- UK EQUATOR Centre, University of Oxford, Oxford, UK.
IRAD- Department of Biomedical Informatics and Data Science, Yale University School of 
      Medicine, New Haven, CT, USA.
IRAD- Nuffield Department of Clinical Neurosciences, Medical Sciences Division, 
      University of Oxford, Oxford, UK.
IRAD- JAMA and JAMA Network, American Medical Association, Chicago, IL, USA.
IRAD- Department of Health Research Methods, Evidence, and Impact, McMaster University, 
      Hamilton, ON, Canada.
IRAD- USC Institute of Urology and Catherine and Joseph Aresty Department of Urology, 
      Keck School of Medicine, University of Southern California, Los Angeles, CA, USA.
IRAD- Artificial Intelligence Center at USC Urology, USC Institute of Urology, 
      University of Southern California, Los Angeles, CA, USA.
IRAD- Sports Medicine Centre, West China Hospital, Sichuan University, Chengdu, China.
IRAD- Department of Orthopaedics and Orthopaedic Research Institute, West China 
      Hospital, Sichuan University, Chengdu, People's Republic of China.
IRAD- Duke-NUS Medical School, National University of Singapore, Singapore.
IRAD- Cleveland Clinic, Case Western Reserve University, Cleveland, OH, USA.
IRAD- Department of Medicine, Women's College Research Institute, University of 
      Toronto, Toronto, ON, Canada.
IRAD- Annals of Internal Medicine, American College of Physicians, Philadelphia, PA, 
      USA.
IRAD- American College of Physicians, Philadelphia, PA, USA.
IRAD- Department of Public Health, University of Naples Federico II, Naples, Italy.
IRAD- Office of Science Dissemination, Office of Science, Centers for Disease Control 
      and Prevention, Atlanta, GA, USA.
IRAD- Department of General Surgery, Papageorgiou General Hospital, Thessaloniki, 
      Greece.
IRAD- British Psychological Society, University of Plymouth, Plymouth, UK.
IRAD- Innovation Support Unit, Department of Family Practice, University of British 
      Columbia, Vancouver, BC, Canada.
IRAD- Patient subject matter expert, Independent cybersecurity professional.
IRAD- Department of Epidemiology, Gillings School of Global Public Health, University 
      of North Carolina at Chapel Hill, Chapel Hill, NC, USA.
IRAD- The BMJ, London, UK.
IRAD- Department of Neurology, Brigham and Women's Hospital, Boston, MA, USA.
IRAD- International Journal of Surgery, Lewes, DE, USA.
IRAD- Eworkflow, London, UK.
IRAD- Department of Oncology, McMaster University, Hamilton, ON, Canada.
IRAD- Hospital Clinico San Carlos, Instituto de Investigación Sanitaria San Carlos, 
      Facultad de Medicina Universidad Complutense de Madrid, Madrid, Spain.
IRAD- The George Institute for Global Health, Tyree Institute of Health Engineering, 
      UNSW Engineering; School of Population Health, UNSW Medicine and Health, Sydney, 
      NSW, Australia.
IRAD- Hardian Health, Haywards Heath, UK.
IRAD- Centre for Journalology, Ottawa Hospital Research Institute, Ottawa, ON, Canada.
IRAD- Digestive Diseases Institute, Cleveland Clinic, Cleveland, OH, USA.
IRAD- Postgraduate Institute of Medical Education and Research, Chandigarh, India.
IRAD- University of Maribor, Maribor, Slovenia.
IRAD- Australian Institute for Machine Learning, Adelaide, SA, Australia.
IRAD- Phelix AI, Hamilton, ON, Canada.
IRAD- Clinica di Chirurgia Generale e d'Urgenza, Università Politecnica delle Marche, 
      Ancona, Italy.
IRAD- Institute for Evidence in Medicine, Medical Center and Faculty of Medicine, 
      University of Freiburg, Freiburg, Germany.
IRAD- Cochrane Germany, Cochrane Germany Foundation, Freiburg, Germany.
IRAD- MAGIC Evidence Ecosystem Foundation, Oslo, Norway.
IRAD- University Hospitals of Geneva, Geneva, Switzerland.
IRAD- The Lancet Digital Health, London, UK.
IRAD- The Lancet, London, UK.
IRAD- Health Organisation, Policy, Economics (HOPE), Centre for Primary Care & Health 
      Services Research, University of Manchester, Manchester, UK.
IRAD- LSE Health, London School of Economics and Political Science, London, UK.
IRAD- New York University Langone Health, New York, NY, USA.
IRAD- College of Medicine and Health, University of Birmingham, Birmingham, UK.
IRAD- School of Global Public Health, New York University, New York, NY, USA.
FIR - Sunjaya, Anthony
IR  - Sunjaya A
IRAD- Division of General Surgery, Department of Surgery, McMaster University, 
      Hamilton, ON, Canada.
IRAD- Centre for Statistics in Medicine, Nuffield Department of Orthopaedics, 
      Rheumatology & Musculoskeletal Sciences, Botnar Research Centre, University of 
      Oxford, Oxford, UK.
IRAD- UK EQUATOR Centre, University of Oxford, Oxford, UK.
IRAD- Department of Biomedical Informatics and Data Science, Yale University School of 
      Medicine, New Haven, CT, USA.
IRAD- Nuffield Department of Clinical Neurosciences, Medical Sciences Division, 
      University of Oxford, Oxford, UK.
IRAD- JAMA and JAMA Network, American Medical Association, Chicago, IL, USA.
IRAD- Department of Health Research Methods, Evidence, and Impact, McMaster University, 
      Hamilton, ON, Canada.
IRAD- USC Institute of Urology and Catherine and Joseph Aresty Department of Urology, 
      Keck School of Medicine, University of Southern California, Los Angeles, CA, USA.
IRAD- Artificial Intelligence Center at USC Urology, USC Institute of Urology, 
      University of Southern California, Los Angeles, CA, USA.
IRAD- Sports Medicine Centre, West China Hospital, Sichuan University, Chengdu, China.
IRAD- Department of Orthopaedics and Orthopaedic Research Institute, West China 
      Hospital, Sichuan University, Chengdu, People's Republic of China.
IRAD- Duke-NUS Medical School, National University of Singapore, Singapore.
IRAD- Cleveland Clinic, Case Western Reserve University, Cleveland, OH, USA.
IRAD- Department of Medicine, Women's College Research Institute, University of 
      Toronto, Toronto, ON, Canada.
IRAD- Annals of Internal Medicine, American College of Physicians, Philadelphia, PA, 
      USA.
IRAD- American College of Physicians, Philadelphia, PA, USA.
IRAD- Department of Public Health, University of Naples Federico II, Naples, Italy.
IRAD- Office of Science Dissemination, Office of Science, Centers for Disease Control 
      and Prevention, Atlanta, GA, USA.
IRAD- Department of General Surgery, Papageorgiou General Hospital, Thessaloniki, 
      Greece.
IRAD- British Psychological Society, University of Plymouth, Plymouth, UK.
IRAD- Innovation Support Unit, Department of Family Practice, University of British 
      Columbia, Vancouver, BC, Canada.
IRAD- Patient subject matter expert, Independent cybersecurity professional.
IRAD- Department of Epidemiology, Gillings School of Global Public Health, University 
      of North Carolina at Chapel Hill, Chapel Hill, NC, USA.
IRAD- The BMJ, London, UK.
IRAD- Department of Neurology, Brigham and Women's Hospital, Boston, MA, USA.
IRAD- International Journal of Surgery, Lewes, DE, USA.
IRAD- Eworkflow, London, UK.
IRAD- Department of Oncology, McMaster University, Hamilton, ON, Canada.
IRAD- Hospital Clinico San Carlos, Instituto de Investigación Sanitaria San Carlos, 
      Facultad de Medicina Universidad Complutense de Madrid, Madrid, Spain.
IRAD- The George Institute for Global Health, Tyree Institute of Health Engineering, 
      UNSW Engineering; School of Population Health, UNSW Medicine and Health, Sydney, 
      NSW, Australia.
IRAD- Hardian Health, Haywards Heath, UK.
IRAD- Centre for Journalology, Ottawa Hospital Research Institute, Ottawa, ON, Canada.
IRAD- Digestive Diseases Institute, Cleveland Clinic, Cleveland, OH, USA.
IRAD- Postgraduate Institute of Medical Education and Research, Chandigarh, India.
IRAD- University of Maribor, Maribor, Slovenia.
IRAD- Australian Institute for Machine Learning, Adelaide, SA, Australia.
IRAD- Phelix AI, Hamilton, ON, Canada.
IRAD- Clinica di Chirurgia Generale e d'Urgenza, Università Politecnica delle Marche, 
      Ancona, Italy.
IRAD- Institute for Evidence in Medicine, Medical Center and Faculty of Medicine, 
      University of Freiburg, Freiburg, Germany.
IRAD- Cochrane Germany, Cochrane Germany Foundation, Freiburg, Germany.
IRAD- MAGIC Evidence Ecosystem Foundation, Oslo, Norway.
IRAD- University Hospitals of Geneva, Geneva, Switzerland.
IRAD- The Lancet Digital Health, London, UK.
IRAD- The Lancet, London, UK.
IRAD- Health Organisation, Policy, Economics (HOPE), Centre for Primary Care & Health 
      Services Research, University of Manchester, Manchester, UK.
IRAD- LSE Health, London School of Economics and Political Science, London, UK.
IRAD- New York University Langone Health, New York, NY, USA.
IRAD- College of Medicine and Health, University of Birmingham, Birmingham, UK.
IRAD- School of Global Public Health, New York University, New York, NY, USA.
FIR - Harvey, Hugh
IR  - Harvey H
IRAD- Division of General Surgery, Department of Surgery, McMaster University, 
      Hamilton, ON, Canada.
IRAD- Centre for Statistics in Medicine, Nuffield Department of Orthopaedics, 
      Rheumatology & Musculoskeletal Sciences, Botnar Research Centre, University of 
      Oxford, Oxford, UK.
IRAD- UK EQUATOR Centre, University of Oxford, Oxford, UK.
IRAD- Department of Biomedical Informatics and Data Science, Yale University School of 
      Medicine, New Haven, CT, USA.
IRAD- Nuffield Department of Clinical Neurosciences, Medical Sciences Division, 
      University of Oxford, Oxford, UK.
IRAD- JAMA and JAMA Network, American Medical Association, Chicago, IL, USA.
IRAD- Department of Health Research Methods, Evidence, and Impact, McMaster University, 
      Hamilton, ON, Canada.
IRAD- USC Institute of Urology and Catherine and Joseph Aresty Department of Urology, 
      Keck School of Medicine, University of Southern California, Los Angeles, CA, USA.
IRAD- Artificial Intelligence Center at USC Urology, USC Institute of Urology, 
      University of Southern California, Los Angeles, CA, USA.
IRAD- Sports Medicine Centre, West China Hospital, Sichuan University, Chengdu, China.
IRAD- Department of Orthopaedics and Orthopaedic Research Institute, West China 
      Hospital, Sichuan University, Chengdu, People's Republic of China.
IRAD- Duke-NUS Medical School, National University of Singapore, Singapore.
IRAD- Cleveland Clinic, Case Western Reserve University, Cleveland, OH, USA.
IRAD- Department of Medicine, Women's College Research Institute, University of 
      Toronto, Toronto, ON, Canada.
IRAD- Annals of Internal Medicine, American College of Physicians, Philadelphia, PA, 
      USA.
IRAD- American College of Physicians, Philadelphia, PA, USA.
IRAD- Department of Public Health, University of Naples Federico II, Naples, Italy.
IRAD- Office of Science Dissemination, Office of Science, Centers for Disease Control 
      and Prevention, Atlanta, GA, USA.
IRAD- Department of General Surgery, Papageorgiou General Hospital, Thessaloniki, 
      Greece.
IRAD- British Psychological Society, University of Plymouth, Plymouth, UK.
IRAD- Innovation Support Unit, Department of Family Practice, University of British 
      Columbia, Vancouver, BC, Canada.
IRAD- Patient subject matter expert, Independent cybersecurity professional.
IRAD- Department of Epidemiology, Gillings School of Global Public Health, University 
      of North Carolina at Chapel Hill, Chapel Hill, NC, USA.
IRAD- The BMJ, London, UK.
IRAD- Department of Neurology, Brigham and Women's Hospital, Boston, MA, USA.
IRAD- International Journal of Surgery, Lewes, DE, USA.
IRAD- Eworkflow, London, UK.
IRAD- Department of Oncology, McMaster University, Hamilton, ON, Canada.
IRAD- Hospital Clinico San Carlos, Instituto de Investigación Sanitaria San Carlos, 
      Facultad de Medicina Universidad Complutense de Madrid, Madrid, Spain.
IRAD- The George Institute for Global Health, Tyree Institute of Health Engineering, 
      UNSW Engineering; School of Population Health, UNSW Medicine and Health, Sydney, 
      NSW, Australia.
IRAD- Hardian Health, Haywards Heath, UK.
IRAD- Centre for Journalology, Ottawa Hospital Research Institute, Ottawa, ON, Canada.
IRAD- Digestive Diseases Institute, Cleveland Clinic, Cleveland, OH, USA.
IRAD- Postgraduate Institute of Medical Education and Research, Chandigarh, India.
IRAD- University of Maribor, Maribor, Slovenia.
IRAD- Australian Institute for Machine Learning, Adelaide, SA, Australia.
IRAD- Phelix AI, Hamilton, ON, Canada.
IRAD- Clinica di Chirurgia Generale e d'Urgenza, Università Politecnica delle Marche, 
      Ancona, Italy.
IRAD- Institute for Evidence in Medicine, Medical Center and Faculty of Medicine, 
      University of Freiburg, Freiburg, Germany.
IRAD- Cochrane Germany, Cochrane Germany Foundation, Freiburg, Germany.
IRAD- MAGIC Evidence Ecosystem Foundation, Oslo, Norway.
IRAD- University Hospitals of Geneva, Geneva, Switzerland.
IRAD- The Lancet Digital Health, London, UK.
IRAD- The Lancet, London, UK.
IRAD- Health Organisation, Policy, Economics (HOPE), Centre for Primary Care & Health 
      Services Research, University of Manchester, Manchester, UK.
IRAD- LSE Health, London School of Economics and Political Science, London, UK.
IRAD- New York University Langone Health, New York, NY, USA.
IRAD- College of Medicine and Health, University of Birmingham, Birmingham, UK.
IRAD- School of Global Public Health, New York University, New York, NY, USA.
FIR - Ng, Jeremy Y
IR  - Ng JY
IRAD- Division of General Surgery, Department of Surgery, McMaster University, 
      Hamilton, ON, Canada.
IRAD- Centre for Statistics in Medicine, Nuffield Department of Orthopaedics, 
      Rheumatology & Musculoskeletal Sciences, Botnar Research Centre, University of 
      Oxford, Oxford, UK.
IRAD- UK EQUATOR Centre, University of Oxford, Oxford, UK.
IRAD- Department of Biomedical Informatics and Data Science, Yale University School of 
      Medicine, New Haven, CT, USA.
IRAD- Nuffield Department of Clinical Neurosciences, Medical Sciences Division, 
      University of Oxford, Oxford, UK.
IRAD- JAMA and JAMA Network, American Medical Association, Chicago, IL, USA.
IRAD- Department of Health Research Methods, Evidence, and Impact, McMaster University, 
      Hamilton, ON, Canada.
IRAD- USC Institute of Urology and Catherine and Joseph Aresty Department of Urology, 
      Keck School of Medicine, University of Southern California, Los Angeles, CA, USA.
IRAD- Artificial Intelligence Center at USC Urology, USC Institute of Urology, 
      University of Southern California, Los Angeles, CA, USA.
IRAD- Sports Medicine Centre, West China Hospital, Sichuan University, Chengdu, China.
IRAD- Department of Orthopaedics and Orthopaedic Research Institute, West China 
      Hospital, Sichuan University, Chengdu, People's Republic of China.
IRAD- Duke-NUS Medical School, National University of Singapore, Singapore.
IRAD- Cleveland Clinic, Case Western Reserve University, Cleveland, OH, USA.
IRAD- Department of Medicine, Women's College Research Institute, University of 
      Toronto, Toronto, ON, Canada.
IRAD- Annals of Internal Medicine, American College of Physicians, Philadelphia, PA, 
      USA.
IRAD- American College of Physicians, Philadelphia, PA, USA.
IRAD- Department of Public Health, University of Naples Federico II, Naples, Italy.
IRAD- Office of Science Dissemination, Office of Science, Centers for Disease Control 
      and Prevention, Atlanta, GA, USA.
IRAD- Department of General Surgery, Papageorgiou General Hospital, Thessaloniki, 
      Greece.
IRAD- British Psychological Society, University of Plymouth, Plymouth, UK.
IRAD- Innovation Support Unit, Department of Family Practice, University of British 
      Columbia, Vancouver, BC, Canada.
IRAD- Patient subject matter expert, Independent cybersecurity professional.
IRAD- Department of Epidemiology, Gillings School of Global Public Health, University 
      of North Carolina at Chapel Hill, Chapel Hill, NC, USA.
IRAD- The BMJ, London, UK.
IRAD- Department of Neurology, Brigham and Women's Hospital, Boston, MA, USA.
IRAD- International Journal of Surgery, Lewes, DE, USA.
IRAD- Eworkflow, London, UK.
IRAD- Department of Oncology, McMaster University, Hamilton, ON, Canada.
IRAD- Hospital Clinico San Carlos, Instituto de Investigación Sanitaria San Carlos, 
      Facultad de Medicina Universidad Complutense de Madrid, Madrid, Spain.
IRAD- The George Institute for Global Health, Tyree Institute of Health Engineering, 
      UNSW Engineering; School of Population Health, UNSW Medicine and Health, Sydney, 
      NSW, Australia.
IRAD- Hardian Health, Haywards Heath, UK.
IRAD- Centre for Journalology, Ottawa Hospital Research Institute, Ottawa, ON, Canada.
IRAD- Digestive Diseases Institute, Cleveland Clinic, Cleveland, OH, USA.
IRAD- Postgraduate Institute of Medical Education and Research, Chandigarh, India.
IRAD- University of Maribor, Maribor, Slovenia.
IRAD- Australian Institute for Machine Learning, Adelaide, SA, Australia.
IRAD- Phelix AI, Hamilton, ON, Canada.
IRAD- Clinica di Chirurgia Generale e d'Urgenza, Università Politecnica delle Marche, 
      Ancona, Italy.
IRAD- Institute for Evidence in Medicine, Medical Center and Faculty of Medicine, 
      University of Freiburg, Freiburg, Germany.
IRAD- Cochrane Germany, Cochrane Germany Foundation, Freiburg, Germany.
IRAD- MAGIC Evidence Ecosystem Foundation, Oslo, Norway.
IRAD- University Hospitals of Geneva, Geneva, Switzerland.
IRAD- The Lancet Digital Health, London, UK.
IRAD- The Lancet, London, UK.
IRAD- Health Organisation, Policy, Economics (HOPE), Centre for Primary Care & Health 
      Services Research, University of Manchester, Manchester, UK.
IRAD- LSE Health, London School of Economics and Political Science, London, UK.
IRAD- New York University Langone Health, New York, NY, USA.
IRAD- College of Medicine and Health, University of Birmingham, Birmingham, UK.
IRAD- School of Global Public Health, New York University, New York, NY, USA.
FIR - McKechnie, Tyler
IR  - McKechnie T
IRAD- Division of General Surgery, Department of Surgery, McMaster University, 
      Hamilton, ON, Canada.
IRAD- Centre for Statistics in Medicine, Nuffield Department of Orthopaedics, 
      Rheumatology & Musculoskeletal Sciences, Botnar Research Centre, University of 
      Oxford, Oxford, UK.
IRAD- UK EQUATOR Centre, University of Oxford, Oxford, UK.
IRAD- Department of Biomedical Informatics and Data Science, Yale University School of 
      Medicine, New Haven, CT, USA.
IRAD- Nuffield Department of Clinical Neurosciences, Medical Sciences Division, 
      University of Oxford, Oxford, UK.
IRAD- JAMA and JAMA Network, American Medical Association, Chicago, IL, USA.
IRAD- Department of Health Research Methods, Evidence, and Impact, McMaster University, 
      Hamilton, ON, Canada.
IRAD- USC Institute of Urology and Catherine and Joseph Aresty Department of Urology, 
      Keck School of Medicine, University of Southern California, Los Angeles, CA, USA.
IRAD- Artificial Intelligence Center at USC Urology, USC Institute of Urology, 
      University of Southern California, Los Angeles, CA, USA.
IRAD- Sports Medicine Centre, West China Hospital, Sichuan University, Chengdu, China.
IRAD- Department of Orthopaedics and Orthopaedic Research Institute, West China 
      Hospital, Sichuan University, Chengdu, People's Republic of China.
IRAD- Duke-NUS Medical School, National University of Singapore, Singapore.
IRAD- Cleveland Clinic, Case Western Reserve University, Cleveland, OH, USA.
IRAD- Department of Medicine, Women's College Research Institute, University of 
      Toronto, Toronto, ON, Canada.
IRAD- Annals of Internal Medicine, American College of Physicians, Philadelphia, PA, 
      USA.
IRAD- American College of Physicians, Philadelphia, PA, USA.
IRAD- Department of Public Health, University of Naples Federico II, Naples, Italy.
IRAD- Office of Science Dissemination, Office of Science, Centers for Disease Control 
      and Prevention, Atlanta, GA, USA.
IRAD- Department of General Surgery, Papageorgiou General Hospital, Thessaloniki, 
      Greece.
IRAD- British Psychological Society, University of Plymouth, Plymouth, UK.
IRAD- Innovation Support Unit, Department of Family Practice, University of British 
      Columbia, Vancouver, BC, Canada.
IRAD- Patient subject matter expert, Independent cybersecurity professional.
IRAD- Department of Epidemiology, Gillings School of Global Public Health, University 
      of North Carolina at Chapel Hill, Chapel Hill, NC, USA.
IRAD- The BMJ, London, UK.
IRAD- Department of Neurology, Brigham and Women's Hospital, Boston, MA, USA.
IRAD- International Journal of Surgery, Lewes, DE, USA.
IRAD- Eworkflow, London, UK.
IRAD- Department of Oncology, McMaster University, Hamilton, ON, Canada.
IRAD- Hospital Clinico San Carlos, Instituto de Investigación Sanitaria San Carlos, 
      Facultad de Medicina Universidad Complutense de Madrid, Madrid, Spain.
IRAD- The George Institute for Global Health, Tyree Institute of Health Engineering, 
      UNSW Engineering; School of Population Health, UNSW Medicine and Health, Sydney, 
      NSW, Australia.
IRAD- Hardian Health, Haywards Heath, UK.
IRAD- Centre for Journalology, Ottawa Hospital Research Institute, Ottawa, ON, Canada.
IRAD- Digestive Diseases Institute, Cleveland Clinic, Cleveland, OH, USA.
IRAD- Postgraduate Institute of Medical Education and Research, Chandigarh, India.
IRAD- University of Maribor, Maribor, Slovenia.
IRAD- Australian Institute for Machine Learning, Adelaide, SA, Australia.
IRAD- Phelix AI, Hamilton, ON, Canada.
IRAD- Clinica di Chirurgia Generale e d'Urgenza, Università Politecnica delle Marche, 
      Ancona, Italy.
IRAD- Institute for Evidence in Medicine, Medical Center and Faculty of Medicine, 
      University of Freiburg, Freiburg, Germany.
IRAD- Cochrane Germany, Cochrane Germany Foundation, Freiburg, Germany.
IRAD- MAGIC Evidence Ecosystem Foundation, Oslo, Norway.
IRAD- University Hospitals of Geneva, Geneva, Switzerland.
IRAD- The Lancet Digital Health, London, UK.
IRAD- The Lancet, London, UK.
IRAD- Health Organisation, Policy, Economics (HOPE), Centre for Primary Care & Health 
      Services Research, University of Manchester, Manchester, UK.
IRAD- LSE Health, London School of Economics and Political Science, London, UK.
IRAD- New York University Langone Health, New York, NY, USA.
IRAD- College of Medicine and Health, University of Birmingham, Birmingham, UK.
IRAD- School of Global Public Health, New York University, New York, NY, USA.
FIR - Lee, Yung
IR  - Lee Y
IRAD- Division of General Surgery, Department of Surgery, McMaster University, 
      Hamilton, ON, Canada.
IRAD- Centre for Statistics in Medicine, Nuffield Department of Orthopaedics, 
      Rheumatology & Musculoskeletal Sciences, Botnar Research Centre, University of 
      Oxford, Oxford, UK.
IRAD- UK EQUATOR Centre, University of Oxford, Oxford, UK.
IRAD- Department of Biomedical Informatics and Data Science, Yale University School of 
      Medicine, New Haven, CT, USA.
IRAD- Nuffield Department of Clinical Neurosciences, Medical Sciences Division, 
      University of Oxford, Oxford, UK.
IRAD- JAMA and JAMA Network, American Medical Association, Chicago, IL, USA.
IRAD- Department of Health Research Methods, Evidence, and Impact, McMaster University, 
      Hamilton, ON, Canada.
IRAD- USC Institute of Urology and Catherine and Joseph Aresty Department of Urology, 
      Keck School of Medicine, University of Southern California, Los Angeles, CA, USA.
IRAD- Artificial Intelligence Center at USC Urology, USC Institute of Urology, 
      University of Southern California, Los Angeles, CA, USA.
IRAD- Sports Medicine Centre, West China Hospital, Sichuan University, Chengdu, China.
IRAD- Department of Orthopaedics and Orthopaedic Research Institute, West China 
      Hospital, Sichuan University, Chengdu, People's Republic of China.
IRAD- Duke-NUS Medical School, National University of Singapore, Singapore.
IRAD- Cleveland Clinic, Case Western Reserve University, Cleveland, OH, USA.
IRAD- Department of Medicine, Women's College Research Institute, University of 
      Toronto, Toronto, ON, Canada.
IRAD- Annals of Internal Medicine, American College of Physicians, Philadelphia, PA, 
      USA.
IRAD- American College of Physicians, Philadelphia, PA, USA.
IRAD- Department of Public Health, University of Naples Federico II, Naples, Italy.
IRAD- Office of Science Dissemination, Office of Science, Centers for Disease Control 
      and Prevention, Atlanta, GA, USA.
IRAD- Department of General Surgery, Papageorgiou General Hospital, Thessaloniki, 
      Greece.
IRAD- British Psychological Society, University of Plymouth, Plymouth, UK.
IRAD- Innovation Support Unit, Department of Family Practice, University of British 
      Columbia, Vancouver, BC, Canada.
IRAD- Patient subject matter expert, Independent cybersecurity professional.
IRAD- Department of Epidemiology, Gillings School of Global Public Health, University 
      of North Carolina at Chapel Hill, Chapel Hill, NC, USA.
IRAD- The BMJ, London, UK.
IRAD- Department of Neurology, Brigham and Women's Hospital, Boston, MA, USA.
IRAD- International Journal of Surgery, Lewes, DE, USA.
IRAD- Eworkflow, London, UK.
IRAD- Department of Oncology, McMaster University, Hamilton, ON, Canada.
IRAD- Hospital Clinico San Carlos, Instituto de Investigación Sanitaria San Carlos, 
      Facultad de Medicina Universidad Complutense de Madrid, Madrid, Spain.
IRAD- The George Institute for Global Health, Tyree Institute of Health Engineering, 
      UNSW Engineering; School of Population Health, UNSW Medicine and Health, Sydney, 
      NSW, Australia.
IRAD- Hardian Health, Haywards Heath, UK.
IRAD- Centre for Journalology, Ottawa Hospital Research Institute, Ottawa, ON, Canada.
IRAD- Digestive Diseases Institute, Cleveland Clinic, Cleveland, OH, USA.
IRAD- Postgraduate Institute of Medical Education and Research, Chandigarh, India.
IRAD- University of Maribor, Maribor, Slovenia.
IRAD- Australian Institute for Machine Learning, Adelaide, SA, Australia.
IRAD- Phelix AI, Hamilton, ON, Canada.
IRAD- Clinica di Chirurgia Generale e d'Urgenza, Università Politecnica delle Marche, 
      Ancona, Italy.
IRAD- Institute for Evidence in Medicine, Medical Center and Faculty of Medicine, 
      University of Freiburg, Freiburg, Germany.
IRAD- Cochrane Germany, Cochrane Germany Foundation, Freiburg, Germany.
IRAD- MAGIC Evidence Ecosystem Foundation, Oslo, Norway.
IRAD- University Hospitals of Geneva, Geneva, Switzerland.
IRAD- The Lancet Digital Health, London, UK.
IRAD- The Lancet, London, UK.
IRAD- Health Organisation, Policy, Economics (HOPE), Centre for Primary Care & Health 
      Services Research, University of Manchester, Manchester, UK.
IRAD- LSE Health, London School of Economics and Political Science, London, UK.
IRAD- New York University Langone Health, New York, NY, USA.
IRAD- College of Medicine and Health, University of Birmingham, Birmingham, UK.
IRAD- School of Global Public Health, New York University, New York, NY, USA.
FIR - Verma, Nipun
IR  - Verma N
IRAD- Division of General Surgery, Department of Surgery, McMaster University, 
      Hamilton, ON, Canada.
IRAD- Centre for Statistics in Medicine, Nuffield Department of Orthopaedics, 
      Rheumatology & Musculoskeletal Sciences, Botnar Research Centre, University of 
      Oxford, Oxford, UK.
IRAD- UK EQUATOR Centre, University of Oxford, Oxford, UK.
IRAD- Department of Biomedical Informatics and Data Science, Yale University School of 
      Medicine, New Haven, CT, USA.
IRAD- Nuffield Department of Clinical Neurosciences, Medical Sciences Division, 
      University of Oxford, Oxford, UK.
IRAD- JAMA and JAMA Network, American Medical Association, Chicago, IL, USA.
IRAD- Department of Health Research Methods, Evidence, and Impact, McMaster University, 
      Hamilton, ON, Canada.
IRAD- USC Institute of Urology and Catherine and Joseph Aresty Department of Urology, 
      Keck School of Medicine, University of Southern California, Los Angeles, CA, USA.
IRAD- Artificial Intelligence Center at USC Urology, USC Institute of Urology, 
      University of Southern California, Los Angeles, CA, USA.
IRAD- Sports Medicine Centre, West China Hospital, Sichuan University, Chengdu, China.
IRAD- Department of Orthopaedics and Orthopaedic Research Institute, West China 
      Hospital, Sichuan University, Chengdu, People's Republic of China.
IRAD- Duke-NUS Medical School, National University of Singapore, Singapore.
IRAD- Cleveland Clinic, Case Western Reserve University, Cleveland, OH, USA.
IRAD- Department of Medicine, Women's College Research Institute, University of 
      Toronto, Toronto, ON, Canada.
IRAD- Annals of Internal Medicine, American College of Physicians, Philadelphia, PA, 
      USA.
IRAD- American College of Physicians, Philadelphia, PA, USA.
IRAD- Department of Public Health, University of Naples Federico II, Naples, Italy.
IRAD- Office of Science Dissemination, Office of Science, Centers for Disease Control 
      and Prevention, Atlanta, GA, USA.
IRAD- Department of General Surgery, Papageorgiou General Hospital, Thessaloniki, 
      Greece.
IRAD- British Psychological Society, University of Plymouth, Plymouth, UK.
IRAD- Innovation Support Unit, Department of Family Practice, University of British 
      Columbia, Vancouver, BC, Canada.
IRAD- Patient subject matter expert, Independent cybersecurity professional.
IRAD- Department of Epidemiology, Gillings School of Global Public Health, University 
      of North Carolina at Chapel Hill, Chapel Hill, NC, USA.
IRAD- The BMJ, London, UK.
IRAD- Department of Neurology, Brigham and Women's Hospital, Boston, MA, USA.
IRAD- International Journal of Surgery, Lewes, DE, USA.
IRAD- Eworkflow, London, UK.
IRAD- Department of Oncology, McMaster University, Hamilton, ON, Canada.
IRAD- Hospital Clinico San Carlos, Instituto de Investigación Sanitaria San Carlos, 
      Facultad de Medicina Universidad Complutense de Madrid, Madrid, Spain.
IRAD- The George Institute for Global Health, Tyree Institute of Health Engineering, 
      UNSW Engineering; School of Population Health, UNSW Medicine and Health, Sydney, 
      NSW, Australia.
IRAD- Hardian Health, Haywards Heath, UK.
IRAD- Centre for Journalology, Ottawa Hospital Research Institute, Ottawa, ON, Canada.
IRAD- Digestive Diseases Institute, Cleveland Clinic, Cleveland, OH, USA.
IRAD- Postgraduate Institute of Medical Education and Research, Chandigarh, India.
IRAD- University of Maribor, Maribor, Slovenia.
IRAD- Australian Institute for Machine Learning, Adelaide, SA, Australia.
IRAD- Phelix AI, Hamilton, ON, Canada.
IRAD- Clinica di Chirurgia Generale e d'Urgenza, Università Politecnica delle Marche, 
      Ancona, Italy.
IRAD- Institute for Evidence in Medicine, Medical Center and Faculty of Medicine, 
      University of Freiburg, Freiburg, Germany.
IRAD- Cochrane Germany, Cochrane Germany Foundation, Freiburg, Germany.
IRAD- MAGIC Evidence Ecosystem Foundation, Oslo, Norway.
IRAD- University Hospitals of Geneva, Geneva, Switzerland.
IRAD- The Lancet Digital Health, London, UK.
IRAD- The Lancet, London, UK.
IRAD- Health Organisation, Policy, Economics (HOPE), Centre for Primary Care & Health 
      Services Research, University of Manchester, Manchester, UK.
IRAD- LSE Health, London School of Economics and Political Science, London, UK.
IRAD- New York University Langone Health, New York, NY, USA.
IRAD- College of Medicine and Health, University of Birmingham, Birmingham, UK.
IRAD- School of Global Public Health, New York University, New York, NY, USA.
FIR - Stiglic, Gregor
IR  - Stiglic G
IRAD- Division of General Surgery, Department of Surgery, McMaster University, 
      Hamilton, ON, Canada.
IRAD- Centre for Statistics in Medicine, Nuffield Department of Orthopaedics, 
      Rheumatology & Musculoskeletal Sciences, Botnar Research Centre, University of 
      Oxford, Oxford, UK.
IRAD- UK EQUATOR Centre, University of Oxford, Oxford, UK.
IRAD- Department of Biomedical Informatics and Data Science, Yale University School of 
      Medicine, New Haven, CT, USA.
IRAD- Nuffield Department of Clinical Neurosciences, Medical Sciences Division, 
      University of Oxford, Oxford, UK.
IRAD- JAMA and JAMA Network, American Medical Association, Chicago, IL, USA.
IRAD- Department of Health Research Methods, Evidence, and Impact, McMaster University, 
      Hamilton, ON, Canada.
IRAD- USC Institute of Urology and Catherine and Joseph Aresty Department of Urology, 
      Keck School of Medicine, University of Southern California, Los Angeles, CA, USA.
IRAD- Artificial Intelligence Center at USC Urology, USC Institute of Urology, 
      University of Southern California, Los Angeles, CA, USA.
IRAD- Sports Medicine Centre, West China Hospital, Sichuan University, Chengdu, China.
IRAD- Department of Orthopaedics and Orthopaedic Research Institute, West China 
      Hospital, Sichuan University, Chengdu, People's Republic of China.
IRAD- Duke-NUS Medical School, National University of Singapore, Singapore.
IRAD- Cleveland Clinic, Case Western Reserve University, Cleveland, OH, USA.
IRAD- Department of Medicine, Women's College Research Institute, University of 
      Toronto, Toronto, ON, Canada.
IRAD- Annals of Internal Medicine, American College of Physicians, Philadelphia, PA, 
      USA.
IRAD- American College of Physicians, Philadelphia, PA, USA.
IRAD- Department of Public Health, University of Naples Federico II, Naples, Italy.
IRAD- Office of Science Dissemination, Office of Science, Centers for Disease Control 
      and Prevention, Atlanta, GA, USA.
IRAD- Department of General Surgery, Papageorgiou General Hospital, Thessaloniki, 
      Greece.
IRAD- British Psychological Society, University of Plymouth, Plymouth, UK.
IRAD- Innovation Support Unit, Department of Family Practice, University of British 
      Columbia, Vancouver, BC, Canada.
IRAD- Patient subject matter expert, Independent cybersecurity professional.
IRAD- Department of Epidemiology, Gillings School of Global Public Health, University 
      of North Carolina at Chapel Hill, Chapel Hill, NC, USA.
IRAD- The BMJ, London, UK.
IRAD- Department of Neurology, Brigham and Women's Hospital, Boston, MA, USA.
IRAD- International Journal of Surgery, Lewes, DE, USA.
IRAD- Eworkflow, London, UK.
IRAD- Department of Oncology, McMaster University, Hamilton, ON, Canada.
IRAD- Hospital Clinico San Carlos, Instituto de Investigación Sanitaria San Carlos, 
      Facultad de Medicina Universidad Complutense de Madrid, Madrid, Spain.
IRAD- The George Institute for Global Health, Tyree Institute of Health Engineering, 
      UNSW Engineering; School of Population Health, UNSW Medicine and Health, Sydney, 
      NSW, Australia.
IRAD- Hardian Health, Haywards Heath, UK.
IRAD- Centre for Journalology, Ottawa Hospital Research Institute, Ottawa, ON, Canada.
IRAD- Digestive Diseases Institute, Cleveland Clinic, Cleveland, OH, USA.
IRAD- Postgraduate Institute of Medical Education and Research, Chandigarh, India.
IRAD- University of Maribor, Maribor, Slovenia.
IRAD- Australian Institute for Machine Learning, Adelaide, SA, Australia.
IRAD- Phelix AI, Hamilton, ON, Canada.
IRAD- Clinica di Chirurgia Generale e d'Urgenza, Università Politecnica delle Marche, 
      Ancona, Italy.
IRAD- Institute for Evidence in Medicine, Medical Center and Faculty of Medicine, 
      University of Freiburg, Freiburg, Germany.
IRAD- Cochrane Germany, Cochrane Germany Foundation, Freiburg, Germany.
IRAD- MAGIC Evidence Ecosystem Foundation, Oslo, Norway.
IRAD- University Hospitals of Geneva, Geneva, Switzerland.
IRAD- The Lancet Digital Health, London, UK.
IRAD- The Lancet, London, UK.
IRAD- Health Organisation, Policy, Economics (HOPE), Centre for Primary Care & Health 
      Services Research, University of Manchester, Manchester, UK.
IRAD- LSE Health, London School of Economics and Political Science, London, UK.
IRAD- New York University Langone Health, New York, NY, USA.
IRAD- College of Medicine and Health, University of Birmingham, Birmingham, UK.
IRAD- School of Global Public Health, New York University, New York, NY, USA.
FIR - McCradden, Melissa
IR  - McCradden M
IRAD- Division of General Surgery, Department of Surgery, McMaster University, 
      Hamilton, ON, Canada.
IRAD- Centre for Statistics in Medicine, Nuffield Department of Orthopaedics, 
      Rheumatology & Musculoskeletal Sciences, Botnar Research Centre, University of 
      Oxford, Oxford, UK.
IRAD- UK EQUATOR Centre, University of Oxford, Oxford, UK.
IRAD- Department of Biomedical Informatics and Data Science, Yale University School of 
      Medicine, New Haven, CT, USA.
IRAD- Nuffield Department of Clinical Neurosciences, Medical Sciences Division, 
      University of Oxford, Oxford, UK.
IRAD- JAMA and JAMA Network, American Medical Association, Chicago, IL, USA.
IRAD- Department of Health Research Methods, Evidence, and Impact, McMaster University, 
      Hamilton, ON, Canada.
IRAD- USC Institute of Urology and Catherine and Joseph Aresty Department of Urology, 
      Keck School of Medicine, University of Southern California, Los Angeles, CA, USA.
IRAD- Artificial Intelligence Center at USC Urology, USC Institute of Urology, 
      University of Southern California, Los Angeles, CA, USA.
IRAD- Sports Medicine Centre, West China Hospital, Sichuan University, Chengdu, China.
IRAD- Department of Orthopaedics and Orthopaedic Research Institute, West China 
      Hospital, Sichuan University, Chengdu, People's Republic of China.
IRAD- Duke-NUS Medical School, National University of Singapore, Singapore.
IRAD- Cleveland Clinic, Case Western Reserve University, Cleveland, OH, USA.
IRAD- Department of Medicine, Women's College Research Institute, University of 
      Toronto, Toronto, ON, Canada.
IRAD- Annals of Internal Medicine, American College of Physicians, Philadelphia, PA, 
      USA.
IRAD- American College of Physicians, Philadelphia, PA, USA.
IRAD- Department of Public Health, University of Naples Federico II, Naples, Italy.
IRAD- Office of Science Dissemination, Office of Science, Centers for Disease Control 
      and Prevention, Atlanta, GA, USA.
IRAD- Department of General Surgery, Papageorgiou General Hospital, Thessaloniki, 
      Greece.
IRAD- British Psychological Society, University of Plymouth, Plymouth, UK.
IRAD- Innovation Support Unit, Department of Family Practice, University of British 
      Columbia, Vancouver, BC, Canada.
IRAD- Patient subject matter expert, Independent cybersecurity professional.
IRAD- Department of Epidemiology, Gillings School of Global Public Health, University 
      of North Carolina at Chapel Hill, Chapel Hill, NC, USA.
IRAD- The BMJ, London, UK.
IRAD- Department of Neurology, Brigham and Women's Hospital, Boston, MA, USA.
IRAD- International Journal of Surgery, Lewes, DE, USA.
IRAD- Eworkflow, London, UK.
IRAD- Department of Oncology, McMaster University, Hamilton, ON, Canada.
IRAD- Hospital Clinico San Carlos, Instituto de Investigación Sanitaria San Carlos, 
      Facultad de Medicina Universidad Complutense de Madrid, Madrid, Spain.
IRAD- The George Institute for Global Health, Tyree Institute of Health Engineering, 
      UNSW Engineering; School of Population Health, UNSW Medicine and Health, Sydney, 
      NSW, Australia.
IRAD- Hardian Health, Haywards Heath, UK.
IRAD- Centre for Journalology, Ottawa Hospital Research Institute, Ottawa, ON, Canada.
IRAD- Digestive Diseases Institute, Cleveland Clinic, Cleveland, OH, USA.
IRAD- Postgraduate Institute of Medical Education and Research, Chandigarh, India.
IRAD- University of Maribor, Maribor, Slovenia.
IRAD- Australian Institute for Machine Learning, Adelaide, SA, Australia.
IRAD- Phelix AI, Hamilton, ON, Canada.
IRAD- Clinica di Chirurgia Generale e d'Urgenza, Università Politecnica delle Marche, 
      Ancona, Italy.
IRAD- Institute for Evidence in Medicine, Medical Center and Faculty of Medicine, 
      University of Freiburg, Freiburg, Germany.
IRAD- Cochrane Germany, Cochrane Germany Foundation, Freiburg, Germany.
IRAD- MAGIC Evidence Ecosystem Foundation, Oslo, Norway.
IRAD- University Hospitals of Geneva, Geneva, Switzerland.
IRAD- The Lancet Digital Health, London, UK.
IRAD- The Lancet, London, UK.
IRAD- Health Organisation, Policy, Economics (HOPE), Centre for Primary Care & Health 
      Services Research, University of Manchester, Manchester, UK.
IRAD- LSE Health, London School of Economics and Political Science, London, UK.
IRAD- New York University Langone Health, New York, NY, USA.
IRAD- College of Medicine and Health, University of Birmingham, Birmingham, UK.
IRAD- School of Global Public Health, New York University, New York, NY, USA.
FIR - Ramji, Karim
IR  - Ramji K
IRAD- Division of General Surgery, Department of Surgery, McMaster University, 
      Hamilton, ON, Canada.
IRAD- Centre for Statistics in Medicine, Nuffield Department of Orthopaedics, 
      Rheumatology & Musculoskeletal Sciences, Botnar Research Centre, University of 
      Oxford, Oxford, UK.
IRAD- UK EQUATOR Centre, University of Oxford, Oxford, UK.
IRAD- Department of Biomedical Informatics and Data Science, Yale University School of 
      Medicine, New Haven, CT, USA.
IRAD- Nuffield Department of Clinical Neurosciences, Medical Sciences Division, 
      University of Oxford, Oxford, UK.
IRAD- JAMA and JAMA Network, American Medical Association, Chicago, IL, USA.
IRAD- Department of Health Research Methods, Evidence, and Impact, McMaster University, 
      Hamilton, ON, Canada.
IRAD- USC Institute of Urology and Catherine and Joseph Aresty Department of Urology, 
      Keck School of Medicine, University of Southern California, Los Angeles, CA, USA.
IRAD- Artificial Intelligence Center at USC Urology, USC Institute of Urology, 
      University of Southern California, Los Angeles, CA, USA.
IRAD- Sports Medicine Centre, West China Hospital, Sichuan University, Chengdu, China.
IRAD- Department of Orthopaedics and Orthopaedic Research Institute, West China 
      Hospital, Sichuan University, Chengdu, People's Republic of China.
IRAD- Duke-NUS Medical School, National University of Singapore, Singapore.
IRAD- Cleveland Clinic, Case Western Reserve University, Cleveland, OH, USA.
IRAD- Department of Medicine, Women's College Research Institute, University of 
      Toronto, Toronto, ON, Canada.
IRAD- Annals of Internal Medicine, American College of Physicians, Philadelphia, PA, 
      USA.
IRAD- American College of Physicians, Philadelphia, PA, USA.
IRAD- Department of Public Health, University of Naples Federico II, Naples, Italy.
IRAD- Office of Science Dissemination, Office of Science, Centers for Disease Control 
      and Prevention, Atlanta, GA, USA.
IRAD- Department of General Surgery, Papageorgiou General Hospital, Thessaloniki, 
      Greece.
IRAD- British Psychological Society, University of Plymouth, Plymouth, UK.
IRAD- Innovation Support Unit, Department of Family Practice, University of British 
      Columbia, Vancouver, BC, Canada.
IRAD- Patient subject matter expert, Independent cybersecurity professional.
IRAD- Department of Epidemiology, Gillings School of Global Public Health, University 
      of North Carolina at Chapel Hill, Chapel Hill, NC, USA.
IRAD- The BMJ, London, UK.
IRAD- Department of Neurology, Brigham and Women's Hospital, Boston, MA, USA.
IRAD- International Journal of Surgery, Lewes, DE, USA.
IRAD- Eworkflow, London, UK.
IRAD- Department of Oncology, McMaster University, Hamilton, ON, Canada.
IRAD- Hospital Clinico San Carlos, Instituto de Investigación Sanitaria San Carlos, 
      Facultad de Medicina Universidad Complutense de Madrid, Madrid, Spain.
IRAD- The George Institute for Global Health, Tyree Institute of Health Engineering, 
      UNSW Engineering; School of Population Health, UNSW Medicine and Health, Sydney, 
      NSW, Australia.
IRAD- Hardian Health, Haywards Heath, UK.
IRAD- Centre for Journalology, Ottawa Hospital Research Institute, Ottawa, ON, Canada.
IRAD- Digestive Diseases Institute, Cleveland Clinic, Cleveland, OH, USA.
IRAD- Postgraduate Institute of Medical Education and Research, Chandigarh, India.
IRAD- University of Maribor, Maribor, Slovenia.
IRAD- Australian Institute for Machine Learning, Adelaide, SA, Australia.
IRAD- Phelix AI, Hamilton, ON, Canada.
IRAD- Clinica di Chirurgia Generale e d'Urgenza, Università Politecnica delle Marche, 
      Ancona, Italy.
IRAD- Institute for Evidence in Medicine, Medical Center and Faculty of Medicine, 
      University of Freiburg, Freiburg, Germany.
IRAD- Cochrane Germany, Cochrane Germany Foundation, Freiburg, Germany.
IRAD- MAGIC Evidence Ecosystem Foundation, Oslo, Norway.
IRAD- University Hospitals of Geneva, Geneva, Switzerland.
IRAD- The Lancet Digital Health, London, UK.
IRAD- The Lancet, London, UK.
IRAD- Health Organisation, Policy, Economics (HOPE), Centre for Primary Care & Health 
      Services Research, University of Manchester, Manchester, UK.
IRAD- LSE Health, London School of Economics and Political Science, London, UK.
IRAD- New York University Langone Health, New York, NY, USA.
IRAD- College of Medicine and Health, University of Birmingham, Birmingham, UK.
IRAD- School of Global Public Health, New York University, New York, NY, USA.
FIR - Boudreau, Vanessa
IR  - Boudreau V
IRAD- Division of General Surgery, Department of Surgery, McMaster University, 
      Hamilton, ON, Canada.
IRAD- Centre for Statistics in Medicine, Nuffield Department of Orthopaedics, 
      Rheumatology & Musculoskeletal Sciences, Botnar Research Centre, University of 
      Oxford, Oxford, UK.
IRAD- UK EQUATOR Centre, University of Oxford, Oxford, UK.
IRAD- Department of Biomedical Informatics and Data Science, Yale University School of 
      Medicine, New Haven, CT, USA.
IRAD- Nuffield Department of Clinical Neurosciences, Medical Sciences Division, 
      University of Oxford, Oxford, UK.
IRAD- JAMA and JAMA Network, American Medical Association, Chicago, IL, USA.
IRAD- Department of Health Research Methods, Evidence, and Impact, McMaster University, 
      Hamilton, ON, Canada.
IRAD- USC Institute of Urology and Catherine and Joseph Aresty Department of Urology, 
      Keck School of Medicine, University of Southern California, Los Angeles, CA, USA.
IRAD- Artificial Intelligence Center at USC Urology, USC Institute of Urology, 
      University of Southern California, Los Angeles, CA, USA.
IRAD- Sports Medicine Centre, West China Hospital, Sichuan University, Chengdu, China.
IRAD- Department of Orthopaedics and Orthopaedic Research Institute, West China 
      Hospital, Sichuan University, Chengdu, People's Republic of China.
IRAD- Duke-NUS Medical School, National University of Singapore, Singapore.
IRAD- Cleveland Clinic, Case Western Reserve University, Cleveland, OH, USA.
IRAD- Department of Medicine, Women's College Research Institute, University of 
      Toronto, Toronto, ON, Canada.
IRAD- Annals of Internal Medicine, American College of Physicians, Philadelphia, PA, 
      USA.
IRAD- American College of Physicians, Philadelphia, PA, USA.
IRAD- Department of Public Health, University of Naples Federico II, Naples, Italy.
IRAD- Office of Science Dissemination, Office of Science, Centers for Disease Control 
      and Prevention, Atlanta, GA, USA.
IRAD- Department of General Surgery, Papageorgiou General Hospital, Thessaloniki, 
      Greece.
IRAD- British Psychological Society, University of Plymouth, Plymouth, UK.
IRAD- Innovation Support Unit, Department of Family Practice, University of British 
      Columbia, Vancouver, BC, Canada.
IRAD- Patient subject matter expert, Independent cybersecurity professional.
IRAD- Department of Epidemiology, Gillings School of Global Public Health, University 
      of North Carolina at Chapel Hill, Chapel Hill, NC, USA.
IRAD- The BMJ, London, UK.
IRAD- Department of Neurology, Brigham and Women's Hospital, Boston, MA, USA.
IRAD- International Journal of Surgery, Lewes, DE, USA.
IRAD- Eworkflow, London, UK.
IRAD- Department of Oncology, McMaster University, Hamilton, ON, Canada.
IRAD- Hospital Clinico San Carlos, Instituto de Investigación Sanitaria San Carlos, 
      Facultad de Medicina Universidad Complutense de Madrid, Madrid, Spain.
IRAD- The George Institute for Global Health, Tyree Institute of Health Engineering, 
      UNSW Engineering; School of Population Health, UNSW Medicine and Health, Sydney, 
      NSW, Australia.
IRAD- Hardian Health, Haywards Heath, UK.
IRAD- Centre for Journalology, Ottawa Hospital Research Institute, Ottawa, ON, Canada.
IRAD- Digestive Diseases Institute, Cleveland Clinic, Cleveland, OH, USA.
IRAD- Postgraduate Institute of Medical Education and Research, Chandigarh, India.
IRAD- University of Maribor, Maribor, Slovenia.
IRAD- Australian Institute for Machine Learning, Adelaide, SA, Australia.
IRAD- Phelix AI, Hamilton, ON, Canada.
IRAD- Clinica di Chirurgia Generale e d'Urgenza, Università Politecnica delle Marche, 
      Ancona, Italy.
IRAD- Institute for Evidence in Medicine, Medical Center and Faculty of Medicine, 
      University of Freiburg, Freiburg, Germany.
IRAD- Cochrane Germany, Cochrane Germany Foundation, Freiburg, Germany.
IRAD- MAGIC Evidence Ecosystem Foundation, Oslo, Norway.
IRAD- University Hospitals of Geneva, Geneva, Switzerland.
IRAD- The Lancet Digital Health, London, UK.
IRAD- The Lancet, London, UK.
IRAD- Health Organisation, Policy, Economics (HOPE), Centre for Primary Care & Health 
      Services Research, University of Manchester, Manchester, UK.
IRAD- LSE Health, London School of Economics and Political Science, London, UK.
IRAD- New York University Langone Health, New York, NY, USA.
IRAD- College of Medicine and Health, University of Birmingham, Birmingham, UK.
IRAD- School of Global Public Health, New York University, New York, NY, USA.
FIR - Ortenzi, Monica
IR  - Ortenzi M
IRAD- Division of General Surgery, Department of Surgery, McMaster University, 
      Hamilton, ON, Canada.
IRAD- Centre for Statistics in Medicine, Nuffield Department of Orthopaedics, 
      Rheumatology & Musculoskeletal Sciences, Botnar Research Centre, University of 
      Oxford, Oxford, UK.
IRAD- UK EQUATOR Centre, University of Oxford, Oxford, UK.
IRAD- Department of Biomedical Informatics and Data Science, Yale University School of 
      Medicine, New Haven, CT, USA.
IRAD- Nuffield Department of Clinical Neurosciences, Medical Sciences Division, 
      University of Oxford, Oxford, UK.
IRAD- JAMA and JAMA Network, American Medical Association, Chicago, IL, USA.
IRAD- Department of Health Research Methods, Evidence, and Impact, McMaster University, 
      Hamilton, ON, Canada.
IRAD- USC Institute of Urology and Catherine and Joseph Aresty Department of Urology, 
      Keck School of Medicine, University of Southern California, Los Angeles, CA, USA.
IRAD- Artificial Intelligence Center at USC Urology, USC Institute of Urology, 
      University of Southern California, Los Angeles, CA, USA.
IRAD- Sports Medicine Centre, West China Hospital, Sichuan University, Chengdu, China.
IRAD- Department of Orthopaedics and Orthopaedic Research Institute, West China 
      Hospital, Sichuan University, Chengdu, People's Republic of China.
IRAD- Duke-NUS Medical School, National University of Singapore, Singapore.
IRAD- Cleveland Clinic, Case Western Reserve University, Cleveland, OH, USA.
IRAD- Department of Medicine, Women's College Research Institute, University of 
      Toronto, Toronto, ON, Canada.
IRAD- Annals of Internal Medicine, American College of Physicians, Philadelphia, PA, 
      USA.
IRAD- American College of Physicians, Philadelphia, PA, USA.
IRAD- Department of Public Health, University of Naples Federico II, Naples, Italy.
IRAD- Office of Science Dissemination, Office of Science, Centers for Disease Control 
      and Prevention, Atlanta, GA, USA.
IRAD- Department of General Surgery, Papageorgiou General Hospital, Thessaloniki, 
      Greece.
IRAD- British Psychological Society, University of Plymouth, Plymouth, UK.
IRAD- Innovation Support Unit, Department of Family Practice, University of British 
      Columbia, Vancouver, BC, Canada.
IRAD- Patient subject matter expert, Independent cybersecurity professional.
IRAD- Department of Epidemiology, Gillings School of Global Public Health, University 
      of North Carolina at Chapel Hill, Chapel Hill, NC, USA.
IRAD- The BMJ, London, UK.
IRAD- Department of Neurology, Brigham and Women's Hospital, Boston, MA, USA.
IRAD- International Journal of Surgery, Lewes, DE, USA.
IRAD- Eworkflow, London, UK.
IRAD- Department of Oncology, McMaster University, Hamilton, ON, Canada.
IRAD- Hospital Clinico San Carlos, Instituto de Investigación Sanitaria San Carlos, 
      Facultad de Medicina Universidad Complutense de Madrid, Madrid, Spain.
IRAD- The George Institute for Global Health, Tyree Institute of Health Engineering, 
      UNSW Engineering; School of Population Health, UNSW Medicine and Health, Sydney, 
      NSW, Australia.
IRAD- Hardian Health, Haywards Heath, UK.
IRAD- Centre for Journalology, Ottawa Hospital Research Institute, Ottawa, ON, Canada.
IRAD- Digestive Diseases Institute, Cleveland Clinic, Cleveland, OH, USA.
IRAD- Postgraduate Institute of Medical Education and Research, Chandigarh, India.
IRAD- University of Maribor, Maribor, Slovenia.
IRAD- Australian Institute for Machine Learning, Adelaide, SA, Australia.
IRAD- Phelix AI, Hamilton, ON, Canada.
IRAD- Clinica di Chirurgia Generale e d'Urgenza, Università Politecnica delle Marche, 
      Ancona, Italy.
IRAD- Institute for Evidence in Medicine, Medical Center and Faculty of Medicine, 
      University of Freiburg, Freiburg, Germany.
IRAD- Cochrane Germany, Cochrane Germany Foundation, Freiburg, Germany.
IRAD- MAGIC Evidence Ecosystem Foundation, Oslo, Norway.
IRAD- University Hospitals of Geneva, Geneva, Switzerland.
IRAD- The Lancet Digital Health, London, UK.
IRAD- The Lancet, London, UK.
IRAD- Health Organisation, Policy, Economics (HOPE), Centre for Primary Care & Health 
      Services Research, University of Manchester, Manchester, UK.
IRAD- LSE Health, London School of Economics and Political Science, London, UK.
IRAD- New York University Langone Health, New York, NY, USA.
IRAD- College of Medicine and Health, University of Birmingham, Birmingham, UK.
IRAD- School of Global Public Health, New York University, New York, NY, USA.
FIR - Meerpohl, Joerg
IR  - Meerpohl J
IRAD- Division of General Surgery, Department of Surgery, McMaster University, 
      Hamilton, ON, Canada.
IRAD- Centre for Statistics in Medicine, Nuffield Department of Orthopaedics, 
      Rheumatology & Musculoskeletal Sciences, Botnar Research Centre, University of 
      Oxford, Oxford, UK.
IRAD- UK EQUATOR Centre, University of Oxford, Oxford, UK.
IRAD- Department of Biomedical Informatics and Data Science, Yale University School of 
      Medicine, New Haven, CT, USA.
IRAD- Nuffield Department of Clinical Neurosciences, Medical Sciences Division, 
      University of Oxford, Oxford, UK.
IRAD- JAMA and JAMA Network, American Medical Association, Chicago, IL, USA.
IRAD- Department of Health Research Methods, Evidence, and Impact, McMaster University, 
      Hamilton, ON, Canada.
IRAD- USC Institute of Urology and Catherine and Joseph Aresty Department of Urology, 
      Keck School of Medicine, University of Southern California, Los Angeles, CA, USA.
IRAD- Artificial Intelligence Center at USC Urology, USC Institute of Urology, 
      University of Southern California, Los Angeles, CA, USA.
IRAD- Sports Medicine Centre, West China Hospital, Sichuan University, Chengdu, China.
IRAD- Department of Orthopaedics and Orthopaedic Research Institute, West China 
      Hospital, Sichuan University, Chengdu, People's Republic of China.
IRAD- Duke-NUS Medical School, National University of Singapore, Singapore.
IRAD- Cleveland Clinic, Case Western Reserve University, Cleveland, OH, USA.
IRAD- Department of Medicine, Women's College Research Institute, University of 
      Toronto, Toronto, ON, Canada.
IRAD- Annals of Internal Medicine, American College of Physicians, Philadelphia, PA, 
      USA.
IRAD- American College of Physicians, Philadelphia, PA, USA.
IRAD- Department of Public Health, University of Naples Federico II, Naples, Italy.
IRAD- Office of Science Dissemination, Office of Science, Centers for Disease Control 
      and Prevention, Atlanta, GA, USA.
IRAD- Department of General Surgery, Papageorgiou General Hospital, Thessaloniki, 
      Greece.
IRAD- British Psychological Society, University of Plymouth, Plymouth, UK.
IRAD- Innovation Support Unit, Department of Family Practice, University of British 
      Columbia, Vancouver, BC, Canada.
IRAD- Patient subject matter expert, Independent cybersecurity professional.
IRAD- Department of Epidemiology, Gillings School of Global Public Health, University 
      of North Carolina at Chapel Hill, Chapel Hill, NC, USA.
IRAD- The BMJ, London, UK.
IRAD- Department of Neurology, Brigham and Women's Hospital, Boston, MA, USA.
IRAD- International Journal of Surgery, Lewes, DE, USA.
IRAD- Eworkflow, London, UK.
IRAD- Department of Oncology, McMaster University, Hamilton, ON, Canada.
IRAD- Hospital Clinico San Carlos, Instituto de Investigación Sanitaria San Carlos, 
      Facultad de Medicina Universidad Complutense de Madrid, Madrid, Spain.
IRAD- The George Institute for Global Health, Tyree Institute of Health Engineering, 
      UNSW Engineering; School of Population Health, UNSW Medicine and Health, Sydney, 
      NSW, Australia.
IRAD- Hardian Health, Haywards Heath, UK.
IRAD- Centre for Journalology, Ottawa Hospital Research Institute, Ottawa, ON, Canada.
IRAD- Digestive Diseases Institute, Cleveland Clinic, Cleveland, OH, USA.
IRAD- Postgraduate Institute of Medical Education and Research, Chandigarh, India.
IRAD- University of Maribor, Maribor, Slovenia.
IRAD- Australian Institute for Machine Learning, Adelaide, SA, Australia.
IRAD- Phelix AI, Hamilton, ON, Canada.
IRAD- Clinica di Chirurgia Generale e d'Urgenza, Università Politecnica delle Marche, 
      Ancona, Italy.
IRAD- Institute for Evidence in Medicine, Medical Center and Faculty of Medicine, 
      University of Freiburg, Freiburg, Germany.
IRAD- Cochrane Germany, Cochrane Germany Foundation, Freiburg, Germany.
IRAD- MAGIC Evidence Ecosystem Foundation, Oslo, Norway.
IRAD- University Hospitals of Geneva, Geneva, Switzerland.
IRAD- The Lancet Digital Health, London, UK.
IRAD- The Lancet, London, UK.
IRAD- Health Organisation, Policy, Economics (HOPE), Centre for Primary Care & Health 
      Services Research, University of Manchester, Manchester, UK.
IRAD- LSE Health, London School of Economics and Political Science, London, UK.
IRAD- New York University Langone Health, New York, NY, USA.
IRAD- College of Medicine and Health, University of Birmingham, Birmingham, UK.
IRAD- School of Global Public Health, New York University, New York, NY, USA.
FIR - Vandvik, Per Olav
IR  - Vandvik PO
IRAD- Division of General Surgery, Department of Surgery, McMaster University, 
      Hamilton, ON, Canada.
IRAD- Centre for Statistics in Medicine, Nuffield Department of Orthopaedics, 
      Rheumatology & Musculoskeletal Sciences, Botnar Research Centre, University of 
      Oxford, Oxford, UK.
IRAD- UK EQUATOR Centre, University of Oxford, Oxford, UK.
IRAD- Department of Biomedical Informatics and Data Science, Yale University School of 
      Medicine, New Haven, CT, USA.
IRAD- Nuffield Department of Clinical Neurosciences, Medical Sciences Division, 
      University of Oxford, Oxford, UK.
IRAD- JAMA and JAMA Network, American Medical Association, Chicago, IL, USA.
IRAD- Department of Health Research Methods, Evidence, and Impact, McMaster University, 
      Hamilton, ON, Canada.
IRAD- USC Institute of Urology and Catherine and Joseph Aresty Department of Urology, 
      Keck School of Medicine, University of Southern California, Los Angeles, CA, USA.
IRAD- Artificial Intelligence Center at USC Urology, USC Institute of Urology, 
      University of Southern California, Los Angeles, CA, USA.
IRAD- Sports Medicine Centre, West China Hospital, Sichuan University, Chengdu, China.
IRAD- Department of Orthopaedics and Orthopaedic Research Institute, West China 
      Hospital, Sichuan University, Chengdu, People's Republic of China.
IRAD- Duke-NUS Medical School, National University of Singapore, Singapore.
IRAD- Cleveland Clinic, Case Western Reserve University, Cleveland, OH, USA.
IRAD- Department of Medicine, Women's College Research Institute, University of 
      Toronto, Toronto, ON, Canada.
IRAD- Annals of Internal Medicine, American College of Physicians, Philadelphia, PA, 
      USA.
IRAD- American College of Physicians, Philadelphia, PA, USA.
IRAD- Department of Public Health, University of Naples Federico II, Naples, Italy.
IRAD- Office of Science Dissemination, Office of Science, Centers for Disease Control 
      and Prevention, Atlanta, GA, USA.
IRAD- Department of General Surgery, Papageorgiou General Hospital, Thessaloniki, 
      Greece.
IRAD- British Psychological Society, University of Plymouth, Plymouth, UK.
IRAD- Innovation Support Unit, Department of Family Practice, University of British 
      Columbia, Vancouver, BC, Canada.
IRAD- Patient subject matter expert, Independent cybersecurity professional.
IRAD- Department of Epidemiology, Gillings School of Global Public Health, University 
      of North Carolina at Chapel Hill, Chapel Hill, NC, USA.
IRAD- The BMJ, London, UK.
IRAD- Department of Neurology, Brigham and Women's Hospital, Boston, MA, USA.
IRAD- International Journal of Surgery, Lewes, DE, USA.
IRAD- Eworkflow, London, UK.
IRAD- Department of Oncology, McMaster University, Hamilton, ON, Canada.
IRAD- Hospital Clinico San Carlos, Instituto de Investigación Sanitaria San Carlos, 
      Facultad de Medicina Universidad Complutense de Madrid, Madrid, Spain.
IRAD- The George Institute for Global Health, Tyree Institute of Health Engineering, 
      UNSW Engineering; School of Population Health, UNSW Medicine and Health, Sydney, 
      NSW, Australia.
IRAD- Hardian Health, Haywards Heath, UK.
IRAD- Centre for Journalology, Ottawa Hospital Research Institute, Ottawa, ON, Canada.
IRAD- Digestive Diseases Institute, Cleveland Clinic, Cleveland, OH, USA.
IRAD- Postgraduate Institute of Medical Education and Research, Chandigarh, India.
IRAD- University of Maribor, Maribor, Slovenia.
IRAD- Australian Institute for Machine Learning, Adelaide, SA, Australia.
IRAD- Phelix AI, Hamilton, ON, Canada.
IRAD- Clinica di Chirurgia Generale e d'Urgenza, Università Politecnica delle Marche, 
      Ancona, Italy.
IRAD- Institute for Evidence in Medicine, Medical Center and Faculty of Medicine, 
      University of Freiburg, Freiburg, Germany.
IRAD- Cochrane Germany, Cochrane Germany Foundation, Freiburg, Germany.
IRAD- MAGIC Evidence Ecosystem Foundation, Oslo, Norway.
IRAD- University Hospitals of Geneva, Geneva, Switzerland.
IRAD- The Lancet Digital Health, London, UK.
IRAD- The Lancet, London, UK.
IRAD- Health Organisation, Policy, Economics (HOPE), Centre for Primary Care & Health 
      Services Research, University of Manchester, Manchester, UK.
IRAD- LSE Health, London School of Economics and Political Science, London, UK.
IRAD- New York University Langone Health, New York, NY, USA.
IRAD- College of Medicine and Health, University of Birmingham, Birmingham, UK.
IRAD- School of Global Public Health, New York University, New York, NY, USA.
FIR - Agoritsas, Thomas
IR  - Agoritsas T
IRAD- Division of General Surgery, Department of Surgery, McMaster University, 
      Hamilton, ON, Canada.
IRAD- Centre for Statistics in Medicine, Nuffield Department of Orthopaedics, 
      Rheumatology & Musculoskeletal Sciences, Botnar Research Centre, University of 
      Oxford, Oxford, UK.
IRAD- UK EQUATOR Centre, University of Oxford, Oxford, UK.
IRAD- Department of Biomedical Informatics and Data Science, Yale University School of 
      Medicine, New Haven, CT, USA.
IRAD- Nuffield Department of Clinical Neurosciences, Medical Sciences Division, 
      University of Oxford, Oxford, UK.
IRAD- JAMA and JAMA Network, American Medical Association, Chicago, IL, USA.
IRAD- Department of Health Research Methods, Evidence, and Impact, McMaster University, 
      Hamilton, ON, Canada.
IRAD- USC Institute of Urology and Catherine and Joseph Aresty Department of Urology, 
      Keck School of Medicine, University of Southern California, Los Angeles, CA, USA.
IRAD- Artificial Intelligence Center at USC Urology, USC Institute of Urology, 
      University of Southern California, Los Angeles, CA, USA.
IRAD- Sports Medicine Centre, West China Hospital, Sichuan University, Chengdu, China.
IRAD- Department of Orthopaedics and Orthopaedic Research Institute, West China 
      Hospital, Sichuan University, Chengdu, People's Republic of China.
IRAD- Duke-NUS Medical School, National University of Singapore, Singapore.
IRAD- Cleveland Clinic, Case Western Reserve University, Cleveland, OH, USA.
IRAD- Department of Medicine, Women's College Research Institute, University of 
      Toronto, Toronto, ON, Canada.
IRAD- Annals of Internal Medicine, American College of Physicians, Philadelphia, PA, 
      USA.
IRAD- American College of Physicians, Philadelphia, PA, USA.
IRAD- Department of Public Health, University of Naples Federico II, Naples, Italy.
IRAD- Office of Science Dissemination, Office of Science, Centers for Disease Control 
      and Prevention, Atlanta, GA, USA.
IRAD- Department of General Surgery, Papageorgiou General Hospital, Thessaloniki, 
      Greece.
IRAD- British Psychological Society, University of Plymouth, Plymouth, UK.
IRAD- Innovation Support Unit, Department of Family Practice, University of British 
      Columbia, Vancouver, BC, Canada.
IRAD- Patient subject matter expert, Independent cybersecurity professional.
IRAD- Department of Epidemiology, Gillings School of Global Public Health, University 
      of North Carolina at Chapel Hill, Chapel Hill, NC, USA.
IRAD- The BMJ, London, UK.
IRAD- Department of Neurology, Brigham and Women's Hospital, Boston, MA, USA.
IRAD- International Journal of Surgery, Lewes, DE, USA.
IRAD- Eworkflow, London, UK.
IRAD- Department of Oncology, McMaster University, Hamilton, ON, Canada.
IRAD- Hospital Clinico San Carlos, Instituto de Investigación Sanitaria San Carlos, 
      Facultad de Medicina Universidad Complutense de Madrid, Madrid, Spain.
IRAD- The George Institute for Global Health, Tyree Institute of Health Engineering, 
      UNSW Engineering; School of Population Health, UNSW Medicine and Health, Sydney, 
      NSW, Australia.
IRAD- Hardian Health, Haywards Heath, UK.
IRAD- Centre for Journalology, Ottawa Hospital Research Institute, Ottawa, ON, Canada.
IRAD- Digestive Diseases Institute, Cleveland Clinic, Cleveland, OH, USA.
IRAD- Postgraduate Institute of Medical Education and Research, Chandigarh, India.
IRAD- University of Maribor, Maribor, Slovenia.
IRAD- Australian Institute for Machine Learning, Adelaide, SA, Australia.
IRAD- Phelix AI, Hamilton, ON, Canada.
IRAD- Clinica di Chirurgia Generale e d'Urgenza, Università Politecnica delle Marche, 
      Ancona, Italy.
IRAD- Institute for Evidence in Medicine, Medical Center and Faculty of Medicine, 
      University of Freiburg, Freiburg, Germany.
IRAD- Cochrane Germany, Cochrane Germany Foundation, Freiburg, Germany.
IRAD- MAGIC Evidence Ecosystem Foundation, Oslo, Norway.
IRAD- University Hospitals of Geneva, Geneva, Switzerland.
IRAD- The Lancet Digital Health, London, UK.
IRAD- The Lancet, London, UK.
IRAD- Health Organisation, Policy, Economics (HOPE), Centre for Primary Care & Health 
      Services Research, University of Manchester, Manchester, UK.
IRAD- LSE Health, London School of Economics and Political Science, London, UK.
IRAD- New York University Langone Health, New York, NY, USA.
IRAD- College of Medicine and Health, University of Birmingham, Birmingham, UK.
IRAD- School of Global Public Health, New York University, New York, NY, USA.
FIR - Samuel, Diana
IR  - Samuel D
IRAD- Division of General Surgery, Department of Surgery, McMaster University, 
      Hamilton, ON, Canada.
IRAD- Centre for Statistics in Medicine, Nuffield Department of Orthopaedics, 
      Rheumatology & Musculoskeletal Sciences, Botnar Research Centre, University of 
      Oxford, Oxford, UK.
IRAD- UK EQUATOR Centre, University of Oxford, Oxford, UK.
IRAD- Department of Biomedical Informatics and Data Science, Yale University School of 
      Medicine, New Haven, CT, USA.
IRAD- Nuffield Department of Clinical Neurosciences, Medical Sciences Division, 
      University of Oxford, Oxford, UK.
IRAD- JAMA and JAMA Network, American Medical Association, Chicago, IL, USA.
IRAD- Department of Health Research Methods, Evidence, and Impact, McMaster University, 
      Hamilton, ON, Canada.
IRAD- USC Institute of Urology and Catherine and Joseph Aresty Department of Urology, 
      Keck School of Medicine, University of Southern California, Los Angeles, CA, USA.
IRAD- Artificial Intelligence Center at USC Urology, USC Institute of Urology, 
      University of Southern California, Los Angeles, CA, USA.
IRAD- Sports Medicine Centre, West China Hospital, Sichuan University, Chengdu, China.
IRAD- Department of Orthopaedics and Orthopaedic Research Institute, West China 
      Hospital, Sichuan University, Chengdu, People's Republic of China.
IRAD- Duke-NUS Medical School, National University of Singapore, Singapore.
IRAD- Cleveland Clinic, Case Western Reserve University, Cleveland, OH, USA.
IRAD- Department of Medicine, Women's College Research Institute, University of 
      Toronto, Toronto, ON, Canada.
IRAD- Annals of Internal Medicine, American College of Physicians, Philadelphia, PA, 
      USA.
IRAD- American College of Physicians, Philadelphia, PA, USA.
IRAD- Department of Public Health, University of Naples Federico II, Naples, Italy.
IRAD- Office of Science Dissemination, Office of Science, Centers for Disease Control 
      and Prevention, Atlanta, GA, USA.
IRAD- Department of General Surgery, Papageorgiou General Hospital, Thessaloniki, 
      Greece.
IRAD- British Psychological Society, University of Plymouth, Plymouth, UK.
IRAD- Innovation Support Unit, Department of Family Practice, University of British 
      Columbia, Vancouver, BC, Canada.
IRAD- Patient subject matter expert, Independent cybersecurity professional.
IRAD- Department of Epidemiology, Gillings School of Global Public Health, University 
      of North Carolina at Chapel Hill, Chapel Hill, NC, USA.
IRAD- The BMJ, London, UK.
IRAD- Department of Neurology, Brigham and Women's Hospital, Boston, MA, USA.
IRAD- International Journal of Surgery, Lewes, DE, USA.
IRAD- Eworkflow, London, UK.
IRAD- Department of Oncology, McMaster University, Hamilton, ON, Canada.
IRAD- Hospital Clinico San Carlos, Instituto de Investigación Sanitaria San Carlos, 
      Facultad de Medicina Universidad Complutense de Madrid, Madrid, Spain.
IRAD- The George Institute for Global Health, Tyree Institute of Health Engineering, 
      UNSW Engineering; School of Population Health, UNSW Medicine and Health, Sydney, 
      NSW, Australia.
IRAD- Hardian Health, Haywards Heath, UK.
IRAD- Centre for Journalology, Ottawa Hospital Research Institute, Ottawa, ON, Canada.
IRAD- Digestive Diseases Institute, Cleveland Clinic, Cleveland, OH, USA.
IRAD- Postgraduate Institute of Medical Education and Research, Chandigarh, India.
IRAD- University of Maribor, Maribor, Slovenia.
IRAD- Australian Institute for Machine Learning, Adelaide, SA, Australia.
IRAD- Phelix AI, Hamilton, ON, Canada.
IRAD- Clinica di Chirurgia Generale e d'Urgenza, Università Politecnica delle Marche, 
      Ancona, Italy.
IRAD- Institute for Evidence in Medicine, Medical Center and Faculty of Medicine, 
      University of Freiburg, Freiburg, Germany.
IRAD- Cochrane Germany, Cochrane Germany Foundation, Freiburg, Germany.
IRAD- MAGIC Evidence Ecosystem Foundation, Oslo, Norway.
IRAD- University Hospitals of Geneva, Geneva, Switzerland.
IRAD- The Lancet Digital Health, London, UK.
IRAD- The Lancet, London, UK.
IRAD- Health Organisation, Policy, Economics (HOPE), Centre for Primary Care & Health 
      Services Research, University of Manchester, Manchester, UK.
IRAD- LSE Health, London School of Economics and Political Science, London, UK.
IRAD- New York University Langone Health, New York, NY, USA.
IRAD- College of Medicine and Health, University of Birmingham, Birmingham, UK.
IRAD- School of Global Public Health, New York University, New York, NY, USA.
FIR - Frankish, Helen
IR  - Frankish H
IRAD- Division of General Surgery, Department of Surgery, McMaster University, 
      Hamilton, ON, Canada.
IRAD- Centre for Statistics in Medicine, Nuffield Department of Orthopaedics, 
      Rheumatology & Musculoskeletal Sciences, Botnar Research Centre, University of 
      Oxford, Oxford, UK.
IRAD- UK EQUATOR Centre, University of Oxford, Oxford, UK.
IRAD- Department of Biomedical Informatics and Data Science, Yale University School of 
      Medicine, New Haven, CT, USA.
IRAD- Nuffield Department of Clinical Neurosciences, Medical Sciences Division, 
      University of Oxford, Oxford, UK.
IRAD- JAMA and JAMA Network, American Medical Association, Chicago, IL, USA.
IRAD- Department of Health Research Methods, Evidence, and Impact, McMaster University, 
      Hamilton, ON, Canada.
IRAD- USC Institute of Urology and Catherine and Joseph Aresty Department of Urology, 
      Keck School of Medicine, University of Southern California, Los Angeles, CA, USA.
IRAD- Artificial Intelligence Center at USC Urology, USC Institute of Urology, 
      University of Southern California, Los Angeles, CA, USA.
IRAD- Sports Medicine Centre, West China Hospital, Sichuan University, Chengdu, China.
IRAD- Department of Orthopaedics and Orthopaedic Research Institute, West China 
      Hospital, Sichuan University, Chengdu, People's Republic of China.
IRAD- Duke-NUS Medical School, National University of Singapore, Singapore.
IRAD- Cleveland Clinic, Case Western Reserve University, Cleveland, OH, USA.
IRAD- Department of Medicine, Women's College Research Institute, University of 
      Toronto, Toronto, ON, Canada.
IRAD- Annals of Internal Medicine, American College of Physicians, Philadelphia, PA, 
      USA.
IRAD- American College of Physicians, Philadelphia, PA, USA.
IRAD- Department of Public Health, University of Naples Federico II, Naples, Italy.
IRAD- Office of Science Dissemination, Office of Science, Centers for Disease Control 
      and Prevention, Atlanta, GA, USA.
IRAD- Department of General Surgery, Papageorgiou General Hospital, Thessaloniki, 
      Greece.
IRAD- British Psychological Society, University of Plymouth, Plymouth, UK.
IRAD- Innovation Support Unit, Department of Family Practice, University of British 
      Columbia, Vancouver, BC, Canada.
IRAD- Patient subject matter expert, Independent cybersecurity professional.
IRAD- Department of Epidemiology, Gillings School of Global Public Health, University 
      of North Carolina at Chapel Hill, Chapel Hill, NC, USA.
IRAD- The BMJ, London, UK.
IRAD- Department of Neurology, Brigham and Women's Hospital, Boston, MA, USA.
IRAD- International Journal of Surgery, Lewes, DE, USA.
IRAD- Eworkflow, London, UK.
IRAD- Department of Oncology, McMaster University, Hamilton, ON, Canada.
IRAD- Hospital Clinico San Carlos, Instituto de Investigación Sanitaria San Carlos, 
      Facultad de Medicina Universidad Complutense de Madrid, Madrid, Spain.
IRAD- The George Institute for Global Health, Tyree Institute of Health Engineering, 
      UNSW Engineering; School of Population Health, UNSW Medicine and Health, Sydney, 
      NSW, Australia.
IRAD- Hardian Health, Haywards Heath, UK.
IRAD- Centre for Journalology, Ottawa Hospital Research Institute, Ottawa, ON, Canada.
IRAD- Digestive Diseases Institute, Cleveland Clinic, Cleveland, OH, USA.
IRAD- Postgraduate Institute of Medical Education and Research, Chandigarh, India.
IRAD- University of Maribor, Maribor, Slovenia.
IRAD- Australian Institute for Machine Learning, Adelaide, SA, Australia.
IRAD- Phelix AI, Hamilton, ON, Canada.
IRAD- Clinica di Chirurgia Generale e d'Urgenza, Università Politecnica delle Marche, 
      Ancona, Italy.
IRAD- Institute for Evidence in Medicine, Medical Center and Faculty of Medicine, 
      University of Freiburg, Freiburg, Germany.
IRAD- Cochrane Germany, Cochrane Germany Foundation, Freiburg, Germany.
IRAD- MAGIC Evidence Ecosystem Foundation, Oslo, Norway.
IRAD- University Hospitals of Geneva, Geneva, Switzerland.
IRAD- The Lancet Digital Health, London, UK.
IRAD- The Lancet, London, UK.
IRAD- Health Organisation, Policy, Economics (HOPE), Centre for Primary Care & Health 
      Services Research, University of Manchester, Manchester, UK.
IRAD- LSE Health, London School of Economics and Political Science, London, UK.
IRAD- New York University Langone Health, New York, NY, USA.
IRAD- College of Medicine and Health, University of Birmingham, Birmingham, UK.
IRAD- School of Global Public Health, New York University, New York, NY, USA.
FIR - Anderson, Michael
IR  - Anderson M
IRAD- Division of General Surgery, Department of Surgery, McMaster University, 
      Hamilton, ON, Canada.
IRAD- Centre for Statistics in Medicine, Nuffield Department of Orthopaedics, 
      Rheumatology & Musculoskeletal Sciences, Botnar Research Centre, University of 
      Oxford, Oxford, UK.
IRAD- UK EQUATOR Centre, University of Oxford, Oxford, UK.
IRAD- Department of Biomedical Informatics and Data Science, Yale University School of 
      Medicine, New Haven, CT, USA.
IRAD- Nuffield Department of Clinical Neurosciences, Medical Sciences Division, 
      University of Oxford, Oxford, UK.
IRAD- JAMA and JAMA Network, American Medical Association, Chicago, IL, USA.
IRAD- Department of Health Research Methods, Evidence, and Impact, McMaster University, 
      Hamilton, ON, Canada.
IRAD- USC Institute of Urology and Catherine and Joseph Aresty Department of Urology, 
      Keck School of Medicine, University of Southern California, Los Angeles, CA, USA.
IRAD- Artificial Intelligence Center at USC Urology, USC Institute of Urology, 
      University of Southern California, Los Angeles, CA, USA.
IRAD- Sports Medicine Centre, West China Hospital, Sichuan University, Chengdu, China.
IRAD- Department of Orthopaedics and Orthopaedic Research Institute, West China 
      Hospital, Sichuan University, Chengdu, People's Republic of China.
IRAD- Duke-NUS Medical School, National University of Singapore, Singapore.
IRAD- Cleveland Clinic, Case Western Reserve University, Cleveland, OH, USA.
IRAD- Department of Medicine, Women's College Research Institute, University of 
      Toronto, Toronto, ON, Canada.
IRAD- Annals of Internal Medicine, American College of Physicians, Philadelphia, PA, 
      USA.
IRAD- American College of Physicians, Philadelphia, PA, USA.
IRAD- Department of Public Health, University of Naples Federico II, Naples, Italy.
IRAD- Office of Science Dissemination, Office of Science, Centers for Disease Control 
      and Prevention, Atlanta, GA, USA.
IRAD- Department of General Surgery, Papageorgiou General Hospital, Thessaloniki, 
      Greece.
IRAD- British Psychological Society, University of Plymouth, Plymouth, UK.
IRAD- Innovation Support Unit, Department of Family Practice, University of British 
      Columbia, Vancouver, BC, Canada.
IRAD- Patient subject matter expert, Independent cybersecurity professional.
IRAD- Department of Epidemiology, Gillings School of Global Public Health, University 
      of North Carolina at Chapel Hill, Chapel Hill, NC, USA.
IRAD- The BMJ, London, UK.
IRAD- Department of Neurology, Brigham and Women's Hospital, Boston, MA, USA.
IRAD- International Journal of Surgery, Lewes, DE, USA.
IRAD- Eworkflow, London, UK.
IRAD- Department of Oncology, McMaster University, Hamilton, ON, Canada.
IRAD- Hospital Clinico San Carlos, Instituto de Investigación Sanitaria San Carlos, 
      Facultad de Medicina Universidad Complutense de Madrid, Madrid, Spain.
IRAD- The George Institute for Global Health, Tyree Institute of Health Engineering, 
      UNSW Engineering; School of Population Health, UNSW Medicine and Health, Sydney, 
      NSW, Australia.
IRAD- Hardian Health, Haywards Heath, UK.
IRAD- Centre for Journalology, Ottawa Hospital Research Institute, Ottawa, ON, Canada.
IRAD- Digestive Diseases Institute, Cleveland Clinic, Cleveland, OH, USA.
IRAD- Postgraduate Institute of Medical Education and Research, Chandigarh, India.
IRAD- University of Maribor, Maribor, Slovenia.
IRAD- Australian Institute for Machine Learning, Adelaide, SA, Australia.
IRAD- Phelix AI, Hamilton, ON, Canada.
IRAD- Clinica di Chirurgia Generale e d'Urgenza, Università Politecnica delle Marche, 
      Ancona, Italy.
IRAD- Institute for Evidence in Medicine, Medical Center and Faculty of Medicine, 
      University of Freiburg, Freiburg, Germany.
IRAD- Cochrane Germany, Cochrane Germany Foundation, Freiburg, Germany.
IRAD- MAGIC Evidence Ecosystem Foundation, Oslo, Norway.
IRAD- University Hospitals of Geneva, Geneva, Switzerland.
IRAD- The Lancet Digital Health, London, UK.
IRAD- The Lancet, London, UK.
IRAD- Health Organisation, Policy, Economics (HOPE), Centre for Primary Care & Health 
      Services Research, University of Manchester, Manchester, UK.
IRAD- LSE Health, London School of Economics and Political Science, London, UK.
IRAD- New York University Langone Health, New York, NY, USA.
IRAD- College of Medicine and Health, University of Birmingham, Birmingham, UK.
IRAD- School of Global Public Health, New York University, New York, NY, USA.
FIR - Yao, Xiaomei
IR  - Yao X
IRAD- Division of General Surgery, Department of Surgery, McMaster University, 
      Hamilton, ON, Canada.
IRAD- Centre for Statistics in Medicine, Nuffield Department of Orthopaedics, 
      Rheumatology & Musculoskeletal Sciences, Botnar Research Centre, University of 
      Oxford, Oxford, UK.
IRAD- UK EQUATOR Centre, University of Oxford, Oxford, UK.
IRAD- Department of Biomedical Informatics and Data Science, Yale University School of 
      Medicine, New Haven, CT, USA.
IRAD- Nuffield Department of Clinical Neurosciences, Medical Sciences Division, 
      University of Oxford, Oxford, UK.
IRAD- JAMA and JAMA Network, American Medical Association, Chicago, IL, USA.
IRAD- Department of Health Research Methods, Evidence, and Impact, McMaster University, 
      Hamilton, ON, Canada.
IRAD- USC Institute of Urology and Catherine and Joseph Aresty Department of Urology, 
      Keck School of Medicine, University of Southern California, Los Angeles, CA, USA.
IRAD- Artificial Intelligence Center at USC Urology, USC Institute of Urology, 
      University of Southern California, Los Angeles, CA, USA.
IRAD- Sports Medicine Centre, West China Hospital, Sichuan University, Chengdu, China.
IRAD- Department of Orthopaedics and Orthopaedic Research Institute, West China 
      Hospital, Sichuan University, Chengdu, People's Republic of China.
IRAD- Duke-NUS Medical School, National University of Singapore, Singapore.
IRAD- Cleveland Clinic, Case Western Reserve University, Cleveland, OH, USA.
IRAD- Department of Medicine, Women's College Research Institute, University of 
      Toronto, Toronto, ON, Canada.
IRAD- Annals of Internal Medicine, American College of Physicians, Philadelphia, PA, 
      USA.
IRAD- American College of Physicians, Philadelphia, PA, USA.
IRAD- Department of Public Health, University of Naples Federico II, Naples, Italy.
IRAD- Office of Science Dissemination, Office of Science, Centers for Disease Control 
      and Prevention, Atlanta, GA, USA.
IRAD- Department of General Surgery, Papageorgiou General Hospital, Thessaloniki, 
      Greece.
IRAD- British Psychological Society, University of Plymouth, Plymouth, UK.
IRAD- Innovation Support Unit, Department of Family Practice, University of British 
      Columbia, Vancouver, BC, Canada.
IRAD- Patient subject matter expert, Independent cybersecurity professional.
IRAD- Department of Epidemiology, Gillings School of Global Public Health, University 
      of North Carolina at Chapel Hill, Chapel Hill, NC, USA.
IRAD- The BMJ, London, UK.
IRAD- Department of Neurology, Brigham and Women's Hospital, Boston, MA, USA.
IRAD- International Journal of Surgery, Lewes, DE, USA.
IRAD- Eworkflow, London, UK.
IRAD- Department of Oncology, McMaster University, Hamilton, ON, Canada.
IRAD- Hospital Clinico San Carlos, Instituto de Investigación Sanitaria San Carlos, 
      Facultad de Medicina Universidad Complutense de Madrid, Madrid, Spain.
IRAD- The George Institute for Global Health, Tyree Institute of Health Engineering, 
      UNSW Engineering; School of Population Health, UNSW Medicine and Health, Sydney, 
      NSW, Australia.
IRAD- Hardian Health, Haywards Heath, UK.
IRAD- Centre for Journalology, Ottawa Hospital Research Institute, Ottawa, ON, Canada.
IRAD- Digestive Diseases Institute, Cleveland Clinic, Cleveland, OH, USA.
IRAD- Postgraduate Institute of Medical Education and Research, Chandigarh, India.
IRAD- University of Maribor, Maribor, Slovenia.
IRAD- Australian Institute for Machine Learning, Adelaide, SA, Australia.
IRAD- Phelix AI, Hamilton, ON, Canada.
IRAD- Clinica di Chirurgia Generale e d'Urgenza, Università Politecnica delle Marche, 
      Ancona, Italy.
IRAD- Institute for Evidence in Medicine, Medical Center and Faculty of Medicine, 
      University of Freiburg, Freiburg, Germany.
IRAD- Cochrane Germany, Cochrane Germany Foundation, Freiburg, Germany.
IRAD- MAGIC Evidence Ecosystem Foundation, Oslo, Norway.
IRAD- University Hospitals of Geneva, Geneva, Switzerland.
IRAD- The Lancet Digital Health, London, UK.
IRAD- The Lancet, London, UK.
IRAD- Health Organisation, Policy, Economics (HOPE), Centre for Primary Care & Health 
      Services Research, University of Manchester, Manchester, UK.
IRAD- LSE Health, London School of Economics and Political Science, London, UK.
IRAD- New York University Langone Health, New York, NY, USA.
IRAD- College of Medicine and Health, University of Birmingham, Birmingham, UK.
IRAD- School of Global Public Health, New York University, New York, NY, USA.
FIR - Loeb, Stacy
IR  - Loeb S
IRAD- Division of General Surgery, Department of Surgery, McMaster University, 
      Hamilton, ON, Canada.
IRAD- Centre for Statistics in Medicine, Nuffield Department of Orthopaedics, 
      Rheumatology & Musculoskeletal Sciences, Botnar Research Centre, University of 
      Oxford, Oxford, UK.
IRAD- UK EQUATOR Centre, University of Oxford, Oxford, UK.
IRAD- Department of Biomedical Informatics and Data Science, Yale University School of 
      Medicine, New Haven, CT, USA.
IRAD- Nuffield Department of Clinical Neurosciences, Medical Sciences Division, 
      University of Oxford, Oxford, UK.
IRAD- JAMA and JAMA Network, American Medical Association, Chicago, IL, USA.
IRAD- Department of Health Research Methods, Evidence, and Impact, McMaster University, 
      Hamilton, ON, Canada.
IRAD- USC Institute of Urology and Catherine and Joseph Aresty Department of Urology, 
      Keck School of Medicine, University of Southern California, Los Angeles, CA, USA.
IRAD- Artificial Intelligence Center at USC Urology, USC Institute of Urology, 
      University of Southern California, Los Angeles, CA, USA.
IRAD- Sports Medicine Centre, West China Hospital, Sichuan University, Chengdu, China.
IRAD- Department of Orthopaedics and Orthopaedic Research Institute, West China 
      Hospital, Sichuan University, Chengdu, People's Republic of China.
IRAD- Duke-NUS Medical School, National University of Singapore, Singapore.
IRAD- Cleveland Clinic, Case Western Reserve University, Cleveland, OH, USA.
IRAD- Department of Medicine, Women's College Research Institute, University of 
      Toronto, Toronto, ON, Canada.
IRAD- Annals of Internal Medicine, American College of Physicians, Philadelphia, PA, 
      USA.
IRAD- American College of Physicians, Philadelphia, PA, USA.
IRAD- Department of Public Health, University of Naples Federico II, Naples, Italy.
IRAD- Office of Science Dissemination, Office of Science, Centers for Disease Control 
      and Prevention, Atlanta, GA, USA.
IRAD- Department of General Surgery, Papageorgiou General Hospital, Thessaloniki, 
      Greece.
IRAD- British Psychological Society, University of Plymouth, Plymouth, UK.
IRAD- Innovation Support Unit, Department of Family Practice, University of British 
      Columbia, Vancouver, BC, Canada.
IRAD- Patient subject matter expert, Independent cybersecurity professional.
IRAD- Department of Epidemiology, Gillings School of Global Public Health, University 
      of North Carolina at Chapel Hill, Chapel Hill, NC, USA.
IRAD- The BMJ, London, UK.
IRAD- Department of Neurology, Brigham and Women's Hospital, Boston, MA, USA.
IRAD- International Journal of Surgery, Lewes, DE, USA.
IRAD- Eworkflow, London, UK.
IRAD- Department of Oncology, McMaster University, Hamilton, ON, Canada.
IRAD- Hospital Clinico San Carlos, Instituto de Investigación Sanitaria San Carlos, 
      Facultad de Medicina Universidad Complutense de Madrid, Madrid, Spain.
IRAD- The George Institute for Global Health, Tyree Institute of Health Engineering, 
      UNSW Engineering; School of Population Health, UNSW Medicine and Health, Sydney, 
      NSW, Australia.
IRAD- Hardian Health, Haywards Heath, UK.
IRAD- Centre for Journalology, Ottawa Hospital Research Institute, Ottawa, ON, Canada.
IRAD- Digestive Diseases Institute, Cleveland Clinic, Cleveland, OH, USA.
IRAD- Postgraduate Institute of Medical Education and Research, Chandigarh, India.
IRAD- University of Maribor, Maribor, Slovenia.
IRAD- Australian Institute for Machine Learning, Adelaide, SA, Australia.
IRAD- Phelix AI, Hamilton, ON, Canada.
IRAD- Clinica di Chirurgia Generale e d'Urgenza, Università Politecnica delle Marche, 
      Ancona, Italy.
IRAD- Institute for Evidence in Medicine, Medical Center and Faculty of Medicine, 
      University of Freiburg, Freiburg, Germany.
IRAD- Cochrane Germany, Cochrane Germany Foundation, Freiburg, Germany.
IRAD- MAGIC Evidence Ecosystem Foundation, Oslo, Norway.
IRAD- University Hospitals of Geneva, Geneva, Switzerland.
IRAD- The Lancet Digital Health, London, UK.
IRAD- The Lancet, London, UK.
IRAD- Health Organisation, Policy, Economics (HOPE), Centre for Primary Care & Health 
      Services Research, University of Manchester, Manchester, UK.
IRAD- LSE Health, London School of Economics and Political Science, London, UK.
IRAD- New York University Langone Health, New York, NY, USA.
IRAD- College of Medicine and Health, University of Birmingham, Birmingham, UK.
IRAD- School of Global Public Health, New York University, New York, NY, USA.
FIR - Lokker, Cynthia
IR  - Lokker C
IRAD- Division of General Surgery, Department of Surgery, McMaster University, 
      Hamilton, ON, Canada.
IRAD- Centre for Statistics in Medicine, Nuffield Department of Orthopaedics, 
      Rheumatology & Musculoskeletal Sciences, Botnar Research Centre, University of 
      Oxford, Oxford, UK.
IRAD- UK EQUATOR Centre, University of Oxford, Oxford, UK.
IRAD- Department of Biomedical Informatics and Data Science, Yale University School of 
      Medicine, New Haven, CT, USA.
IRAD- Nuffield Department of Clinical Neurosciences, Medical Sciences Division, 
      University of Oxford, Oxford, UK.
IRAD- JAMA and JAMA Network, American Medical Association, Chicago, IL, USA.
IRAD- Department of Health Research Methods, Evidence, and Impact, McMaster University, 
      Hamilton, ON, Canada.
IRAD- USC Institute of Urology and Catherine and Joseph Aresty Department of Urology, 
      Keck School of Medicine, University of Southern California, Los Angeles, CA, USA.
IRAD- Artificial Intelligence Center at USC Urology, USC Institute of Urology, 
      University of Southern California, Los Angeles, CA, USA.
IRAD- Sports Medicine Centre, West China Hospital, Sichuan University, Chengdu, China.
IRAD- Department of Orthopaedics and Orthopaedic Research Institute, West China 
      Hospital, Sichuan University, Chengdu, People's Republic of China.
IRAD- Duke-NUS Medical School, National University of Singapore, Singapore.
IRAD- Cleveland Clinic, Case Western Reserve University, Cleveland, OH, USA.
IRAD- Department of Medicine, Women's College Research Institute, University of 
      Toronto, Toronto, ON, Canada.
IRAD- Annals of Internal Medicine, American College of Physicians, Philadelphia, PA, 
      USA.
IRAD- American College of Physicians, Philadelphia, PA, USA.
IRAD- Department of Public Health, University of Naples Federico II, Naples, Italy.
IRAD- Office of Science Dissemination, Office of Science, Centers for Disease Control 
      and Prevention, Atlanta, GA, USA.
IRAD- Department of General Surgery, Papageorgiou General Hospital, Thessaloniki, 
      Greece.
IRAD- British Psychological Society, University of Plymouth, Plymouth, UK.
IRAD- Innovation Support Unit, Department of Family Practice, University of British 
      Columbia, Vancouver, BC, Canada.
IRAD- Patient subject matter expert, Independent cybersecurity professional.
IRAD- Department of Epidemiology, Gillings School of Global Public Health, University 
      of North Carolina at Chapel Hill, Chapel Hill, NC, USA.
IRAD- The BMJ, London, UK.
IRAD- Department of Neurology, Brigham and Women's Hospital, Boston, MA, USA.
IRAD- International Journal of Surgery, Lewes, DE, USA.
IRAD- Eworkflow, London, UK.
IRAD- Department of Oncology, McMaster University, Hamilton, ON, Canada.
IRAD- Hospital Clinico San Carlos, Instituto de Investigación Sanitaria San Carlos, 
      Facultad de Medicina Universidad Complutense de Madrid, Madrid, Spain.
IRAD- The George Institute for Global Health, Tyree Institute of Health Engineering, 
      UNSW Engineering; School of Population Health, UNSW Medicine and Health, Sydney, 
      NSW, Australia.
IRAD- Hardian Health, Haywards Heath, UK.
IRAD- Centre for Journalology, Ottawa Hospital Research Institute, Ottawa, ON, Canada.
IRAD- Digestive Diseases Institute, Cleveland Clinic, Cleveland, OH, USA.
IRAD- Postgraduate Institute of Medical Education and Research, Chandigarh, India.
IRAD- University of Maribor, Maribor, Slovenia.
IRAD- Australian Institute for Machine Learning, Adelaide, SA, Australia.
IRAD- Phelix AI, Hamilton, ON, Canada.
IRAD- Clinica di Chirurgia Generale e d'Urgenza, Università Politecnica delle Marche, 
      Ancona, Italy.
IRAD- Institute for Evidence in Medicine, Medical Center and Faculty of Medicine, 
      University of Freiburg, Freiburg, Germany.
IRAD- Cochrane Germany, Cochrane Germany Foundation, Freiburg, Germany.
IRAD- MAGIC Evidence Ecosystem Foundation, Oslo, Norway.
IRAD- University Hospitals of Geneva, Geneva, Switzerland.
IRAD- The Lancet Digital Health, London, UK.
IRAD- The Lancet, London, UK.
IRAD- Health Organisation, Policy, Economics (HOPE), Centre for Primary Care & Health 
      Services Research, University of Manchester, Manchester, UK.
IRAD- LSE Health, London School of Economics and Political Science, London, UK.
IRAD- New York University Langone Health, New York, NY, USA.
IRAD- College of Medicine and Health, University of Birmingham, Birmingham, UK.
IRAD- School of Global Public Health, New York University, New York, NY, USA.
FIR - Liu, Xiaoxuan
IR  - Liu X
IRAD- Division of General Surgery, Department of Surgery, McMaster University, 
      Hamilton, ON, Canada.
IRAD- Centre for Statistics in Medicine, Nuffield Department of Orthopaedics, 
      Rheumatology & Musculoskeletal Sciences, Botnar Research Centre, University of 
      Oxford, Oxford, UK.
IRAD- UK EQUATOR Centre, University of Oxford, Oxford, UK.
IRAD- Department of Biomedical Informatics and Data Science, Yale University School of 
      Medicine, New Haven, CT, USA.
IRAD- Nuffield Department of Clinical Neurosciences, Medical Sciences Division, 
      University of Oxford, Oxford, UK.
IRAD- JAMA and JAMA Network, American Medical Association, Chicago, IL, USA.
IRAD- Department of Health Research Methods, Evidence, and Impact, McMaster University, 
      Hamilton, ON, Canada.
IRAD- USC Institute of Urology and Catherine and Joseph Aresty Department of Urology, 
      Keck School of Medicine, University of Southern California, Los Angeles, CA, USA.
IRAD- Artificial Intelligence Center at USC Urology, USC Institute of Urology, 
      University of Southern California, Los Angeles, CA, USA.
IRAD- Sports Medicine Centre, West China Hospital, Sichuan University, Chengdu, China.
IRAD- Department of Orthopaedics and Orthopaedic Research Institute, West China 
      Hospital, Sichuan University, Chengdu, People's Republic of China.
IRAD- Duke-NUS Medical School, National University of Singapore, Singapore.
IRAD- Cleveland Clinic, Case Western Reserve University, Cleveland, OH, USA.
IRAD- Department of Medicine, Women's College Research Institute, University of 
      Toronto, Toronto, ON, Canada.
IRAD- Annals of Internal Medicine, American College of Physicians, Philadelphia, PA, 
      USA.
IRAD- American College of Physicians, Philadelphia, PA, USA.
IRAD- Department of Public Health, University of Naples Federico II, Naples, Italy.
IRAD- Office of Science Dissemination, Office of Science, Centers for Disease Control 
      and Prevention, Atlanta, GA, USA.
IRAD- Department of General Surgery, Papageorgiou General Hospital, Thessaloniki, 
      Greece.
IRAD- British Psychological Society, University of Plymouth, Plymouth, UK.
IRAD- Innovation Support Unit, Department of Family Practice, University of British 
      Columbia, Vancouver, BC, Canada.
IRAD- Patient subject matter expert, Independent cybersecurity professional.
IRAD- Department of Epidemiology, Gillings School of Global Public Health, University 
      of North Carolina at Chapel Hill, Chapel Hill, NC, USA.
IRAD- The BMJ, London, UK.
IRAD- Department of Neurology, Brigham and Women's Hospital, Boston, MA, USA.
IRAD- International Journal of Surgery, Lewes, DE, USA.
IRAD- Eworkflow, London, UK.
IRAD- Department of Oncology, McMaster University, Hamilton, ON, Canada.
IRAD- Hospital Clinico San Carlos, Instituto de Investigación Sanitaria San Carlos, 
      Facultad de Medicina Universidad Complutense de Madrid, Madrid, Spain.
IRAD- The George Institute for Global Health, Tyree Institute of Health Engineering, 
      UNSW Engineering; School of Population Health, UNSW Medicine and Health, Sydney, 
      NSW, Australia.
IRAD- Hardian Health, Haywards Heath, UK.
IRAD- Centre for Journalology, Ottawa Hospital Research Institute, Ottawa, ON, Canada.
IRAD- Digestive Diseases Institute, Cleveland Clinic, Cleveland, OH, USA.
IRAD- Postgraduate Institute of Medical Education and Research, Chandigarh, India.
IRAD- University of Maribor, Maribor, Slovenia.
IRAD- Australian Institute for Machine Learning, Adelaide, SA, Australia.
IRAD- Phelix AI, Hamilton, ON, Canada.
IRAD- Clinica di Chirurgia Generale e d'Urgenza, Università Politecnica delle Marche, 
      Ancona, Italy.
IRAD- Institute for Evidence in Medicine, Medical Center and Faculty of Medicine, 
      University of Freiburg, Freiburg, Germany.
IRAD- Cochrane Germany, Cochrane Germany Foundation, Freiburg, Germany.
IRAD- MAGIC Evidence Ecosystem Foundation, Oslo, Norway.
IRAD- University Hospitals of Geneva, Geneva, Switzerland.
IRAD- The Lancet Digital Health, London, UK.
IRAD- The Lancet, London, UK.
IRAD- Health Organisation, Policy, Economics (HOPE), Centre for Primary Care & Health 
      Services Research, University of Manchester, Manchester, UK.
IRAD- LSE Health, London School of Economics and Political Science, London, UK.
IRAD- New York University Langone Health, New York, NY, USA.
IRAD- College of Medicine and Health, University of Birmingham, Birmingham, UK.
IRAD- School of Global Public Health, New York University, New York, NY, USA.
FIR - Guallar, Eliseo
IR  - Guallar E
IRAD- Division of General Surgery, Department of Surgery, McMaster University, 
      Hamilton, ON, Canada.
IRAD- Centre for Statistics in Medicine, Nuffield Department of Orthopaedics, 
      Rheumatology & Musculoskeletal Sciences, Botnar Research Centre, University of 
      Oxford, Oxford, UK.
IRAD- UK EQUATOR Centre, University of Oxford, Oxford, UK.
IRAD- Department of Biomedical Informatics and Data Science, Yale University School of 
      Medicine, New Haven, CT, USA.
IRAD- Nuffield Department of Clinical Neurosciences, Medical Sciences Division, 
      University of Oxford, Oxford, UK.
IRAD- JAMA and JAMA Network, American Medical Association, Chicago, IL, USA.
IRAD- Department of Health Research Methods, Evidence, and Impact, McMaster University, 
      Hamilton, ON, Canada.
IRAD- USC Institute of Urology and Catherine and Joseph Aresty Department of Urology, 
      Keck School of Medicine, University of Southern California, Los Angeles, CA, USA.
IRAD- Artificial Intelligence Center at USC Urology, USC Institute of Urology, 
      University of Southern California, Los Angeles, CA, USA.
IRAD- Sports Medicine Centre, West China Hospital, Sichuan University, Chengdu, China.
IRAD- Department of Orthopaedics and Orthopaedic Research Institute, West China 
      Hospital, Sichuan University, Chengdu, People's Republic of China.
IRAD- Duke-NUS Medical School, National University of Singapore, Singapore.
IRAD- Cleveland Clinic, Case Western Reserve University, Cleveland, OH, USA.
IRAD- Department of Medicine, Women's College Research Institute, University of 
      Toronto, Toronto, ON, Canada.
IRAD- Annals of Internal Medicine, American College of Physicians, Philadelphia, PA, 
      USA.
IRAD- American College of Physicians, Philadelphia, PA, USA.
IRAD- Department of Public Health, University of Naples Federico II, Naples, Italy.
IRAD- Office of Science Dissemination, Office of Science, Centers for Disease Control 
      and Prevention, Atlanta, GA, USA.
IRAD- Department of General Surgery, Papageorgiou General Hospital, Thessaloniki, 
      Greece.
IRAD- British Psychological Society, University of Plymouth, Plymouth, UK.
IRAD- Innovation Support Unit, Department of Family Practice, University of British 
      Columbia, Vancouver, BC, Canada.
IRAD- Patient subject matter expert, Independent cybersecurity professional.
IRAD- Department of Epidemiology, Gillings School of Global Public Health, University 
      of North Carolina at Chapel Hill, Chapel Hill, NC, USA.
IRAD- The BMJ, London, UK.
IRAD- Department of Neurology, Brigham and Women's Hospital, Boston, MA, USA.
IRAD- International Journal of Surgery, Lewes, DE, USA.
IRAD- Eworkflow, London, UK.
IRAD- Department of Oncology, McMaster University, Hamilton, ON, Canada.
IRAD- Hospital Clinico San Carlos, Instituto de Investigación Sanitaria San Carlos, 
      Facultad de Medicina Universidad Complutense de Madrid, Madrid, Spain.
IRAD- The George Institute for Global Health, Tyree Institute of Health Engineering, 
      UNSW Engineering; School of Population Health, UNSW Medicine and Health, Sydney, 
      NSW, Australia.
IRAD- Hardian Health, Haywards Heath, UK.
IRAD- Centre for Journalology, Ottawa Hospital Research Institute, Ottawa, ON, Canada.
IRAD- Digestive Diseases Institute, Cleveland Clinic, Cleveland, OH, USA.
IRAD- Postgraduate Institute of Medical Education and Research, Chandigarh, India.
IRAD- University of Maribor, Maribor, Slovenia.
IRAD- Australian Institute for Machine Learning, Adelaide, SA, Australia.
IRAD- Phelix AI, Hamilton, ON, Canada.
IRAD- Clinica di Chirurgia Generale e d'Urgenza, Università Politecnica delle Marche, 
      Ancona, Italy.
IRAD- Institute for Evidence in Medicine, Medical Center and Faculty of Medicine, 
      University of Freiburg, Freiburg, Germany.
IRAD- Cochrane Germany, Cochrane Germany Foundation, Freiburg, Germany.
IRAD- MAGIC Evidence Ecosystem Foundation, Oslo, Norway.
IRAD- University Hospitals of Geneva, Geneva, Switzerland.
IRAD- The Lancet Digital Health, London, UK.
IRAD- The Lancet, London, UK.
IRAD- Health Organisation, Policy, Economics (HOPE), Centre for Primary Care & Health 
      Services Research, University of Manchester, Manchester, UK.
IRAD- LSE Health, London School of Economics and Political Science, London, UK.
IRAD- New York University Langone Health, New York, NY, USA.
IRAD- College of Medicine and Health, University of Birmingham, Birmingham, UK.
IRAD- School of Global Public Health, New York University, New York, NY, USA.
FIR - Guyatt, Gordon
IR  - Guyatt G
IRAD- Division of General Surgery, Department of Surgery, McMaster University, 
      Hamilton, ON, Canada.
IRAD- Centre for Statistics in Medicine, Nuffield Department of Orthopaedics, 
      Rheumatology & Musculoskeletal Sciences, Botnar Research Centre, University of 
      Oxford, Oxford, UK.
IRAD- UK EQUATOR Centre, University of Oxford, Oxford, UK.
IRAD- Department of Biomedical Informatics and Data Science, Yale University School of 
      Medicine, New Haven, CT, USA.
IRAD- Nuffield Department of Clinical Neurosciences, Medical Sciences Division, 
      University of Oxford, Oxford, UK.
IRAD- JAMA and JAMA Network, American Medical Association, Chicago, IL, USA.
IRAD- Department of Health Research Methods, Evidence, and Impact, McMaster University, 
      Hamilton, ON, Canada.
IRAD- USC Institute of Urology and Catherine and Joseph Aresty Department of Urology, 
      Keck School of Medicine, University of Southern California, Los Angeles, CA, USA.
IRAD- Artificial Intelligence Center at USC Urology, USC Institute of Urology, 
      University of Southern California, Los Angeles, CA, USA.
IRAD- Sports Medicine Centre, West China Hospital, Sichuan University, Chengdu, China.
IRAD- Department of Orthopaedics and Orthopaedic Research Institute, West China 
      Hospital, Sichuan University, Chengdu, People's Republic of China.
IRAD- Duke-NUS Medical School, National University of Singapore, Singapore.
IRAD- Cleveland Clinic, Case Western Reserve University, Cleveland, OH, USA.
IRAD- Department of Medicine, Women's College Research Institute, University of 
      Toronto, Toronto, ON, Canada.
IRAD- Annals of Internal Medicine, American College of Physicians, Philadelphia, PA, 
      USA.
IRAD- American College of Physicians, Philadelphia, PA, USA.
IRAD- Department of Public Health, University of Naples Federico II, Naples, Italy.
IRAD- Office of Science Dissemination, Office of Science, Centers for Disease Control 
      and Prevention, Atlanta, GA, USA.
IRAD- Department of General Surgery, Papageorgiou General Hospital, Thessaloniki, 
      Greece.
IRAD- British Psychological Society, University of Plymouth, Plymouth, UK.
IRAD- Innovation Support Unit, Department of Family Practice, University of British 
      Columbia, Vancouver, BC, Canada.
IRAD- Patient subject matter expert, Independent cybersecurity professional.
IRAD- Department of Epidemiology, Gillings School of Global Public Health, University 
      of North Carolina at Chapel Hill, Chapel Hill, NC, USA.
IRAD- The BMJ, London, UK.
IRAD- Department of Neurology, Brigham and Women's Hospital, Boston, MA, USA.
IRAD- International Journal of Surgery, Lewes, DE, USA.
IRAD- Eworkflow, London, UK.
IRAD- Department of Oncology, McMaster University, Hamilton, ON, Canada.
IRAD- Hospital Clinico San Carlos, Instituto de Investigación Sanitaria San Carlos, 
      Facultad de Medicina Universidad Complutense de Madrid, Madrid, Spain.
IRAD- The George Institute for Global Health, Tyree Institute of Health Engineering, 
      UNSW Engineering; School of Population Health, UNSW Medicine and Health, Sydney, 
      NSW, Australia.
IRAD- Hardian Health, Haywards Heath, UK.
IRAD- Centre for Journalology, Ottawa Hospital Research Institute, Ottawa, ON, Canada.
IRAD- Digestive Diseases Institute, Cleveland Clinic, Cleveland, OH, USA.
IRAD- Postgraduate Institute of Medical Education and Research, Chandigarh, India.
IRAD- University of Maribor, Maribor, Slovenia.
IRAD- Australian Institute for Machine Learning, Adelaide, SA, Australia.
IRAD- Phelix AI, Hamilton, ON, Canada.
IRAD- Clinica di Chirurgia Generale e d'Urgenza, Università Politecnica delle Marche, 
      Ancona, Italy.
IRAD- Institute for Evidence in Medicine, Medical Center and Faculty of Medicine, 
      University of Freiburg, Freiburg, Germany.
IRAD- Cochrane Germany, Cochrane Germany Foundation, Freiburg, Germany.
IRAD- MAGIC Evidence Ecosystem Foundation, Oslo, Norway.
IRAD- University Hospitals of Geneva, Geneva, Switzerland.
IRAD- The Lancet Digital Health, London, UK.
IRAD- The Lancet, London, UK.
IRAD- Health Organisation, Policy, Economics (HOPE), Centre for Primary Care & Health 
      Services Research, University of Manchester, Manchester, UK.
IRAD- LSE Health, London School of Economics and Political Science, London, UK.
IRAD- New York University Langone Health, New York, NY, USA.
IRAD- College of Medicine and Health, University of Birmingham, Birmingham, UK.
IRAD- School of Global Public Health, New York University, New York, NY, USA.
EDAT- 2025/08/05 06:28
MHDA- 2025/08/05 06:29
PMCR- 2025/08/01
CRDT- 2025/08/05 04:49
PHST- 2025/04/23 00:00 [received]
PHST- 2025/06/03 00:00 [accepted]
PHST- 2025/08/05 06:29 [medline]
PHST- 2025/08/05 06:28 [pubmed]
PHST- 2025/08/05 04:49 [entrez]
PHST- 2025/08/01 00:00 [pmc-release]
AID - bmjmed-2025-001632 [pii]
AID - 10.1136/bmjmed-2025-001632 [doi]
PST - epublish
SO  - BMJ Med. 2025 Aug 1;4(1):e001632. doi: 10.1136/bmjmed-2025-001632. eCollection 
      2025.

PMID- 40128788
OWN - NLM
STAT- PubMed-not-MEDLINE
LR  - 20250327
IS  - 1758-2946 (Print)
IS  - 1758-2946 (Electronic)
IS  - 1758-2946 (Linking)
VI  - 17
IP  - 1
DP  - 2025 Mar 24
TI  - Large language models open new way of AI-assisted molecule design for chemists.
PG  - 36
LID - 10.1186/s13321-025-00984-8 [doi]
LID - 36
AB  - Recent advancements in artificial intelligence (AI)-based molecular design 
      methodologies have offered synthetic chemists new ways to design functional 
      molecules with their desired properties. While various AI-based molecule 
      generators have significantly advanced toward practical applications, their 
      effective use still requires specialized knowledge and skills concerning AI 
      techniques. Here, we develop a large language model (LLM)-powered chatbot, 
      ChatChemTS, that assists users in designing new molecules using an AI-based 
      molecule generator through only chat interactions, including automated 
      construction of reward functions for the specified properties. Our study 
      showcases the utility of ChatChemTS through de novo design cases involving 
      chromophores and anticancer drugs (epidermal growth factor receptor inhibitors), 
      exemplifying single- and multiobjective molecule optimization scenarios, 
      respectively. ChatChemTS is provided as an open-source package on GitHub at 
      https://github.com/molecule-generator-collection/ChatChemTS . Scientific 
      contribution ChatChemTS is an open-source application that assists users in 
      utilizing an AI-based molecule generator, ChemTSv2, solely through chat 
      interactions. This study demonstrates that LLMs possess the potential to utilize 
      advanced software, such as AI-based molecular generators, which require 
      specialized knowledge and technical skills.
CI  - © 2025. The Author(s).
FAU - Ishida, Shoichi
AU  - Ishida S
AD  - Graduate School of Medical Life Science, Yokohama City University, 1-7-29, 
      Suehiro-cho, Tsurumi-ku, Yokohama, Kanagawa, 230-0045, Japan. 
      ishida.sho.nm@yokohama-cu.ac.jp.
AD  - MolNavi LLC, #402 Wizard building 1-4-3 Sengen-cho Nishi-ku, Yokohama, Kanagawa, 
      220-0072, Japan. ishida.sho.nm@yokohama-cu.ac.jp.
FAU - Sato, Tomohiro
AU  - Sato T
AD  - RIKEN Center for Integrative Medical Sciences, 1-7-22 Suehiro-cho, Tsurumi-ku, 
      Yokohama, 230-0045, Japan.
FAU - Honma, Teruki
AU  - Honma T
AD  - RIKEN Center for Integrative Medical Sciences, 1-7-22 Suehiro-cho, Tsurumi-ku, 
      Yokohama, 230-0045, Japan.
FAU - Terayama, Kei
AU  - Terayama K
AD  - Graduate School of Medical Life Science, Yokohama City University, 1-7-29, 
      Suehiro-cho, Tsurumi-ku, Yokohama, Kanagawa, 230-0045, Japan. 
      terayama@yokohama-cu.ac.jp.
AD  - MolNavi LLC, #402 Wizard building 1-4-3 Sengen-cho Nishi-ku, Yokohama, Kanagawa, 
      220-0072, Japan. terayama@yokohama-cu.ac.jp.
AD  - RIKEN Center for Advanced Intelligence Project, 1-4-1, Nihonbashi, Chuo-ku, 
      Tokyo, 103-0027, Japan. terayama@yokohama-cu.ac.jp.
AD  - MDX Research Center for Element Strategy, Institute of Science Tokyo, 4259, 
      Nagatsuta-cho, Midori-ku, Yokohama, Kanagawa, 226-8501, Japan. 
      terayama@yokohama-cu.ac.jp.
LA  - eng
GR  - no.JP23nk0101111/Japan Agency for Medical Research and Development/
GR  - no.JP22ama121023/Japan Agency for Medical Research and Development/
GR  - JPMXP1122683430/Ministry of Education, Culture, Sports, Science and Technology/
GR  - JPMXP1122683430/Ministry of Education, Culture, Sports, Science and Technology/
PT  - Journal Article
DEP - 20250324
PL  - England
TA  - J Cheminform
JT  - Journal of cheminformatics
JID - 101516718
PMC - PMC11934680
COIS- Declarations. Competing interests: The authors declare no competing interests.
EDAT- 2025/03/25 06:25
MHDA- 2025/03/25 06:26
PMCR- 2025/03/24
CRDT- 2025/03/25 00:48
PHST- 2024/07/30 00:00 [received]
PHST- 2025/03/07 00:00 [accepted]
PHST- 2025/03/25 06:26 [medline]
PHST- 2025/03/25 06:25 [pubmed]
PHST- 2025/03/25 00:48 [entrez]
PHST- 2025/03/24 00:00 [pmc-release]
AID - 10.1186/s13321-025-00984-8 [pii]
AID - 984 [pii]
AID - 10.1186/s13321-025-00984-8 [doi]
PST - epublish
SO  - J Cheminform. 2025 Mar 24;17(1):36. doi: 10.1186/s13321-025-00984-8.

PMID- 39060542
OWN - NLM
STAT- MEDLINE
DCOM- 20241007
LR  - 20241008
IS  - 1476-5640 (Electronic)
IS  - 0954-3007 (Linking)
VI  - 78
IP  - 10
DP  - 2024 Oct
TI  - Artificial intelligence chatbots for the nutrition management of diabetes and the 
      metabolic syndrome.
PG  - 887-896
LID - 10.1038/s41430-024-01476-y [doi]
AB  - BACKGROUND: Recently, there has been a growing interest in exploring AI-driven 
      chatbots, such as ChatGPT, as a resource for disease management and education. 
      OBJECTIVE: The study aims to evaluate ChatGPT's accuracy and quality/clarity in 
      providing nutritional management for Type 2 Diabetes (T2DM), the Metabolic 
      syndrome (MetS) and its components, in accordance with the Academy of Nutrition 
      and Dietetics' guidelines. METHODS: Three nutrition management-related domains 
      were considered: (1) Dietary management, (2) Nutrition care process (NCP) and (3) 
      Menu planning (1500 kcal). A total of 63 prompts were used. Two experienced 
      dietitians evaluated the chatbot output's concordance with the guidelines. 
      RESULTS: Both dietitians provided similar assessments for most conditions 
      examined in the study. Gaps in the ChatGPT-derived outputs were identified and 
      included weight loss recommendations, energy deficit, anthropometric assessment, 
      specific nutrients of concern and the adoption of specific dietary interventions. 
      Gaps in physical activity recommendations were also observed, highlighting 
      ChatGPT's limitations in providing holistic lifestyle interventions. Within the 
      NCP, the generated output provided incomplete examples of diagnostic 
      documentation statements and had significant gaps in the monitoring and 
      evaluation step. In the 1500 kcal one-day menus, the amounts of carbohydrates, 
      fat, vitamin D and calcium were discordant with dietary recommendations. 
      Regarding clarity, dietitians rated the output as either good or excellent. 
      CONCLUSION: Although ChatGPT is an increasingly available resource for 
      practitioners, users are encouraged to consider the gaps identified in this study 
      in the dietary management of T2DM and the MetS.
CI  - © 2024. The Author(s), under exclusive licence to Springer Nature Limited.
FAU - Naja, Farah
AU  - Naja F
AD  - Department of Clinical Nutrition and Dietetics, College of Health Sciences, 
      Research Institute of Medical and Health Sciences (RIMHS), University of Sharjah, 
      Sharjah, United Arab Emirates.
AD  - Department of Nutrition and Food Sciences, Faculty of Agricultural and Food 
      Sciences, American University of Beirut (AUB), Beirut, Lebanon.
FAU - Taktouk, Mandy
AU  - Taktouk M
AD  - Department of Nutrition and Food Sciences, Faculty of Agricultural and Food 
      Sciences, American University of Beirut (AUB), Beirut, Lebanon.
FAU - Matbouli, Dana
AU  - Matbouli D
AD  - Department of Nutrition and Food Sciences, Faculty of Agricultural and Food 
      Sciences, American University of Beirut (AUB), Beirut, Lebanon.
FAU - Khaleel, Sharfa
AU  - Khaleel S
AD  - Department of Clinical Nutrition and Dietetics, College of Health Sciences, 
      Research Institute of Medical and Health Sciences (RIMHS), University of Sharjah, 
      Sharjah, United Arab Emirates.
FAU - Maher, Ayah
AU  - Maher A
AD  - Department of Clinical Nutrition and Dietetics, College of Health Sciences, 
      Research Institute of Medical and Health Sciences (RIMHS), University of Sharjah, 
      Sharjah, United Arab Emirates.
FAU - Uzun, Berna
AU  - Uzun B
AD  - Department of Mathematics, Near East University, Nicosia, Turkey.
FAU - Alameddine, Maryam
AU  - Alameddine M
AD  - Medical Program Royal College of Surgeons, Ireland, Manama, Bahrain.
FAU - Nasreddine, Lara
AU  - Nasreddine L
AUID- ORCID: 0000-0003-3707-8218
AD  - Department of Nutrition and Food Sciences, Faculty of Agricultural and Food 
      Sciences, American University of Beirut (AUB), Beirut, Lebanon. ln10@aub.edu.lb.
LA  - eng
PT  - Journal Article
DEP - 20240726
PL  - England
TA  - Eur J Clin Nutr
JT  - European journal of clinical nutrition
JID - 8804070
SB  - IM
MH  - Humans
MH  - *Metabolic Syndrome/diet therapy/therapy
MH  - *Diabetes Mellitus, Type 2/diet therapy/therapy
MH  - *Artificial Intelligence
MH  - Nutrition Therapy/methods
MH  - Nutritionists
EDAT- 2024/07/27 10:42
MHDA- 2024/10/08 00:23
CRDT- 2024/07/26 23:32
PHST- 2024/03/08 00:00 [received]
PHST- 2024/07/17 00:00 [accepted]
PHST- 2024/07/16 00:00 [revised]
PHST- 2024/10/08 00:23 [medline]
PHST- 2024/07/27 10:42 [pubmed]
PHST- 2024/07/26 23:32 [entrez]
AID - 10.1038/s41430-024-01476-y [pii]
AID - 10.1038/s41430-024-01476-y [doi]
PST - ppublish
SO  - Eur J Clin Nutr. 2024 Oct;78(10):887-896. doi: 10.1038/s41430-024-01476-y. Epub 
      2024 Jul 26.

PMID- 38912370
OWN - NLM
STAT- PubMed-not-MEDLINE
LR  - 20240625
IS  - 2472-7245 (Electronic)
IS  - 2472-7245 (Linking)
VI  - 9
IP  - 2
DP  - 2024 Apr-Jun
TI  - ChatGPT Is Moderately Accurate in Providing a General Overview of Orthopaedic 
      Conditions.
LID - 10.2106/JBJS.OA.23.00129 [doi]
LID - e23.00129
AB  - BACKGROUND: ChatGPT is an artificial intelligence chatbot capable of providing 
      human-like responses for virtually every possible inquiry. This advancement has 
      provoked public interest regarding the use of ChatGPT, including in health care. 
      The purpose of the present study was to investigate the quantity and accuracy of 
      ChatGPT outputs for general patient-focused inquiries regarding 40 orthopaedic 
      conditions. METHODS: For each of the 40 conditions, ChatGPT (GPT-3.5) was 
      prompted with the text "I have been diagnosed with [condition]. Can you tell me 
      more about it?" The numbers of treatment options, risk factors, and symptoms 
      given for each condition were compared with the number in the corresponding 
      American Academy of Orthopaedic Surgeons (AAOS) OrthoInfo website article for 
      information quantity assessment. For accuracy assessment, an attending 
      orthopaedic surgeon ranked the outputs in the categories of <50%, 50% to 74%, 75% 
      to 99%, and 100% accurate. An orthopaedics sports medicine fellow also 
      independently ranked output accuracy. RESULTS: Compared with the AAOS OrthoInfo 
      website, ChatGPT provided significantly fewer treatment options (mean difference, 
      -2.5; p < 0.001) and risk factors (mean difference, -1.1; p = 0.02) but did not 
      differ in the number of symptoms given (mean difference, -0.5; p = 0.31). The 
      surgical treatment options given by ChatGPT were often nondescript (n = 20 
      outputs), such as "surgery" as the only operative treatment option. Regarding 
      accuracy, most conditions (26 of 40; 65%) were ranked as mostly (75% to 99%) 
      accurate, with the others (14 of 40; 35%) ranked as moderately (50% to 74%) 
      accurate, by an attending surgeon. Neither surgeon ranked any condition as mostly 
      inaccurate (<50% accurate). Interobserver agreement between accuracy ratings was 
      poor (κ = 0.03; p = 0.30). CONCLUSIONS: ChatGPT provides at least moderately 
      accurate outputs for general inquiries of orthopaedic conditions but is lacking 
      in the quantity of information it provides for risk factors and treatment 
      options. Professional organizations, such as the AAOS, are the preferred source 
      of musculoskeletal information when compared with ChatGPT. CLINICAL RELEVANCE: 
      ChatGPT is an emerging technology with potential roles and limitations in patient 
      education that are still being explored.
CI  - Copyright © 2024 The Authors. Published by The Journal of Bone and Joint Surgery, 
      Incorporated. All rights reserved.
FAU - Sparks, Chandler A
AU  - Sparks CA
AUID- ORCID: 0000-0002-1490-1905
AD  - Hackensack Meridian School of Medicine, Nutley, New Jersey.
FAU - Fasulo, Sydney M
AU  - Fasulo SM
AUID- ORCID: 0000-0002-7791-4017
AD  - Department of Orthopedic Surgery, St. Joseph's University Medical Center, 
      Paterson, New Jersey.
FAU - Windsor, Jordan T
AU  - Windsor JT
AUID- ORCID: 0009-0009-3411-7243
AD  - Hackensack Meridian School of Medicine, Nutley, New Jersey.
FAU - Bankauskas, Vita
AU  - Bankauskas V
AUID- ORCID: 0009-0009-4194-8563
AD  - Hackensack Meridian School of Medicine, Nutley, New Jersey.
FAU - Contrada, Edward V
AU  - Contrada EV
AUID- ORCID: 0000-0001-8323-4045
AD  - Hackensack Meridian School of Medicine, Nutley, New Jersey.
FAU - Kraeutler, Matthew J
AU  - Kraeutler MJ
AUID- ORCID: 0000-0002-2276-7814
AD  - Department of Orthopedics, University of Colorado Anschutz Medical Campus, 
      Aurora, Colorado.
FAU - Scillia, Anthony J
AU  - Scillia AJ
AUID- ORCID: 0000-0002-5206-3690
AD  - Department of Orthopedic Surgery, St. Joseph's University Medical Center, 
      Paterson, New Jersey.
LA  - eng
PT  - Journal Article
DEP - 20240618
PL  - United States
TA  - JB JS Open Access
JT  - JB & JS open access
JID - 101726219
PMC - PMC11191019
COIS- Disclosure: No external funding was received for this work. The Article 
      Processing Charge for open access publication was funded by St. Joseph's 
      University Medical Center. The Disclosure of Potential Conflicts of Interest 
      forms are provided with the online version of the article 
      (http://links.lww.com/JBJSOA/A636).
EDAT- 2024/06/24 06:42
MHDA- 2024/06/24 06:43
PMCR- 2024/06/18
CRDT- 2024/06/24 05:38
PHST- 2024/06/24 06:43 [medline]
PHST- 2024/06/24 06:42 [pubmed]
PHST- 2024/06/24 05:38 [entrez]
PHST- 2024/06/18 00:00 [pmc-release]
AID - JBJSOA-D-23-00129 [pii]
AID - 10.2106/JBJS.OA.23.00129 [doi]
PST - epublish
SO  - JB JS Open Access. 2024 Jun 18;9(2):e23.00129. doi: 10.2106/JBJS.OA.23.00129. 
      eCollection 2024 Apr-Jun.

PMID- 40989249
OWN - NLM
STAT- PubMed-not-MEDLINE
DCOM- 20250924
LR  - 20250926
IS  - 2673-253X (Electronic)
IS  - 2673-253X (Linking)
VI  - 7
DP  - 2025
TI  - Knowledge, use and perceptions of artificial intelligence Chatbots among Italian 
      physiotherapists: an online cross-sectional survey.
PG  - 1671521
LID - 10.3389/fdgth.2025.1671521 [doi]
LID - 1671521
AB  - INTRODUCTION: Artificial Intelligence (AI) Chatbots are increasingly being 
      integrated into healthcare, but little is known about their role in 
      physiotherapy. This study investigated the knowledge and use, perceived benefits, 
      limits, and barriers of AI Chatbots in the Italian physiotherapy community. 
      METHODS: A cross-sectional survey was conducted between March and July 2024. 
      Italian physiotherapists, members of the Associazione Italiana di Fisioterapia 
      (AIFI), were invited through mailing lists and social media. Inclusion criteria: 
      AIFI membership, current employment as a physiotherapist, Italian language 
      proficiency, and willingness to participate. A total of 415 out of 2,773 
      physiotherapists responded (15% response rate); 50.6% were women, and 50.4% had 
      more than 10 years of experience. The survey comprised four sections: (a) 
      respondent characteristics; (b) knowledge and use of AI Chatbots; (c) perception 
      of benefits; and (d) perception of limits and barriers. Descriptive statistics 
      and multivariable logistic regression analyses were performed. RESULTS: Overall, 
      93.3% of physiotherapists had heard of AI Chatbots, but 66.9% had never used them 
      in clinical practice. Among those who had, 11.3% reported a "positive" and 14.5% 
      a "very positive" experience. Despite limited use, 78% expressed a positive 
      attitude towards future adoption, and 50% considered AI Chatbots potentially 
      helpful in clinical practice. Reported risks included patient self-diagnosis 
      (84.4%), spread of false information (72.1%), and reduced human interaction 
      (64%). Having more than 21 years of experience was significantly associated with 
      a higher frequency of AI Chatbot use (OR: 5.93, p = 0.013). Age was also a 
      significant predictor of use frequency (OR: 1.05, p = 0.013), with older 
      physiotherapists reporting more frequent AI use. CONCLUSION: Italian 
      physiotherapists acknowledged both opportunities and risks in implementing AI 
      Chatbots. Although current adoption is limited, the overall positive attitude 
      suggests a likely increase in future use. Targeted strategies, including 
      guidelines and educational initiatives, are needed to ensure safe and effective 
      integration into clinical practice.
CI  - © 2025 Deodato, Sabot, Galmonte, Palese, Castellini, Turolla, Pillastrini, Cook, 
      Rodeghiero, Gianola and Rossettini.
FAU - Deodato, Manuela
AU  - Deodato M
AD  - Department of Medicine, Surgery and Health Sciences, University of Trieste, 
      Trieste, Italy.
FAU - Sabot, Raffaele
AU  - Sabot R
AD  - Department of Medicine, Surgery and Health Sciences, University of Trieste, 
      Trieste, Italy.
FAU - Galmonte, Alessandra
AU  - Galmonte A
AD  - Department of Medicine, Surgery and Health Sciences, University of Trieste, 
      Trieste, Italy.
FAU - Palese, Alvisa
AU  - Palese A
AD  - Department of Medical Sciences, University of Udine, Udine, Italy.
FAU - Castellini, Greta
AU  - Castellini G
AD  - Unit of Clinical Epidemiology, IRCCS Istituto Ortopedico Galeazzi, Milan, Italy.
FAU - Turolla, Andrea
AU  - Turolla A
AD  - Department of Biomedical and Neuromotor Sciences-DIBINEM, Alma Mater Studiorum 
      Università di Bologna, Bologna, Italy.
AD  - Unit of Occupational Medicine, IRCCS Azienda Ospedaliero-Universitaria di 
      Bologna, Bologna, Italy.
FAU - Pillastrini, Paolo
AU  - Pillastrini P
AD  - Department of Biomedical and Neuromotor Sciences-DIBINEM, Alma Mater Studiorum 
      Università di Bologna, Bologna, Italy.
AD  - Unit of Occupational Medicine, IRCCS Azienda Ospedaliero-Universitaria di 
      Bologna, Bologna, Italy.
FAU - Cook, Chad
AU  - Cook C
AD  - Department of Orthopaedics, Duke University, Durham, NC, United States.
AD  - Duke Clinical Research Institute, Duke University, Durham, NC, United States.
AD  - Department of Population Health Sciences, Duke University, Durham, NC, United 
      States.
FAU - Rodeghiero, Lia
AU  - Rodeghiero L
AD  - Department of Rehabilitation, Hospital of Merano (SABES-ASDAA), Teaching Hospital 
      of Paracelsus Medical University (PMU), Merano-Meran, Italy.
FAU - Gianola, Silvia
AU  - Gianola S
AD  - Unit of Clinical Epidemiology, IRCCS Istituto Ortopedico Galeazzi, Milan, Italy.
FAU - Rossettini, Giacomo
AU  - Rossettini G
AD  - School of Physiotherapy, University of Verona, Verona, Italy.
AD  - Department of Physiotherapy, Faculty of Sport Sciences, Universidad Europea de 
      Madrid, Villaviciosa de Odón, Spain.
LA  - eng
PT  - Journal Article
DEP - 20250908
PL  - Switzerland
TA  - Front Digit Health
JT  - Frontiers in digital health
JID - 101771889
PMC - PMC12450932
OTO - NOTNLM
OT  - artificial intelligence—AI
OT  - chatGPT
OT  - chatbot
OT  - large language model (LLM)
OT  - pain
OT  - physiotherapy (MeSH)
OT  - rehabilitation
OT  - survey
COIS- The authors declare that the research was conducted in the absence of any 
      commercial or financial relationships that could be construed as a potential 
      conflict of interest.
EDAT- 2025/09/24 06:28
MHDA- 2025/09/24 06:29
PMCR- 2025/09/08
CRDT- 2025/09/24 05:23
PHST- 2025/07/23 00:00 [received]
PHST- 2025/08/25 00:00 [accepted]
PHST- 2025/09/24 06:29 [medline]
PHST- 2025/09/24 06:28 [pubmed]
PHST- 2025/09/24 05:23 [entrez]
PHST- 2025/09/08 00:00 [pmc-release]
AID - 10.3389/fdgth.2025.1671521 [doi]
PST - epublish
SO  - Front Digit Health. 2025 Sep 8;7:1671521. doi: 10.3389/fdgth.2025.1671521. 
      eCollection 2025.

PMID- 39947986
OWN - NLM
STAT- MEDLINE
DCOM- 20250507
LR  - 20250522
IS  - 2095-9281 (Electronic)
IS  - 2095-9273 (Linking)
VI  - 70
IP  - 6
DP  - 2025 Mar 30
TI  - Large language models for diabetes training: a prospective study.
PG  - 934-942
LID - S2095-9273(25)00089-1 [pii]
LID - 10.1016/j.scib.2025.01.034 [doi]
AB  - Diabetes poses a considerable global health challenge, with varying levels of 
      diabetes knowledge among healthcare professionals, highlighting the importance of 
      diabetes training. Large Language Models (LLMs) provide new insights into 
      diabetes training, but their performance in diabetes-related queries remains 
      uncertain, especially outside the English language like Chinese. We first 
      evaluated the performance of ten LLMs: ChatGPT-3.5, ChatGPT-4.0, Google Bard, 
      LlaMA-7B, LlaMA2-7B, Baidu ERNIE Bot, Ali Tongyi Qianwen, MedGPT, HuatuoGPT, and 
      Chinese LlaMA2-7B on diabetes-related queries, based on the Chinese National 
      Certificate Examination for Primary Diabetes Care in China (NCE-CPDC) and the 
      English Specialty Certificate Examination in Endocrinology and Diabetes of 
      Membership of the Royal College of Physicians of the United Kingdom. Second, we 
      assessed the training of primary care physicians (PCPs) without and with the 
      assistance of ChatGPT-4.0 in the NCE-CPDC examination to ascertain the 
      reliability of LLMs as medical assistants. We found that ChatGPT-4.0 outperformed 
      other LLMs in the English examination, achieving a passing accuracy of 62.50%, 
      which was significantly higher than that of Google Bard, LlaMA-7B, and LlaMA2-7B. 
      For the NCE-CPFC examination, ChatGPT-4.0, Ali Tongyi Qianwen, Baidu ERNIE Bot, 
      Google Bard, MedGPT, and ChatGPT-3.5 successfully passed, whereas LlaMA2-7B, 
      HuatuoGPT, Chinese LLaMA2-7B, and LlaMA-7B failed. ChatGPT-4.0 (84.82%) surpassed 
      all PCPs and assisted most PCPs in the NCE-CPDC examination (improving by 
      1 %-6.13%). In summary, LLMs demonstrated outstanding competence for 
      diabetes-related questions in both the Chinese and English language, and hold 
      great potential to assist future diabetes training for physicians globally.
CI  - Copyright © 2025 The Authors. Published by Elsevier B.V. All rights reserved.
FAU - Li, Haoxuan
AU  - Li H
AD  - Shanghai University of Sport, Shanghai 200438, China.
FAU - Jiang, Zehua
AU  - Jiang Z
AD  - School of Clinical Medicine, Beijing Tsinghua Changgung Hospital, Tsinghua 
      Medicine, Tsinghua University, Beijing 100084, China; Beijing Visual Science and 
      Translational Eye Research Institute (BERI), Tsinghua Medicine, Tsinghua 
      University, Beijing 100084, China.
FAU - Guan, Zhouyu
AU  - Guan Z
AD  - Shanghai Belt and Road International Joint Laboratory of Intelligent Prevention 
      and Treatment for Metabolic Diseases, Department of Computer Science and 
      Engineering, School of Electronic, Information, and Electrical Engineering, 
      Shanghai Jiao Tong University, Department of Endocrinology and Metabolism, 
      Shanghai Sixth People's Hospital Affiliated to Shanghai Jiao Tong University 
      School of Medicine, Shanghai Diabetes Institute, Shanghai Clinical Center for 
      Diabetes, Shanghai 200240, China.
FAU - Bao, Yuqian
AU  - Bao Y
AD  - Shanghai Belt and Road International Joint Laboratory of Intelligent Prevention 
      and Treatment for Metabolic Diseases, Department of Computer Science and 
      Engineering, School of Electronic, Information, and Electrical Engineering, 
      Shanghai Jiao Tong University, Department of Endocrinology and Metabolism, 
      Shanghai Sixth People's Hospital Affiliated to Shanghai Jiao Tong University 
      School of Medicine, Shanghai Diabetes Institute, Shanghai Clinical Center for 
      Diabetes, Shanghai 200240, China.
FAU - Liu, Yuexing
AU  - Liu Y
AD  - Shanghai Belt and Road International Joint Laboratory of Intelligent Prevention 
      and Treatment for Metabolic Diseases, Department of Computer Science and 
      Engineering, School of Electronic, Information, and Electrical Engineering, 
      Shanghai Jiao Tong University, Department of Endocrinology and Metabolism, 
      Shanghai Sixth People's Hospital Affiliated to Shanghai Jiao Tong University 
      School of Medicine, Shanghai Diabetes Institute, Shanghai Clinical Center for 
      Diabetes, Shanghai 200240, China.
FAU - Hu, Tingting
AU  - Hu T
AD  - Shanghai Belt and Road International Joint Laboratory of Intelligent Prevention 
      and Treatment for Metabolic Diseases, Department of Computer Science and 
      Engineering, School of Electronic, Information, and Electrical Engineering, 
      Shanghai Jiao Tong University, Department of Endocrinology and Metabolism, 
      Shanghai Sixth People's Hospital Affiliated to Shanghai Jiao Tong University 
      School of Medicine, Shanghai Diabetes Institute, Shanghai Clinical Center for 
      Diabetes, Shanghai 200240, China.
FAU - Li, Jiajia
AU  - Li J
AD  - Shanghai Belt and Road International Joint Laboratory of Intelligent Prevention 
      and Treatment for Metabolic Diseases, Department of Computer Science and 
      Engineering, School of Electronic, Information, and Electrical Engineering, 
      Shanghai Jiao Tong University, Department of Endocrinology and Metabolism, 
      Shanghai Sixth People's Hospital Affiliated to Shanghai Jiao Tong University 
      School of Medicine, Shanghai Diabetes Institute, Shanghai Clinical Center for 
      Diabetes, Shanghai 200240, China; MoE Key Lab of Artificial Intelligence, 
      Artificial Intelligence Institute, Shanghai Jiao Tong University, Shanghai 
      200240, China.
FAU - Liu, Ruhan
AU  - Liu R
AD  - Shanghai Belt and Road International Joint Laboratory of Intelligent Prevention 
      and Treatment for Metabolic Diseases, Department of Computer Science and 
      Engineering, School of Electronic, Information, and Electrical Engineering, 
      Shanghai Jiao Tong University, Department of Endocrinology and Metabolism, 
      Shanghai Sixth People's Hospital Affiliated to Shanghai Jiao Tong University 
      School of Medicine, Shanghai Diabetes Institute, Shanghai Clinical Center for 
      Diabetes, Shanghai 200240, China; MoE Key Lab of Artificial Intelligence, 
      Artificial Intelligence Institute, Shanghai Jiao Tong University, Shanghai 
      200240, China.
FAU - Wu, Liang
AU  - Wu L
AD  - Shanghai Belt and Road International Joint Laboratory of Intelligent Prevention 
      and Treatment for Metabolic Diseases, Department of Computer Science and 
      Engineering, School of Electronic, Information, and Electrical Engineering, 
      Shanghai Jiao Tong University, Department of Endocrinology and Metabolism, 
      Shanghai Sixth People's Hospital Affiliated to Shanghai Jiao Tong University 
      School of Medicine, Shanghai Diabetes Institute, Shanghai Clinical Center for 
      Diabetes, Shanghai 200240, China.
FAU - Cheng, Di
AU  - Cheng D
AD  - Shanghai Belt and Road International Joint Laboratory of Intelligent Prevention 
      and Treatment for Metabolic Diseases, Department of Computer Science and 
      Engineering, School of Electronic, Information, and Electrical Engineering, 
      Shanghai Jiao Tong University, Department of Endocrinology and Metabolism, 
      Shanghai Sixth People's Hospital Affiliated to Shanghai Jiao Tong University 
      School of Medicine, Shanghai Diabetes Institute, Shanghai Clinical Center for 
      Diabetes, Shanghai 200240, China.
FAU - Ji, Hongwei
AU  - Ji H
AD  - Department of Cardiology, the Affiliated Hospital of Qingdao University, Qingdao 
      266011, China.
FAU - Wang, Yong
AU  - Wang Y
AD  - CEMS, NCMIS, HCMS, MADIS, Academy of Mathematics and Systems Science, Chinese 
      Academy of Sciences, Beijing 100190, China; School of Mathematics, University of 
      Chinese Academy of Sciences, Chinese Academy of Sciences, Beijing 100049, China; 
      Key Laboratory of Systems Health Science of Zhejiang Province, School of Life 
      Science, Hangzhou Institute for Advanced Study, University of Chinese Academy of 
      Sciences, Hangzhou 310024, China.
FAU - Wang, Ya-Xing
AU  - Wang YX
AD  - Beijing Institute of Ophthalmology, Beijing Tongren Hospital, Capital Medical 
      University, Beijing Ophthalmology and Visual Sciences Key Laboratory, Beijing 
      100730, China.
FAU - Cheung, Carol Y
AU  - Cheung CY
AD  - Department of Ophthalmology and Visual Sciences, The Chinese University of Hong 
      Kong, Hong Kong 999077, China.
FAU - Zheng, Yingfeng
AU  - Zheng Y
AD  - State Key Laboratory of Ophthalmology, Zhongshan Ophthalmic Center, Sun Yat-sen 
      University, Guangdong Provincial Key Laboratory of Ophthalmology and Visual 
      Science, Guangdong Provincial Clinical Research Center for Ocular Diseases, 
      Guangzhou 510060, China.
FAU - Wang, Jihong
AU  - Wang J
AD  - Shanghai University of Sport, Shanghai 200438, China.
FAU - Li, Zhen
AU  - Li Z
AD  - Shanghai University of Sport, Shanghai 200438, China.
FAU - Wu, Weibing
AU  - Wu W
AD  - Shanghai University of Sport, Shanghai 200438, China.
FAU - Lim, Cynthia Ciwei
AU  - Lim CC
AD  - Department of Renal Medicine, Singapore General Hospital, SingHealth-Duke 
      Academic Medical Centre, Singapore, 169608, Singapore.
FAU - Bee, Yong Mong
AU  - Bee YM
AD  - Department of Endocrinology, Singapore General Hospital, Singapore, 169608, 
      Singapore.
FAU - Tan, Hong Chang
AU  - Tan HC
AD  - Department of Endocrinology, Singapore General Hospital, Singapore, 169608, 
      Singapore.
FAU - Ekinci, Elif I
AU  - Ekinci EI
AD  - Department of Endocrinology, Austin Health, Melbourne, Heidelberg Victoria 3084, 
      Australia; Department of Medicine, The University of Melbourne (Austin Health), 
      Melbourne, Parkville Victoria 3010, Australia; Australian Centre for Accelerating 
      Diabetes Innovations (ACADI), The University of Melbourne, Melbourne, Parkville 
      Victoria, 3010, Australia.
FAU - Klonoff, David C
AU  - Klonoff DC
AD  - Diabetes Research Institute, Mills-Peninsula Medical Center, San Mateo, CA 94010, 
      USA.
FAU - Echouffo-Tcheugui, Justin B
AU  - Echouffo-Tcheugui JB
AD  - Department of Medicine, Division of Endocrinology, Diabetes and Metabolism, Johns 
      Hopkins School of Medicine, Baltimore, MD 21211, USA.
FAU - Mathioudakis, Nestoras
AU  - Mathioudakis N
AD  - Division of Endocrinology, Diabetes, & Metabolism, Johns Hopkins University 
      School of Medicine, Baltimore, MD 21211, USA.
FAU - Corsino, Leonor
AU  - Corsino L
AD  - Department of Medicine, Division of Endocrinology, Metabolism, and Nutrition, 
      Duke University School of Medicine, Durham, NC 27710, USA.
FAU - Simó, Rafael
AU  - Simó R
AD  - Centro de Investigación Biomédica en Red de Diabetes y Enfermedades Metabólicas 
      Asociadas (CIBERDEM), Instituto de Salud Carlos III, Madrid, 08035, Spain; 
      Diabetes and Metabolism Research Unit, Vall d'Hebron Research Institut, 
      Autonomous Univeristy of Barcelona, Barcelona, 08035, Spain.
FAU - Sabanayagam, Charumathi
AU  - Sabanayagam C
AD  - Singapore Eye Research Institute, Singapore National Eye Centre, Singapore, 
      168751, Singapore; Ophthalmology and Visual Science Academic Clinical Program, 
      Duke-NUS Medical School, Singapore, 169857, Singapore.
FAU - Tan, Gavin Siew Wei
AU  - Tan GSW
AD  - Singapore Eye Research Institute, Singapore National Eye Centre, Singapore, 
      168751, Singapore.
FAU - Cheng, Ching-Yu
AU  - Cheng CY
AD  - Singapore Eye Research Institute, Singapore National Eye Centre, Singapore, 
      168751, Singapore; Ophthalmology and Visual Science Academic Clinical Program, 
      Duke-NUS Medical School, Singapore, 169857, Singapore; Centre for Innovation and 
      Precision Eye Health; and Department of Ophthalmology, Yong Loo Lin School of 
      Medicine, National University of Singapore, Singapore, 119228, Singapore.
FAU - Wong, Tien Yin
AU  - Wong TY
AD  - Beijing Visual Science and Translational Eye Research Institute (BERI), Tsinghua 
      Medicine, Tsinghua University, Beijing 100084, China; Singapore Eye Research 
      Institute, Singapore National Eye Centre, Singapore, 168751, Singapore.
FAU - Li, Huating
AU  - Li H
AD  - Shanghai Belt and Road International Joint Laboratory of Intelligent Prevention 
      and Treatment for Metabolic Diseases, Department of Computer Science and 
      Engineering, School of Electronic, Information, and Electrical Engineering, 
      Shanghai Jiao Tong University, Department of Endocrinology and Metabolism, 
      Shanghai Sixth People's Hospital Affiliated to Shanghai Jiao Tong University 
      School of Medicine, Shanghai Diabetes Institute, Shanghai Clinical Center for 
      Diabetes, Shanghai 200240, China. Electronic address: huarting99@sjtu.edu.cn.
FAU - Cai, Chun
AU  - Cai C
AD  - Shanghai Belt and Road International Joint Laboratory of Intelligent Prevention 
      and Treatment for Metabolic Diseases, Department of Computer Science and 
      Engineering, School of Electronic, Information, and Electrical Engineering, 
      Shanghai Jiao Tong University, Department of Endocrinology and Metabolism, 
      Shanghai Sixth People's Hospital Affiliated to Shanghai Jiao Tong University 
      School of Medicine, Shanghai Diabetes Institute, Shanghai Clinical Center for 
      Diabetes, Shanghai 200240, China. Electronic address: 1540422623@qq.com.
FAU - Mao, Lijuan
AU  - Mao L
AD  - Shanghai University of Sport, Shanghai 200438, China. Electronic address: 
      maolijuan@sus.edu.cn.
FAU - Lim, Lee-Ling
AU  - Lim LL
AD  - Department of Medicine, Faculty of Medicine, Universiti Malaya, Kuala Lumpur, 
      50603, Malaysia; Department of Medicine and Therapeutics, The Chinese University 
      of Hong Kong, Hong Kong 999077, China; Asia Diabetes Foundation, Hong Kong, 
      China. Electronic address: leeling.lim@ummc.edu.my.
FAU - Tham, Yih-Chung
AU  - Tham YC
AD  - Singapore Eye Research Institute, Singapore National Eye Centre, Singapore, 
      168751, Singapore; Ophthalmology and Visual Science Academic Clinical Program, 
      Duke-NUS Medical School, Singapore, 169857, Singapore; Centre for Innovation and 
      Precision Eye Health, Yong Loo Lin School of Medicine, National University of 
      Singapore, Singapore, 119077, Singapore; Department of Ophthalmology, Yong Loo 
      Lin School of Medicine, National University of Singapore, Singapore, 119077, 
      Singapore. Electronic address: thamyc@nus.edu.sg.
FAU - Sheng, Bin
AU  - Sheng B
AD  - Shanghai University of Sport, Shanghai 200438, China; Shanghai Belt and Road 
      International Joint Laboratory of Intelligent Prevention and Treatment for 
      Metabolic Diseases, Department of Computer Science and Engineering, School of 
      Electronic, Information, and Electrical Engineering, Shanghai Jiao Tong 
      University, Department of Endocrinology and Metabolism, Shanghai Sixth People's 
      Hospital Affiliated to Shanghai Jiao Tong University School of Medicine, Shanghai 
      Diabetes Institute, Shanghai Clinical Center for Diabetes, Shanghai 200240, 
      China; MoE Key Lab of Artificial Intelligence, Artificial Intelligence Institute, 
      Shanghai Jiao Tong University, Shanghai 200240, China. Electronic address: 
      shengbin@sjtu.edu.cn.
FAU - Jia, Weiping
AU  - Jia W
AD  - Shanghai Belt and Road International Joint Laboratory of Intelligent Prevention 
      and Treatment for Metabolic Diseases, Department of Computer Science and 
      Engineering, School of Electronic, Information, and Electrical Engineering, 
      Shanghai Jiao Tong University, Department of Endocrinology and Metabolism, 
      Shanghai Sixth People's Hospital Affiliated to Shanghai Jiao Tong University 
      School of Medicine, Shanghai Diabetes Institute, Shanghai Clinical Center for 
      Diabetes, Shanghai 200240, China. Electronic address: wpjia@sjtu.edu.cn.
LA  - eng
PT  - Journal Article
DEP - 20250127
PL  - Netherlands
TA  - Sci Bull (Beijing)
JT  - Science bulletin
JID - 101655530
SB  - IM
MH  - Humans
MH  - *Diabetes Mellitus/therapy
MH  - Prospective Studies
MH  - China
MH  - *Physicians, Primary Care/education
MH  - Large Language Models
OTO - NOTNLM
OT  - Diabetes
OT  - Diabetes training
OT  - Large language models
OT  - Primary diabetes care
OT  - Prospective study
EDAT- 2025/02/14 00:23
MHDA- 2025/03/25 00:38
CRDT- 2025/02/13 22:00
PHST- 2024/02/01 00:00 [received]
PHST- 2024/05/08 00:00 [revised]
PHST- 2025/01/08 00:00 [accepted]
PHST- 2025/03/25 00:38 [medline]
PHST- 2025/02/14 00:23 [pubmed]
PHST- 2025/02/13 22:00 [entrez]
AID - S2095-9273(25)00089-1 [pii]
AID - 10.1016/j.scib.2025.01.034 [doi]
PST - ppublish
SO  - Sci Bull (Beijing). 2025 Mar 30;70(6):934-942. doi: 10.1016/j.scib.2025.01.034. 
      Epub 2025 Jan 27.

PMID- 37097528
OWN - NLM
STAT- MEDLINE
DCOM- 20230710
LR  - 20231211
IS  - 1573-9686 (Electronic)
IS  - 0090-6964 (Linking)
VI  - 51
IP  - 8
DP  - 2023 Aug
TI  - Artificial Intelligence in Sports Medicine: Could GPT-4 Make Human Doctors 
      Obsolete?
PG  - 1658-1662
LID - 10.1007/s10439-023-03213-1 [doi]
AB  - Sports medicine, an essential branch of orthopedics, focuses on preserving, 
      restoring, improving, and rebuilding the function of the human motor system. As a 
      thriving interdisciplinary field, sports medicine attracts not only the interest 
      of the orthopedic community, but also artificial intelligence (AI). In this 
      study, our team summarized the potential applications of GPT-4 in sports medicine 
      including diagnostic imaging, exercise prescription, medical supervision, surgery 
      treatment, sports nutrition, and science research. In our opinion, it is 
      impossible that GPT-4 could make sports physicians obsolete. Instead, it could 
      become an indispensable scientific assistant for sport doctors in future.
CI  - © 2023. The Author(s) under exclusive licence to Biomedical Engineering Society.
FAU - Cheng, Kunming
AU  - Cheng K
AD  - Department of Intensive Care Unit, The Second Affiliated Hospital of Zhengzhou 
      University, Zhengzhou, Henan, China.
FAU - Guo, Qiang
AU  - Guo Q
AD  - Department of Orthopedics, Baodi Clinical College of Tianjin Medical University, 
      Tianjin, China.
FAU - He, Yongbin
AU  - He Y
AD  - School of Sport Medicine and Rehabilitation, Beijing Sport University, Beijing, 
      China.
AD  - University of North Carolina at Chapel Hill, Chapel Hill, NC, USA.
FAU - Lu, Yanqiu
AU  - Lu Y
AD  - Department of Intensive Care Unit, The Second Affiliated Hospital of Zhengzhou 
      University, Zhengzhou, Henan, China.
FAU - Xie, Ruijie
AU  - Xie R
AD  - Department of Microsurgery, The Affiliated Nanhua Hospital, Hengyang Medical 
      School, University of South China, Hengyang, China. orthoxrj@163.com.
AD  - Division of Clinical Epidemiology and Aging Research, German Cancer Research 
      Center (DKFZ), Im Neuenheimer Feld 280, Heidelberg, Germany. orthoxrj@163.com.
FAU - Li, Cheng
AU  - Li C
AD  - Department of Orthopaedic Surgery, Beijing Jishuitan Hospital, Fourth Clinical 
      College of Peking University, Beijing, China. lichengcharite@gmail.com.
AD  - Center for Musculoskeletal Surgery (CMSC), Charité-Universitätsmedizin Berlin, 
      corporate member of Freie Universität Berlin, Humboldt University of Berlin, and 
      Berlin Institute of Health, Berlin, Germany. lichengcharite@gmail.com.
FAU - Wu, Haiyang
AU  - Wu H
AD  - Department of Graduate School, Tianjin Medical University, Tianjin, China. 
      wuhaiyang2021@tmu.edu.cn.
AD  - Duke Molecular Physiology Institute, Duke University School of Medicine, Durham, 
      NC, USA. wuhaiyang2021@tmu.edu.cn.
LA  - eng
GR  - 2022M720385/China Postdoctoral Science Foundation/
PT  - Letter
DEP - 20230425
PL  - United States
TA  - Ann Biomed Eng
JT  - Annals of biomedical engineering
JID - 0361512
SB  - IM
MH  - Humans
MH  - Artificial Intelligence
MH  - *Sports Medicine
MH  - *Sports
MH  - *Orthopedic Procedures
MH  - *Physicians
OTO - NOTNLM
OT  - Arthroplasty
OT  - Artificial intelligence
OT  - Assistant
OT  - Chatbot
OT  - GPT-4
EDAT- 2023/04/25 17:42
MHDA- 2023/07/10 06:42
CRDT- 2023/04/25 11:16
PHST- 2023/04/16 00:00 [received]
PHST- 2023/04/17 00:00 [accepted]
PHST- 2023/07/10 06:42 [medline]
PHST- 2023/04/25 17:42 [pubmed]
PHST- 2023/04/25 11:16 [entrez]
AID - 10.1007/s10439-023-03213-1 [pii]
AID - 10.1007/s10439-023-03213-1 [doi]
PST - ppublish
SO  - Ann Biomed Eng. 2023 Aug;51(8):1658-1662. doi: 10.1007/s10439-023-03213-1. Epub 
      2023 Apr 25.

PMID- 38995880
OWN - NLM
STAT- MEDLINE
DCOM- 20240712
LR  - 20240714
IS  - 1932-6203 (Electronic)
IS  - 1932-6203 (Linking)
VI  - 19
IP  - 7
DP  - 2024
TI  - Perceptions and detection of AI use in manuscript preparation for academic 
      journals.
PG  - e0304807
LID - 10.1371/journal.pone.0304807 [doi]
LID - e0304807
AB  - The rapid advances in Generative AI tools have produced both excitement and worry 
      about how AI will impact academic writing. However, little is known about what 
      norms are emerging around AI use in manuscript preparation or how these norms 
      might be enforced. We address both gaps in the literature by conducting a survey 
      of 271 academics about whether it is necessary to report ChatGPT use in 
      manuscript preparation and by running GPT-modified abstracts from 2,716 published 
      papers through a leading AI detection software to see if these detectors can 
      detect different AI uses in manuscript preparation. We find that most academics 
      do not think that using ChatGPT to fix grammar needs to be reported, but 
      detection software did not always draw this distinction, as abstracts for which 
      GPT was used to fix grammar were often flagged as having a high chance of being 
      written by AI. We also find disagreements among academics on whether more 
      substantial use of ChatGPT to rewrite text needs to be reported, and these 
      differences were related to perceptions of ethics, academic role, and English 
      language background. Finally, we found little difference in their perceptions 
      about reporting ChatGPT and research assistant help, but significant differences 
      in reporting perceptions between these sources of assistance and paid 
      proofreading and other AI assistant tools (Grammarly and Word). Our results 
      suggest that there might be challenges in getting authors to report AI use in 
      manuscript preparation because (i) there is not uniform agreement about what uses 
      of AI should be reported and (ii) journals might have trouble enforcing nuanced 
      reporting requirements using AI detection tools.
CI  - Copyright: © 2024 Chemaya, Martin. This is an open access article distributed 
      under the terms of the Creative Commons Attribution License, which permits 
      unrestricted use, distribution, and reproduction in any medium, provided the 
      original author and source are credited.
FAU - Chemaya, Nir
AU  - Chemaya N
AD  - Department of Economics, University of California, Santa Barbara, Santa Barbara, 
      California, United States of America.
FAU - Martin, Daniel
AU  - Martin D
AUID- ORCID: 0000-0001-6483-3923
AD  - Department of Economics, University of California, Santa Barbara, Santa Barbara, 
      California, United States of America.
AD  - Kellogg School of Management, Northwestern University, Evanston, Illinois, United 
      States of America.
LA  - eng
PT  - Journal Article
DEP - 20240712
PL  - United States
TA  - PLoS One
JT  - PloS one
JID - 101285081
SB  - IM
MH  - *Artificial Intelligence
MH  - Humans
MH  - Periodicals as Topic
MH  - Writing
MH  - Software
MH  - Perception
PMC - PMC11244834
COIS- The authors have declared that no competing interests exist.
EDAT- 2024/07/12 18:42
MHDA- 2024/07/12 18:43
PMCR- 2024/07/12
CRDT- 2024/07/12 13:23
PHST- 2023/12/18 00:00 [received]
PHST- 2024/05/19 00:00 [accepted]
PHST- 2024/07/12 18:43 [medline]
PHST- 2024/07/12 18:42 [pubmed]
PHST- 2024/07/12 13:23 [entrez]
PHST- 2024/07/12 00:00 [pmc-release]
AID - PONE-D-23-42257 [pii]
AID - 10.1371/journal.pone.0304807 [doi]
PST - epublish
SO  - PLoS One. 2024 Jul 12;19(7):e0304807. doi: 10.1371/journal.pone.0304807. 
      eCollection 2024.

PMID- 37640177
OWN - NLM
STAT- MEDLINE
DCOM- 20231216
LR  - 20231216
IS  - 1535-6280 (Electronic)
IS  - 0146-2806 (Linking)
VI  - 49
IP  - 1 Pt A
DP  - 2024 Jan
TI  - Large Language Model-based Chatbot as a Source of Advice on First Aid in Heart 
      Attack.
PG  - 102048
LID - S0146-2806(23)00465-6 [pii]
LID - 10.1016/j.cpcardiol.2023.102048 [doi]
AB  - The ability of the cutting-edge large language model-powered chatbots to generate 
      human-like answers to user questions hypothetically could be utilized for 
      providing real-time advice on first aid for witnesses of cardiovascular 
      emergencies. This study aimed to evaluate quality of the chatbot responses to 
      inquiries on help in heart attack. The study simulated interrogation of the new 
      Bing chatbot (Microsoft Corporation, USA) with the "heart attack what to do" 
      prompt coming from 3 countries, the Gambia, India and the USA. The chatbot 
      responses (20 per country) were evaluated for congruence with the International 
      First Aid, Resuscitation, and Education Guidelines 2020 using a checklist. For 
      all user inquiries, the chatbot provided answers containing some guidance on 
      first aid. However, the responses commonly left out some potentially life-saving 
      instructions, for instance to encourage the person to stop physical activity, to 
      take antianginal medication, or to start cardiopulmonary resuscitation for 
      unresponsive abnormally breathing person. Mean percentage of the responses having 
      full congruence with the checklist criteria varied from 7.3 for India to 16.8 for 
      the USA. A quarter of responses for the Gambia and the USA, and 45.0% for India 
      contained superfluous guidelines-inconsistent directives. The chatbot advice on 
      help in heart attack has omissions, inaccuracies and misleading instructions, and 
      therefore the chatbot cannot be recommended as a credible source of information 
      on first aid. Active research and organizational efforts are needed to mitigate 
      the risk of uncontrolled misinformation and establish measures for guaranteeing 
      trustworthiness of the chatbot-mediated counseling.
CI  - Copyright © 2023 Elsevier Inc. All rights reserved.
FAU - Birkun, Alexei A
AU  - Birkun AA
AD  - Department of General Surgery, Anaesthesiology, Resuscitation and Emergency 
      Medicine, Medical Academy named after S.I. Georgievsky of V.I. Vernadsky Crimean 
      Federal University, Simferopol, Russian Federation. Electronic address: 
      birkunalexei@gmail.com.
FAU - Gautam, Adhish
AU  - Gautam A
AD  - Regional Government Hospital; Una, Himachal Pradesh, India.
LA  - eng
PT  - Journal Article
PT  - Review
DEP - 20230826
PL  - Netherlands
TA  - Curr Probl Cardiol
JT  - Current problems in cardiology
JID - 7701802
RN  - 0 (Cardiovascular Agents)
SB  - IM
MH  - Humans
MH  - First Aid
MH  - *Myocardial Infarction
MH  - Language
MH  - *Cardiovascular Agents
MH  - Exercise
COIS- Declaration of Competing Interest The authors declare that they have no known 
      competing financial interests or personal relationships that could have appeared 
      to influence the work reported in this paper.
EDAT- 2023/08/29 00:42
MHDA- 2023/12/17 09:46
CRDT- 2023/08/28 19:22
PHST- 2023/08/17 00:00 [received]
PHST- 2023/08/23 00:00 [accepted]
PHST- 2023/12/17 09:46 [medline]
PHST- 2023/08/29 00:42 [pubmed]
PHST- 2023/08/28 19:22 [entrez]
AID - S0146-2806(23)00465-6 [pii]
AID - 10.1016/j.cpcardiol.2023.102048 [doi]
PST - ppublish
SO  - Curr Probl Cardiol. 2024 Jan;49(1 Pt A):102048. doi: 
      10.1016/j.cpcardiol.2023.102048. Epub 2023 Aug 26.

PMID- 37071280
OWN - NLM
STAT- MEDLINE
DCOM- 20230615
LR  - 20230615
IS  - 1573-9686 (Electronic)
IS  - 0090-6964 (Linking)
VI  - 51
IP  - 7
DP  - 2023 Jul
TI  - Will ChatGPT/GPT-4 be a Lighthouse to Guide Spinal Surgeons?
PG  - 1362-1365
LID - 10.1007/s10439-023-03206-0 [doi]
AB  - The advent of artificial intelligence (AI), particularly ChatGPT/GPT-4, has led 
      to advancements in various fields, including healthcare. This study explores the 
      prospective role of ChatGPT/GPT-4 in various facets of spinal surgical practice, 
      especially in supporting spinal surgeons during the perioperative management of 
      endoscopic spinal surgery for patients with lumbar disc herniation. The AI-driven 
      chatbot can facilitate communication between spinal surgeons, patients, and their 
      relatives, streamline the collection and analysis of patient data, and contribute 
      to the surgical planning process. Furthermore, ChatGPT/GPT-4 may enhance 
      intraoperative support by providing real-time surgical navigation information and 
      physiological parameter monitoring, as well as aiding in postoperative 
      rehabilitation guidance. However, the appropriate and supervised use of 
      ChatGPT/GPT-4 is essential, considering the potential risks associated with data 
      security and privacy. The study concludes that ChatGPT/GPT-4 can serve as a 
      valuable lighthouse for spinal surgeons if used correctly and responsibly.
CI  - © 2023. The Author(s) under exclusive licence to Biomedical Engineering Society.
FAU - He, Yongbin
AU  - He Y
AD  - School of Sport Medicine and Rehabilitation, Beijing Sport University, Beijing, 
      China.
FAU - Tang, Haifeng
AU  - Tang H
AD  - School of Sport Medicine and Rehabilitation, Beijing Sport University, Beijing, 
      China.
FAU - Wang, Dongxue
AU  - Wang D
AD  - School of Sport Medicine and Rehabilitation, Beijing Sport University, Beijing, 
      China.
FAU - Gu, Shuqin
AU  - Gu S
AD  - Duke Human Vaccine Institute, Duke University Medical Center, Durham, NC, USA.
FAU - Ni, Guoxin
AU  - Ni G
AD  - Department of Rehabilitation Medicine, The First Affiliated Hospital of Xiamen 
      University, Xiamen, China. nigx@xmu.edu.cn.
FAU - Wu, Haiyang
AU  - Wu H
AD  - Department of Spine Surgery, Tianjin Huanhu Hospital, Graduate School of Tianjin 
      Medical University, Tianjin, China. wuhaiyang2021@tmu.edu.cn.
AD  - Duke Molecular Physiology Institute, Duke University School of Medicine, Durham, 
      NC, USA. wuhaiyang2021@tmu.edu.cn.
LA  - eng
GR  - 81871848/National Natural Science Foundation of China Project/
PT  - Letter
DEP - 20230418
PL  - United States
TA  - Ann Biomed Eng
JT  - Annals of biomedical engineering
JID - 0361512
SB  - IM
MH  - Humans
MH  - Artificial Intelligence
MH  - *Surgeons
MH  - Neurosurgical Procedures
MH  - Software
MH  - *Surgery, Computer-Assisted
OTO - NOTNLM
OT  - Artificial intelligence
OT  - Assistant
OT  - Endoscopic spinal surgery
OT  - GPT-4
OT  - Spinal surgeon
EDAT- 2023/04/19 06:00
MHDA- 2023/06/15 06:42
CRDT- 2023/04/18 11:23
PHST- 2023/04/10 00:00 [received]
PHST- 2023/04/11 00:00 [accepted]
PHST- 2023/06/15 06:42 [medline]
PHST- 2023/04/19 06:00 [pubmed]
PHST- 2023/04/18 11:23 [entrez]
AID - 10.1007/s10439-023-03206-0 [pii]
AID - 10.1007/s10439-023-03206-0 [doi]
PST - ppublish
SO  - Ann Biomed Eng. 2023 Jul;51(7):1362-1365. doi: 10.1007/s10439-023-03206-0. Epub 
      2023 Apr 18.

PMID- 38830946
OWN - NLM
STAT- PubMed-not-MEDLINE
LR  - 20240714
IS  - 2045-2322 (Electronic)
IS  - 2045-2322 (Linking)
VI  - 14
IP  - 1
DP  - 2024 Jun 3
TI  - On-device query intent prediction with lightweight LLMs to support ubiquitous 
      conversations.
PG  - 12731
LID - 10.1038/s41598-024-63380-6 [doi]
LID - 12731
AB  - Conversational Agents (CAs) have made their way to providing interactive 
      assistance to users. However, the current dialogue modelling techniques for CAs 
      are predominantly based on hard-coded rules and rigid interaction flows, which 
      negatively affects their flexibility and scalability. Large Language Models 
      (LLMs) can be used as an alternative, but unfortunately they do not always 
      provide good levels of privacy protection for end-users since most of them are 
      running on cloud services. To address these problems, we leverage the potential 
      of transfer learning and study how to best fine-tune lightweight pre-trained LLMs 
      to predict the intent of user queries. Importantly, our LLMs allow for on-device 
      deployment, making them suitable for personalised, ubiquitous, and 
      privacy-preserving scenarios. Our experiments suggest that RoBERTa and XLNet 
      offer the best trade-off considering these constraints. We also show that, after 
      fine-tuning, these models perform on par with ChatGPT. We also discuss the 
      implications of this research for relevant stakeholders, including researchers 
      and practitioners. Taken together, this paper provides insights into LLM 
      suitability for on-device CAs and highlights the middle ground between LLM 
      performance and memory footprint while also considering privacy implications.
CI  - © 2024. The Author(s).
FAU - Dubiel, Mateusz
AU  - Dubiel M
AD  - University of Luxembourg, 4365, Esch-sur-Alzette, Luxembourg.
FAU - Barghouti, Yasmine
AU  - Barghouti Y
AD  - University of Luxembourg, 4365, Esch-sur-Alzette, Luxembourg.
FAU - Kudryavtseva, Kristina
AU  - Kudryavtseva K
AD  - University of Luxembourg, 4365, Esch-sur-Alzette, Luxembourg.
FAU - Leiva, Luis A
AU  - Leiva LA
AD  - University of Luxembourg, 4365, Esch-sur-Alzette, Luxembourg. luis.leiva@uni.lu.
LA  - eng
GR  - 101071147 (SYMBIOTIK)/European Innovation Council Pathfinder program/
GR  - CHIST-ERA-20-BCI-001/Horizon 2020 FET program/
PT  - Journal Article
DEP - 20240603
PL  - England
TA  - Sci Rep
JT  - Scientific reports
JID - 101563288
SB  - IM
EIN - Sci Rep. 2024 Jul 11;14(1):16062. doi: 10.1038/s41598-024-66714-6. PMID: 38992104
PMC - PMC11148047
OTO - NOTNLM
OT  - Conversational Agents
OT  - Design
OT  - Graphical user nterfaces
OT  - Information retrieval
COIS- The authors declare no competing interests.
EDAT- 2024/06/04 00:45
MHDA- 2024/06/04 00:46
PMCR- 2024/06/03
CRDT- 2024/06/03 23:21
PHST- 2023/10/28 00:00 [received]
PHST- 2024/05/28 00:00 [accepted]
PHST- 2024/06/04 00:46 [medline]
PHST- 2024/06/04 00:45 [pubmed]
PHST- 2024/06/03 23:21 [entrez]
PHST- 2024/06/03 00:00 [pmc-release]
AID - 10.1038/s41598-024-63380-6 [pii]
AID - 63380 [pii]
AID - 10.1038/s41598-024-63380-6 [doi]
PST - epublish
SO  - Sci Rep. 2024 Jun 3;14(1):12731. doi: 10.1038/s41598-024-63380-6.

PMID- 37074486
OWN - NLM
STAT- MEDLINE
DCOM- 20230512
LR  - 20230525
IS  - 1573-9686 (Electronic)
IS  - 0090-6964 (Print)
IS  - 0090-6964 (Linking)
VI  - 51
IP  - 6
DP  - 2023 Jun
TI  - Potential Use of Artificial Intelligence in Infectious Disease: Take ChatGPT as 
      an Example.
PG  - 1130-1135
LID - 10.1007/s10439-023-03203-3 [doi]
AB  - Over the past month, a new AI model called Chatbot Generative Pre-trained 
      Transformer (ChatGPT), has received enormous attention in the media and 
      scientific communities due to its ability to process and respond to commands in a 
      humanistic fashion. As reported, five days after its launch, the number of 
      registered users of ChatGPT exceeded one million, and its monthly active users 
      had exceeded 100 million two months later, making it the most rapidly growing 
      consumer application in history. The advent of ChatGPT has further brought about 
      new ideas and challenges in the realm of infectious disease. In view of this, in 
      order to evaluate the potential use of ChatGPT in clinical practice and 
      scientific research of infectious disease, we conducted a brief online survey by 
      using the publicly available ChatGPT webpage. Also, the present study also talks 
      about the relevant social and ethical issues related to this program.
CI  - © 2023. The Author(s) under exclusive licence to Biomedical Engineering Society.
FAU - Cheng, Kunming
AU  - Cheng K
AD  - Department of Intensive Care Unit, The Second Affiliated Hospital of Zhengzhou 
      University, Zhengzhou, Henan, China.
FAU - Li, Zhiyong
AU  - Li Z
AD  - Department of Orthopedics, Baodi Clinical College of Tianjin Medical University, 
      Tianjin, China.
FAU - He, Yongbin
AU  - He Y
AD  - School of Sport Medicine and Rehabilitation, Beijing Sport University, Beijing, 
      China.
AD  - University of North Carolina at Chapel Hill, Chapel Hill, NC, USA.
FAU - Guo, Qiang
AU  - Guo Q
AD  - Department of Orthopedics, Baodi Clinical College of Tianjin Medical University, 
      Tianjin, China.
FAU - Lu, Yanqiu
AU  - Lu Y
AD  - Department of Intensive Care Unit, The Second Affiliated Hospital of Zhengzhou 
      University, Zhengzhou, Henan, China. yanqiul@163.com.
FAU - Gu, Shuqin
AU  - Gu S
AD  - Duke Human Vaccine Institute, Duke University Medical Center, Durham, NC, USA. 
      shuqin.gu@duke.edu.
FAU - Wu, Haiyang
AU  - Wu H
AD  - Department of Graduate School, Tianjin Medical University, Tianjin, China. 
      wuhaiyang2021@tmu.edu.cn.
AD  - Duke Molecular Physiology Institute, Duke University School of Medicine, Durham, 
      NC, USA. wuhaiyang2021@tmu.edu.cn.
LA  - eng
PT  - Letter
DEP - 20230419
PL  - United States
TA  - Ann Biomed Eng
JT  - Annals of biomedical engineering
JID - 0361512
SB  - IM
MH  - Humans
MH  - *Artificial Intelligence
MH  - Software
MH  - *Communicable Diseases
MH  - Electric Power Supplies
PMC - PMC10116900
OTO - NOTNLM
OT  - Artificial intelligence
OT  - ChatGPT
OT  - Chatbots
OT  - Infectious disease
COIS- The authors declare no conflict of interest.
EDAT- 2023/04/19 12:42
MHDA- 2023/05/12 07:06
PMCR- 2023/04/20
CRDT- 2023/04/19 11:17
PHST- 2023/04/04 00:00 [received]
PHST- 2023/04/05 00:00 [accepted]
PHST- 2023/05/12 07:06 [medline]
PHST- 2023/04/19 12:42 [pubmed]
PHST- 2023/04/19 11:17 [entrez]
PHST- 2023/04/20 00:00 [pmc-release]
AID - 10.1007/s10439-023-03203-3 [pii]
AID - 3203 [pii]
AID - 10.1007/s10439-023-03203-3 [doi]
PST - ppublish
SO  - Ann Biomed Eng. 2023 Jun;51(6):1130-1135. doi: 10.1007/s10439-023-03203-3. Epub 
      2023 Apr 19.

PMID- 38112589
OWN - NLM
STAT- MEDLINE
DCOM- 20240318
LR  - 20250616
IS  - 1537-7385 (Electronic)
IS  - 0894-9115 (Linking)
VI  - 103
IP  - 4
DP  - 2024 Apr 1
TI  - (How) ChatGPT-Artificial Intelligence Thinks It Can Help/Harm Physiatry.
PG  - 346-349
LID - 10.1097/PHM.0000000000002370 [doi]
AB  - ChatGPT is a chatbot that is based on the generative pretrained transformer 
      architecture as an artificial inteligence-based large language model. Its 
      widespread use in healthcare practice, research, and education seems to be 
      (increasingly) inevitable. Also considering the relevant limitations regarding 
      privacy, ethics, bias, legal, and validity, in this article, its use as a 
      supplement (for sure not as a substitute for physicians) is discussed in light of 
      the recent literature. Particularly, the "opinion" of ChatGPT about how it can 
      help/harm physiatry is exemplified.
CI  - Copyright © 2023 Wolters Kluwer Health, Inc. All rights reserved.
FAU - Jačisko, Jakub
AU  - Jačisko J
AD  - From the Department of Rehabilitation and Sports Medicine, Second Faculty of 
      Medicine, Charles University and University Hospital Motol, Prague, Czech 
      Republic (JJ, VV); Department of Physical Medicine and Rehabilitation, National 
      Taiwan University Hospital, Bei-Hu Branch, Taipei, Taiwan (K-VC); and Department 
      of Physical and Rehabilitation Medicine, Hacettepe University Medical School, 
      Ankara, Turkey (LO).
FAU - Veselý, Viktor
AU  - Veselý V
FAU - Chang, Ke-Vin
AU  - Chang KV
FAU - Özçakar, Levent
AU  - Özçakar L
LA  - eng
PT  - Journal Article
DEP - 20231017
PL  - United States
TA  - Am J Phys Med Rehabil
JT  - American journal of physical medicine & rehabilitation
JID - 8803677
SB  - IM
MH  - Humans
MH  - *Artificial Intelligence
MH  - Dietary Supplements
MH  - Educational Status
MH  - Language
MH  - *Physical and Rehabilitation Medicine
COIS- Financial disclosure statements have been obtained, and no conflicts of interest 
      have been reported by the authors or by any individuals in control of the content 
      of this article.
EDAT- 2023/12/19 19:52
MHDA- 2024/03/18 06:44
CRDT- 2023/12/19 11:05
PHST- 2024/03/18 06:44 [medline]
PHST- 2023/12/19 19:52 [pubmed]
PHST- 2023/12/19 11:05 [entrez]
AID - 00002060-202404000-00010 [pii]
AID - 10.1097/PHM.0000000000002370 [doi]
PST - ppublish
SO  - Am J Phys Med Rehabil. 2024 Apr 1;103(4):346-349. doi: 
      10.1097/PHM.0000000000002370. Epub 2023 Oct 17.

PMID- 32654794
OWN - NLM
STAT- MEDLINE
DCOM- 20230518
LR  - 20230518
IS  - 0151-9638 (Print)
IS  - 0151-9638 (Linking)
VI  - 148
IP  - 2
DP  - 2021 Jun
TI  - Tattoos among professional football players in the 2018-2019 Spanish La Liga 
      season.
PG  - 112-115
LID - S0151-9638(20)30249-0 [pii]
LID - 10.1016/j.annder.2020.03.008 [doi]
AB  - INTRODUCTION: Data regarding tattoos among football players are limited. We 
      investigated the prevalence and characteristics of tattoos among elite players 
      over a full season in the Spanish La Liga. We assessed whether tattoos had any 
      impact on the performance and behavior of players and teams on the pitch. 
      MATERIALS AND METHODS: Demographic (age, geographic origin, position), 
      performance (goal-scoring) and disciplinary data (yellow/red cards received) for 
      476 players and overall team statistics over the 2018-2019 season were analyzed 
      according to the presence of visible tattoos (head and neck, upper arms, lower 
      limbs) for each player. RESULTS: Of the 472 players analyzed, 160 (36%) had 
      visible tattoos (upper limbs, 99%; lower limbs, 18.5%; head and neck, 12%), most 
      of which were in black ink (83%). Players from South and Central America had the 
      highest prevalence of visible tattoos (50%) and significantly more head and neck 
      tattoos than Europeans (19% vs. 10% P=0.02). Tattoos were not significantly 
      related to players' age or position. The mean number of goals scored was higher 
      in the tattooed player group (2.7±4.6 goals vs. 1.9±3.3; P=0.013). There was a 
      correlation between having tattoos and number of goals (Spearman rho 0.103, 
      P=0.034). Tattooed players were more likely to have received≥1 yellow card (91% 
      vs. 83.5%, P=0.03). There was no difference regarding red cards received (15 vs. 
      14%, P>0.05). The mean number of yellow cards was higher among players with 
      tattoos than those without (4.4±3.2 vs. 3.6±3.2; P=0.01). However, the proportion 
      of tattooed players in a team did not influence the overall team outcomes. The 
      results were no longer significant when we included only players taking part in 
      at least in 22 matches. CONCLUSION: Among footballers in La Liga, 36% had visible 
      tattoos, with individual variations attributable to differences in geographic, 
      social, cultural and religious background. Having tattoos was associated with 
      certain aspects of individual performance and discipline. The question whether 
      this factor should be taken into consideration by players' agents and team 
      managers remains open.
CI  - Copyright © 2020 Elsevier Masson SAS. All rights reserved.
FAU - Kluger, N
AU  - Kluger N
AD  - Departments of dermatology, allergology and venereology, Helsinki university 
      hospital, Meilahdentie 2, P.O. Box 160, 00029 HUS, Finland; "Tattoo" 
      consultation, department of dermatology, Bichat-Claude-Bernard hospital, 
      Assistance publique-Hôpitaux de Paris, 46, rue Henri-Huchard, 75877 Paris cedex 
      18, France. Electronic address: nicolas.kluger@hus.fi.
FAU - Ahava, R
AU  - Ahava R
AD  - Departments of dermatology, allergology and venereology, Helsinki university 
      hospital, Meilahdentie 2, P.O. Box 160, 00029 HUS, Finland.
LA  - eng
PT  - Journal Article
DEP - 20200709
PL  - France
TA  - Ann Dermatol Venereol
JT  - Annales de dermatologie et de venereologie
JID - 7702013
SB  - IM
MH  - Humans
MH  - Seasons
MH  - *Soccer
MH  - *Tattooing/adverse effects
OTO - NOTNLM
OT  - Athletes
OT  - Football
OT  - Performance
OT  - Soccer
OT  - Sport
OT  - Tattoo
OT  - Tattooing
EDAT- 2020/07/14 06:00
MHDA- 2021/10/16 06:00
CRDT- 2020/07/14 06:00
PHST- 2019/09/04 00:00 [received]
PHST- 2019/10/22 00:00 [revised]
PHST- 2020/03/23 00:00 [accepted]
PHST- 2020/07/14 06:00 [pubmed]
PHST- 2021/10/16 06:00 [medline]
PHST- 2020/07/14 06:00 [entrez]
AID - S0151-9638(20)30249-0 [pii]
AID - 10.1016/j.annder.2020.03.008 [doi]
PST - ppublish
SO  - Ann Dermatol Venereol. 2021 Jun;148(2):112-115. doi: 
      10.1016/j.annder.2020.03.008. Epub 2020 Jul 9.

PMID- 40458230
OWN - NLM
STAT- Publisher
LR  - 20250605
IS  - 1556-3316 (Print)
IS  - 1556-3324 (Electronic)
IS  - 1556-3316 (Linking)
DP  - 2025 May 30
TI  - Advancing Musculoskeletal Care Using AI and Digital Health Applications: A Review 
      of Commercial Solutions.
PG  - 15563316251341321
LID - 10.1177/15563316251341321 [doi]
LID - 15563316251341321
AB  - Artificial intelligence (AI) and digital health (DH) solutions are reshaping 
      musculoskeletal (MSK) care across diagnostics, treatment planning, workflow 
      optimization, and administrative burden reduction. AI-enabled triage systems 
      enhance patient flow efficiency, while automated scheduling, symptom checkers, 
      and AI-powered virtual assistants streamline pre-visit interactions. In MSK 
      radiographic diagnostics, AI augments imaging interpretation, enabling automated 
      fracture detection, opportunistic screening, and quantitative imaging, improving 
      diagnostic accuracy and standardization. Preoperative planning solutions 
      facilitate implant templating, surgical navigation, and patient-specific 
      instrumentation, reducing variability and enhancing surgical precision. 
      Concurrently, digital scribes and AI-driven documentation tools alleviate 
      administrative overhead, mitigating clinician burnout and enabling refocused 
      patient engagement. Predictive analytics optimize treatment pathways by 
      leveraging multimodal patient data for risk stratification and personalized 
      decision support. However, algorithmic bias, model generalizability, regulatory 
      hurdles, and legal ambiguities present substantial implementation barriers, 
      necessitating rigorous validation, adaptive governance, and seamless clinical 
      integration. The U.S. and EU regulatory landscapes diverge in their approaches to 
      AI oversight, with the former favoring expedited market access and the latter 
      imposing stringent compliance mandates under the EU AI Act. AI's integration into 
      MSK care demands robust validation frameworks, standardized interoperability 
      protocols, and dynamic regulatory pathways balancing safety and innovation. 
      Emerging generalist foundation models, open-source large language models (LLMs), 
      and specialized AI-driven medical applications herald a paradigm shift toward 
      precision MSK care. These innovations will require prospective clinical 
      validation to ensure patient benefit and mitigate risk. Addressing ethical 
      considerations, ensuring equitable access, and fostering interdisciplinary 
      collaboration remain paramount in translating AI's potential into tangible 
      improvements in MSK healthcare delivery.
CI  - © The Author(s) 2025.
FAU - Pawelczyk, Johannes
AU  - Pawelczyk J
AUID- ORCID: 0009-0001-4128-5431
AD  - Sports Orthopedics Department, Klinikum Rechts der Isar, Technical University of 
      Munich, Munich, Germany.
FAU - Kraus, Moritz
AU  - Kraus M
AUID- ORCID: 0000-0002-6488-1009
AD  - Department of Traumatology, University Hospital Zurich, Zurich, Switzerland.
FAU - Voigtlaender, Sebastian
AU  - Voigtlaender S
AD  - Virtual Diagnostics Unit, QuantCo, Inc., Cambridge, MA, USA.
FAU - Siebenlist, Sebastian
AU  - Siebenlist S
AD  - Sports Orthopedics Department, Klinikum Rechts der Isar, Technical University of 
      Munich, Munich, Germany.
FAU - Rupp, Marco-Christopher
AU  - Rupp MC
AUID- ORCID: 0000-0001-7899-6299
AD  - Sports Orthopedics Department, Klinikum Rechts der Isar, Technical University of 
      Munich, Munich, Germany.
LA  - eng
PT  - Journal Article
PT  - Review
DEP - 20250530
PL  - United States
TA  - HSS J
JT  - HSS journal : the musculoskeletal journal of Hospital for Special Surgery
JID - 101273938
PMC - PMC12126469
OTO - NOTNLM
OT  - artificial intelligence
OT  - commercial solutions
OT  - digital health
OT  - machine learning
OT  - musculoskeletal care
COIS- The author(s) declared the following potential conflicts of interest with respect 
      to the research, authorship, and/or publication of this article: M.-C.R. has 
      received payments/honoraria and support for attending meetings/travel from 
      Arthrex GmbH; S.S. has received consulting fee payments from Arthrex GmbH, KLS 
      Martin Group, and medi GmbH & Co KG; S.V. is an employee of QuantCo, Inc. and may 
      hold stock options as part of the standard compensation package. M.-C.R., J.P., 
      and S.S. co-developed the pre-commercial OrthoCoPilot prototype cited in this 
      research. The device is not yet marketed, no company exists, and the authors 
      currently hold no equity, royalties, or other financial interests.
EDAT- 2025/06/03 06:27
MHDA- 2025/06/03 06:27
PMCR- 2025/05/30
CRDT- 2025/06/03 04:36
PHST- 2025/03/03 00:00 [received]
PHST- 2025/04/22 00:00 [accepted]
PHST- 2025/06/03 06:27 [medline]
PHST- 2025/06/03 06:27 [pubmed]
PHST- 2025/06/03 04:36 [entrez]
PHST- 2025/05/30 00:00 [pmc-release]
AID - 10.1177_15563316251341321 [pii]
AID - 10.1177/15563316251341321 [doi]
PST - aheadofprint
SO  - HSS J. 2025 May 30:15563316251341321. doi: 10.1177/15563316251341321.

PMID- 40512755
OWN - NLM
STAT- MEDLINE
DCOM- 20250613
LR  - 20250615
IS  - 1932-6203 (Electronic)
IS  - 1932-6203 (Linking)
VI  - 20
IP  - 6
DP  - 2025
TI  - The sports nutrition knowledge of large language model (LLM) artificial 
      intelligence (AI) chatbots: An assessment of accuracy, completeness, clarity, 
      quality of evidence, and test-retest reliability.
PG  - e0325982
LID - 10.1371/journal.pone.0325982 [doi]
LID - e0325982
AB  - BACKGROUND: Generative artificial intelligence (AI) chatbots are increasingly 
      utilised in various domains, including sports nutrition. Despite their growing 
      popularity, there is limited evidence on the accuracy, completeness, clarity, 
      evidence quality, and test-retest reliability of AI-generated sports nutrition 
      advice. This study evaluates the performance of ChatGPT, Gemini, and Claude's 
      basic and advanced models across these metrics to determine their utility in 
      providing sports nutrition information. MATERIALS AND METHODS: Two experiments 
      were conducted. In Experiment 1, chatbots were tested with simple and detailed 
      prompts in two domains: Sports nutrition for training and Sports nutrition for 
      racing. Intraclass correlation coefficient (ICC) was used to assess interrater 
      agreement and chatbot performance was assessed by measuring accuracy, 
      completeness, clarity, evidence quality, and test-retest reliability. In 
      Experiment 2, chatbot performance was evaluated by measuring the accuracy and 
      test-retest reliability of chatbots' answers to multiple-choice questions based 
      on a sports nutrition certification exam. ANOVAs and logistic mixed models were 
      used to analyse chatbot performance. RESULTS: In Experiment 1, interrater 
      agreement was good (ICC = 0.893) and accuracy varied from 74% (Gemini1.5pro) to 
      31% (ClaudePro). Detailed prompts improved Claude's accuracy but had little 
      impact on ChatGPT or Gemini. Completeness scores were highest for ChatGPT-4o 
      compared to other chatbots, which scored low to moderate. The quality of cited 
      evidence was low for all chatbots when simple prompts were used but improved with 
      detailed prompts. In Experiment 2, accuracy ranged from 89% (Claude3.5Sonnet) to 
      61% (ClaudePro). Test-retest reliability was acceptable across all metrics in 
      both experiments. CONCLUSIONS: While generative AI chatbots demonstrate potential 
      in providing sports nutrition guidance, their accuracy is moderate at best and 
      inconsistent between models. Until significant advancements are made, athletes 
      and coaches should consult registered dietitians for tailored nutrition advice.
CI  - Copyright: © 2025 Solomon, Laye. This is an open access article distributed under 
      the terms of the Creative Commons Attribution License, which permits unrestricted 
      use, distribution, and reproduction in any medium, provided the original author 
      and source are credited.
FAU - Solomon, Thomas P J
AU  - Solomon TPJ
AUID- ORCID: 0000-0002-0579-284X
AD  - Blazon Scientific, London, United Kingdom.
FAU - Laye, Matthew J
AU  - Laye MJ
AD  - Idaho College of Osteopathic Medicine, Meridian, Idaho, United States of America.
LA  - eng
PT  - Journal Article
DEP - 20250613
PL  - United States
TA  - PLoS One
JT  - PloS one
JID - 101285081
SB  - IM
MH  - Humans
MH  - Reproducibility of Results
MH  - *Artificial Intelligence
MH  - Male
MH  - Female
MH  - *Sports Nutritional Sciences
MH  - *Language
MH  - *Sports Nutritional Physiological Phenomena
MH  - Adult
MH  - *Sports
MH  - Generative Artificial Intelligence
MH  - Large Language Models
PMC - PMC12165421
COIS- TS has given invited talks at societal conferences and university/pharmaceutical 
      symposia for which the organisers paid for travel and accommodation; he has also 
      received research money from publicly funded national research councils and 
      medical charities, and private companies, including Novo Nordisk Foundation, 
      AstraZeneca, Amylin, AP Møller Foundation, and Augustinus Foundation; and, he has 
      consulted for Boost Treadmills, GU Energy, and Examine.com, and owns a consulting 
      business, Blazon Scientific, and an endurance athlete education business, Veohtu. 
      These companies have had no control over the research design, data analysis, or 
      publication outcomes of this work. ML has given invited talks at societal 
      conferences and university symposia and meetings for which the organisers paid 
      for travel and accommodation; he has received research money from Augustinus 
      Foundation, American College of Sports Medicine, and national research 
      institutions; and, he has consulted for Zepp Health, Levels Health, GU Energy, 
      and EAB labs, and has coached for Sharman Ultra Coaching. These companies have 
      had no control over the research design, data analysis, or publication outcomes 
      of this work. My Sports Dietitian provided a set of multiple-choice questions 
      designed to resemble the Certified Specialist in Sports Dietetics (CSSD) board 
      exam. Neither TPJS nor MJL have any financial relationships with My Sports 
      Dietitian. This does not alter our adherence to PLOS ONE policies on sharing data 
      and materials.
EDAT- 2025/06/13 18:27
MHDA- 2025/06/13 18:28
PMCR- 2025/06/13
CRDT- 2025/06/13 13:44
PHST- 2025/02/19 00:00 [received]
PHST- 2025/05/21 00:00 [accepted]
PHST- 2025/06/13 18:28 [medline]
PHST- 2025/06/13 18:27 [pubmed]
PHST- 2025/06/13 13:44 [entrez]
PHST- 2025/06/13 00:00 [pmc-release]
AID - PONE-D-25-07476 [pii]
AID - 10.1371/journal.pone.0325982 [doi]
PST - epublish
SO  - PLoS One. 2025 Jun 13;20(6):e0325982. doi: 10.1371/journal.pone.0325982. 
      eCollection 2025.

PMID- 40657647
OWN - NLM
STAT- PubMed-not-MEDLINE
LR  - 20250716
IS  - 2673-253X (Electronic)
IS  - 2673-253X (Linking)
VI  - 7
DP  - 2025
TI  - Accuracy of ChatGPT-3.5, ChatGPT-4o, Copilot, Gemini, Claude, and Perplexity in 
      advising on lumbosacral radicular pain against clinical practice guidelines: 
      cross-sectional study.
PG  - 1574287
LID - 10.3389/fdgth.2025.1574287 [doi]
LID - 1574287
AB  - INTRODUCTION: Artificial Intelligence (AI) chatbots, which generate human-like 
      responses based on extensive data, are becoming important tools in healthcare by 
      providing information on health conditions, treatments, and preventive measures, 
      acting as virtual assistants. However, their performance in aligning with 
      clinical practice guidelines (CPGs) for providing answers to complex clinical 
      questions on lumbosacral radicular pain is still unclear. We aim to evaluate AI 
      chatbots' performance against CPG recommendations for diagnosing and treating 
      lumbosacral radicular pain. METHODS: We performed a cross-sectional study to 
      assess AI chatbots' responses against CPGs recommendations for diagnosing and 
      treating lumbosacral radicular pain. Clinical questions based on these CPGs were 
      posed to the latest versions (updated in 2024) of six AI chatbots: ChatGPT-3.5, 
      ChatGPT-4o, Microsoft Copilot, Google Gemini, Claude, and Perplexity. The 
      chatbots' responses were evaluated for (a) consistency of text responses using 
      Plagiarism Checker X, (b) intra- and inter-rater reliability using Fleiss' Kappa, 
      and (c) match rate with CPGs. Statistical analyses were performed with STATA/MP 
      16.1. RESULTS: We found high variability in the text consistency of AI chatbot 
      responses (median range 26%-68%). Intra-rater reliability ranged from "almost 
      perfect" to "substantial," while inter-rater reliability varied from "almost 
      perfect" to "moderate." Perplexity had the highest match rate at 67%, followed by 
      Google Gemini at 63%, and Microsoft Copilot at 44%. ChatGPT-3.5, ChatGPT-4o, and 
      Claude showed the lowest performance, each with a 33% match rate. CONCLUSIONS: 
      Despite the variability in internal consistency and good intra- and inter-rater 
      reliability, the AI Chatbots' recommendations often did not align with CPGs 
      recommendations for diagnosing and treating lumbosacral radicular pain. 
      Clinicians and patients should exercise caution when relying on these AI models, 
      since one to two-thirds of the recommendations provided may be inappropriate or 
      misleading according to specific chatbots.
CI  - © 2025 Rossettini, Bargeri, Cook, Guida, Palese, Rodeghiero, Pillastrini, 
      Turolla, Castellini and Gianola.
FAU - Rossettini, Giacomo
AU  - Rossettini G
AD  - School of Physiotherapy, University of Verona, Verona, Italy.
AD  - Department of Physiotherapy, Faculty of Medicine, Health and Sports, Universidad 
      Europea de Madrid, Madrid, Spain.
FAU - Bargeri, Silvia
AU  - Bargeri S
AD  - Unit of Clinical Epidemiology, IRCCS Istituto Ortopedico Galeazzi, Milan, Italy.
FAU - Cook, Chad
AU  - Cook C
AD  - Department of Orthopaedics, Duke University, Durham, NC, United States.
AD  - Duke Clinical Research Institute, Duke University, Durham, NC, United States.
AD  - Department of Population Health Sciences, Duke University, Durham, NC, United 
      States.
FAU - Guida, Stefania
AU  - Guida S
AD  - Unit of Clinical Epidemiology, IRCCS Istituto Ortopedico Galeazzi, Milan, Italy.
FAU - Palese, Alvisa
AU  - Palese A
AD  - Department of Medical Sciences, University of Udine, Udine, Italy.
FAU - Rodeghiero, Lia
AU  - Rodeghiero L
AD  - Department of Rehabilitation, Hospital of Merano (SABES-ASDAA), Teaching Hospital 
      of Paracelsus Medical University (PMU), Merano-Meran, Italy.
FAU - Pillastrini, Paolo
AU  - Pillastrini P
AD  - Department of Biomedical and Neuromotor Sciences (DIBINEM), Alma Mater University 
      of Bologna, Bologna, Italy.
AD  - Unit of Occupational Medicine, IRCCS Azienda Ospedaliero-Universitaria di 
      Bologna, Bologna, Italy.
FAU - Turolla, Andrea
AU  - Turolla A
AD  - Department of Biomedical and Neuromotor Sciences (DIBINEM), Alma Mater University 
      of Bologna, Bologna, Italy.
AD  - Unit of Occupational Medicine, IRCCS Azienda Ospedaliero-Universitaria di 
      Bologna, Bologna, Italy.
FAU - Castellini, Greta
AU  - Castellini G
AD  - Unit of Clinical Epidemiology, IRCCS Istituto Ortopedico Galeazzi, Milan, Italy.
FAU - Gianola, Silvia
AU  - Gianola S
AD  - Unit of Clinical Epidemiology, IRCCS Istituto Ortopedico Galeazzi, Milan, Italy.
LA  - eng
PT  - Journal Article
DEP - 20250627
PL  - Switzerland
TA  - Front Digit Health
JT  - Frontiers in digital health
JID - 101771889
PMC - PMC12245906
OTO - NOTNLM
OT  - ChatGPT
OT  - artificial intelligence
OT  - chatbots
OT  - machine learning
OT  - musculoskeletal
OT  - natural language processing
OT  - orthopaedics
OT  - physiotherapy
COIS- The authors declare that the research was conducted in the absence of any 
      commercial or financial relationships that could be construed as a potential 
      conflict of interest.
EDAT- 2025/07/14 12:29
MHDA- 2025/07/14 12:30
PMCR- 2025/06/27
CRDT- 2025/07/14 08:04
PHST- 2025/02/10 00:00 [received]
PHST- 2025/06/09 00:00 [accepted]
PHST- 2025/07/14 12:30 [medline]
PHST- 2025/07/14 12:29 [pubmed]
PHST- 2025/07/14 08:04 [entrez]
PHST- 2025/06/27 00:00 [pmc-release]
AID - 10.3389/fdgth.2025.1574287 [doi]
PST - epublish
SO  - Front Digit Health. 2025 Jun 27;7:1574287. doi: 10.3389/fdgth.2025.1574287. 
      eCollection 2025.

PMID- 38284363
OWN - NLM
STAT- MEDLINE
DCOM- 20240301
LR  - 20250722
IS  - 1938-1344 (Electronic)
IS  - 0190-6011 (Linking)
VI  - 54
IP  - 3
DP  - 2024 Mar
TI  - Performance of ChatGPT Compared to Clinical Practice Guidelines in Making 
      Informed Decisions for Lumbosacral Radicular Pain: A Cross-sectional Study.
PG  - 222-228
LID - 10.2519/jospt.2024.12151 [doi]
AB  - OBJECTIVE: To compare the accuracy of an artificial intelligence chatbot to 
      clinical practice guidelines (CPGs) recommendations for providing answers to 
      complex clinical questions on lumbosacral radicular pain. DESIGN: Cross-sectional 
      study. METHODS: We extracted recommendations from recent CPGs for diagnosing and 
      treating lumbosacral radicular pain. Relative clinical questions were developed 
      and queried to OpenAI's ChatGPT (GPT-3.5). We compared ChatGPT answers to CPGs 
      recommendations by assessing the (1) internal consistency of ChatGPT answers by 
      measuring the percentage of text wording similarity when a clinical question was 
      posed 3 times, (2) reliability between 2 independent reviewers in grading ChatGPT 
      answers, and (3) accuracy of ChatGPT answers compared to CPGs recommendations. 
      Reliability was estimated using Fleiss' kappa (κ) coefficients, and accuracy by 
      interobserver agreement as the frequency of the agreements among all judgments. 
      RESULTS: We tested 9 clinical questions. The internal consistency of text ChatGPT 
      answers was unacceptable across all 3 trials in all clinical questions (mean 
      percentage of 49%, standard deviation of 15). Intrareliability (reviewer 1: κ = 
      0.90, standard error [SE] = 0.09; reviewer 2: κ = 0.90, SE = 0.10) and 
      interreliability (κ = 0.85, SE = 0.15) between the 2 reviewers was "almost 
      perfect." Accuracy between ChatGPT answers and CPGs recommendations was slight, 
      demonstrating agreement in 33% of recommendations. CONCLUSION: ChatGPT performed 
      poorly in internal consistency and accuracy of the indications generated compared 
      to clinical practice guideline recommendations for lumbosacral radicular pain. J 
      Orthop Sports Phys Ther 2024;54(3):1-7. Epub 29 January 2024. 
      doi:10.2519/jospt.2024.12151.
FAU - Gianola, Silvia
AU  - Gianola S
FAU - Bargeri, Silvia
AU  - Bargeri S
FAU - Castellini, Greta
AU  - Castellini G
FAU - Cook, Chad
AU  - Cook C
FAU - Palese, Alvisa
AU  - Palese A
FAU - Pillastrini, Paolo
AU  - Pillastrini P
FAU - Salvalaggio, Silvia
AU  - Salvalaggio S
FAU - Turolla, Andrea
AU  - Turolla A
FAU - Rossettini, Giacomo
AU  - Rossettini G
LA  - eng
PT  - Journal Article
PT  - Research Support, Non-U.S. Gov't
PL  - United States
TA  - J Orthop Sports Phys Ther
JT  - The Journal of orthopaedic and sports physical therapy
JID - 7908150
SB  - IM
MH  - Humans
MH  - Cross-Sectional Studies
MH  - *Artificial Intelligence
MH  - Reproducibility of Results
MH  - *Back Pain
MH  - Decision Making
OTO - NOTNLM
OT  - ChatGPT
OT  - artificial intelligence
OT  - machine learning
OT  - musculoskeletal
OT  - natural language processing
OT  - orthopaedics
EDAT- 2024/01/29 12:42
MHDA- 2024/03/01 06:45
CRDT- 2024/01/29 07:56
PHST- 2024/03/01 06:45 [medline]
PHST- 2024/01/29 12:42 [pubmed]
PHST- 2024/01/29 07:56 [entrez]
AID - 10.2519/jospt.2024.12151 [doi]
PST - ppublish
SO  - J Orthop Sports Phys Ther. 2024 Mar;54(3):222-228. doi: 10.2519/jospt.2024.12151.

PMID- 29717074
OWN - NLM
STAT- MEDLINE
DCOM- 20180510
LR  - 20220410
IS  - 1930-7837 (Electronic)
IS  - 0022-0337 (Linking)
VI  - 82
IP  - 5
DP  - 2018 May
TI  - Comparing Practice Management Courses in Canadian Dental Schools.
PG  - 501-509
LID - 10.21815/JDE.018.055 [doi]
AB  - Practice management has become an increasingly important aspect of dental 
      education over the years in order to better prepare students for the reality of 
      practice. The aim of this study was to quantify and describe practice management 
      courses taught at the ten Canadian dental schools in order to identify common 
      approaches, compare hours, determine types of instructors, and assess the 
      relationship between courses' learning objectives and the Association of Canadian 
      Faculties of Dentistry (ACFD) competencies and Bloom's cognitive levels. The 
      academic deans at these ten schools were surveyed in 2016; all ten schools 
      responded for a 100% response rate. The authors also gathered syllabi and 
      descriptions of the courses and analyzed them for themes. The results showed a 
      total of 22 practice management courses in the ten Canadian dental schools. The 
      courses provided 27 to 109 hours of teaching and were mostly taught in the third 
      and fourth years and by dentists on three main topics: ethics, human resource 
      management, and running a private practice. The courses were correlated to the 
      ACFD competencies related to ethics, professionalism, application of basic 
      principles of business practices, and effective interpersonal communication. Most 
      of the courses' learning objectives addressed comprehension and knowledge in 
      Bloom's cognitive levels of learning. These results can help to guide discussions 
      on how practice management courses can be developed, improved, and refined to 
      meet the challenges of preparing students for dental practice.
FAU - Schonwetter, Dieter J
AU  - Schonwetter DJ
AD  - Dieter J. Schonwetter, MA, PhD, is Professor, Course Coordinator, and Associate 
      Dean Academic, Department of Restorative Dentistry, College of Dentistry, Rady 
      Faculty of Health Sciences, University of Manitoba; and Barry Schwartz, DDS, 
      MHSc, ADR, FPFA, FACD, is Assistant Professor and Course Director, Division of 
      Practice Administration, Schulich School of Medicine & Dentistry, Western 
      University. Dieter.Schonwetter@umanitoba.ca.
FAU - Schwartz, Barry
AU  - Schwartz B
AD  - Dieter J. Schonwetter, MA, PhD, is Professor, Course Coordinator, and Associate 
      Dean Academic, Department of Restorative Dentistry, College of Dentistry, Rady 
      Faculty of Health Sciences, University of Manitoba; and Barry Schwartz, DDS, 
      MHSc, ADR, FPFA, FACD, is Assistant Professor and Course Director, Division of 
      Practice Administration, Schulich School of Medicine & Dentistry, Western 
      University.
LA  - eng
PT  - Comparative Study
PT  - Journal Article
PL  - United States
TA  - J Dent Educ
JT  - Journal of dental education
JID - 8000150
SB  - IM
MH  - Canada
MH  - *Education, Dental
MH  - *Practice Management, Dental
MH  - *Schools, Dental
OTO - NOTNLM
OT  - behavioral sciences
OT  - curriculum
OT  - dental education
OT  - practice management
OT  - practice management courses
OT  - teaching
EDAT- 2018/05/03 06:00
MHDA- 2018/05/11 06:00
CRDT- 2018/05/03 06:00
PHST- 2017/08/17 00:00 [received]
PHST- 2017/11/11 00:00 [accepted]
PHST- 2018/05/03 06:00 [entrez]
PHST- 2018/05/03 06:00 [pubmed]
PHST- 2018/05/11 06:00 [medline]
AID - 82/5/501 [pii]
AID - 10.21815/JDE.018.055 [doi]
PST - ppublish
SO  - J Dent Educ. 2018 May;82(5):501-509. doi: 10.21815/JDE.018.055.

PMID- 40034889
OWN - NLM
STAT- PubMed-not-MEDLINE
LR  - 20250305
IS  - 2168-8184 (Print)
IS  - 2168-8184 (Electronic)
IS  - 2168-8184 (Linking)
VI  - 17
IP  - 1
DP  - 2025 Jan
TI  - Evaluating the Quality and Readability of Generative Artificial Intelligence (AI) 
      Chatbot Responses in the Management of Achilles Tendon Rupture.
PG  - e78313
LID - 10.7759/cureus.78313 [doi]
LID - e78313
AB  - INTRODUCTION: The rise of artificial intelligence (AI), including generative 
      chatbots like ChatGPT (OpenAI, San Francisco, CA, USA), has revolutionized many 
      fields, including healthcare. Patients have gained the ability to prompt chatbots 
      to generate purportedly accurate and individualized healthcare content. This 
      study analyzed the readability and quality of answers to Achilles tendon rupture 
      questions from six generative AI chatbots to evaluate and distinguish their 
      potential as patient education resources. METHODS: The six AI models used were 
      ChatGPT 3.5, ChatGPT 4, Gemini 1.0 (previously Bard; Google, Mountain View, CA, 
      USA), Gemini 1.5 Pro, Claude (Anthropic, San Francisco, CA, USA) and Grok (xAI, 
      Palo Alto, CA, USA) without prior prompting. Each was asked 10 common patient 
      questions about Achilles tendon rupture, determined by five orthopaedic surgeons. 
      The readability of generative responses was measured using Flesch-Kincaid Reading 
      Grade Level, Gunning Fog, and SMOG (Simple Measure of Gobbledygook). The response 
      quality was subsequently graded using the DISCERN criteria by five blinded 
      orthopaedic surgeons. RESULTS: Gemini 1.0 generated statistically significant 
      differences in ease of readability (closest to average American reading level) 
      than responses from ChatGPT 3.5, ChatGPT 4, and Claude. Additionally, mean 
      DISCERN scores demonstrated significantly higher quality of responses from Gemini 
      1.0 (63.0±5.1) and ChatGPT 4 (63.8±6.2) than ChatGPT 3.5 (53.8±3.8), Claude 
      (55.0±3.8), and Grok (54.2±4.8). However, the overall quality (question 16, 
      DISCERN) of each model was averaged and graded at an above-average level (range, 
      3.4-4.4). DISCUSSION AND CONCLUSION: Our results indicate that generative 
      chatbots can potentially serve as patient education resources alongside 
      physicians. Although some models lacked sufficient content, each performed above 
      average in overall quality. With the lowest readability and highest DISCERN 
      scores, Gemini 1.0 outperformed ChatGPT, Claude, and Grok and potentially emerged 
      as the simplest and most reliable generative chatbot regarding management of 
      Achilles tendon rupture.
CI  - Copyright © 2025, Collins et al.
FAU - Collins, Christopher E
AU  - Collins CE
AD  - Orthopedic Surgery, California University of Science and Medicine, Colton, USA.
FAU - Giammanco, Peter A
AU  - Giammanco PA
AD  - Orthopedic Surgery, Arrowhead Regional Medical Center, Colton, USA.
AD  - Orthopedic Surgery, California University of Science and Medicine, Colton, USA.
FAU - Guirgus, Monica
AU  - Guirgus M
AD  - Orthopedic Surgery, California University of Science and Medicine, Colton, USA.
FAU - Kricfalusi, Mikayla
AU  - Kricfalusi M
AD  - Orthopedic Surgery, California University of Science and Medicine, Colton, USA.
FAU - Rice, Richard C
AU  - Rice RC
AD  - Department of Orthopedic Surgery, Loma Linda University Medical Center, Loma 
      Linda, USA.
FAU - Nayak, Rusheel
AU  - Nayak R
AD  - Department of Orthopedic Surgery, Loma Linda University Medical Center, Loma 
      Linda, USA.
FAU - Ruckle, David
AU  - Ruckle D
AD  - Foot and Ankle, Hospital for Special Surgery, New York City, USA.
FAU - Filler, Ryan
AU  - Filler R
AD  - Foot and Ankle, Northwestern University, Chicago, USA.
FAU - Elsissy, Joseph G
AU  - Elsissy JG
AD  - Orthopedic Surgery, Arrowhead Regional Medical Center, Colton, USA.
LA  - eng
PT  - Journal Article
DEP - 20250131
PL  - United States
TA  - Cureus
JT  - Cureus
JID - 101596737
PMC - PMC11872741
OTO - NOTNLM
OT  - achilles tear
OT  - artificial intelligence
OT  - deep learning
OT  - orthopedics
OT  - sports medicine
COIS- Human subjects: All authors have confirmed that this study did not involve human 
      participants or tissue. Animal subjects: All authors have confirmed that this 
      study did not involve animal subjects or tissue. Conflicts of interest: In 
      compliance with the ICMJE uniform disclosure form, all authors declare the 
      following: Payment/services info: All authors have declared that no financial 
      support was received from any organization for the submitted work. Financial 
      relationships: Joseph G. Elsissy declare(s) personal fees from Johnson & Johnson. 
      Joseph G. Elsissy declare(s) personal fees from Arbutus Medical. Other 
      relationships: All authors have declared that there are no other relationships or 
      activities that could appear to have influenced the submitted work.
EDAT- 2025/03/04 10:53
MHDA- 2025/03/04 10:54
PMCR- 2025/01/31
CRDT- 2025/03/04 04:56
PHST- 2025/01/31 00:00 [accepted]
PHST- 2025/03/04 10:54 [medline]
PHST- 2025/03/04 10:53 [pubmed]
PHST- 2025/03/04 04:56 [entrez]
PHST- 2025/01/31 00:00 [pmc-release]
AID - 10.7759/cureus.78313 [doi]
PST - epublish
SO  - Cureus. 2025 Jan 31;17(1):e78313. doi: 10.7759/cureus.78313. eCollection 2025 
      Jan.

PMID- 40753040
OWN - NLM
STAT- MEDLINE
DCOM- 20250826
LR  - 20250826
IS  - 1873-2860 (Electronic)
IS  - 0933-3657 (Linking)
VI  - 168
DP  - 2025 Oct
TI  - Reporting guideline for chatbot health advice studies: The CHART statement.
PG  - 103222
LID - S0933-3657(25)00157-5 [pii]
LID - 10.1016/j.artmed.2025.103222 [doi]
AB  - The Chatbot Assessment Reporting Tool (CHART) is a reporting guideline developed 
      to provide reporting recommendations for studies evaluating the performance of 
      generative artificial intelligence (AI)-driven chatbots when summarizing clinical 
      evidence and providing health advice, referred to as Chatbot Health Advice (CHA) 
      studies. CHART was developed in several phases after performing a comprehensive 
      systematic review to identify variation in the conduct, reporting and methodology 
      in CHA studies. Findings from the review were used to develop a draft checklist 
      that was revised through an international, multidisciplinary modified 
      asynchronous Delphi consensus process of 531 stakeholders, three synchronous 
      panel consensus meetings of 48 stakeholders, and subsequent pilot testing of the 
      checklist. CHART includes 12 items and 39 subitems to promote transparent and 
      comprehensive reporting of CHA studies. These include Title (subitem 1a), 
      Abstract/Summary (subitem 1b), Background (subitems 2ab), Model Identifiers 
      (subitem 3ab), Model Details (subitems 4abc), Prompt Engineering (subitems 5ab), 
      Query Strategy (subitems 6abcd), Performance Evaluation (subitems 7ab), Sample 
      Size (subitem 8), Data Analysis (subitem 9a), Results (subitems 10abc), 
      Discussion (subitems 11abc), Disclosures (subitem 12a), Funding (subitem 12b), 
      Ethics (subitem 12c), Protocol (subitem 12d), and Data Availability (subitem 
      12e). The CHART checklist and corresponding methodological diagram were designed 
      to support key stakeholders including clinicians, researchers, editors, peer 
      reviewers, and readers in reporting, understanding, and interpreting the findings 
      of CHA studies.
CI  - Copyright © 2025 The Author(s). Published by Elsevier B.V. All rights reserved.
CN  - CHART Collaborative
FAU - Huo, Bright
AU  - Huo B
AD  - Division of General Surgery, Department of Surgery, McMaster University, 
      Hamilton, Canada. Electronic address: brighthuo@dal.ca.
FAU - Collins, Gary
AU  - Collins G
AD  - UK EQUATOR Centre, University of Oxford, Oxford, UK; Centre for Statistics in 
      Medicine, Nuffield Department of Orthopaedics, Rheumatology & Musculoskeletal 
      Sciences, Botnar Research Centre, University of Oxford, Oxford, UK.
FAU - Chartash, David
AU  - Chartash D
AD  - Department of Biomedical Informatics and Data Science, Yale University School of 
      Medicine, USA.
FAU - Thirunavukarasu, Arun
AU  - Thirunavukarasu A
AD  - Nuffield Department of Clinical Neurosciences, Medical Sciences Division, 
      University of Oxford, Oxford, UK.
FAU - Flanagin, Annette
AU  - Flanagin A
AD  - JAMA and JAMA Network, American Medical Association, USA.
FAU - Iorio, Alfonso
AU  - Iorio A
AD  - Department of Health Research Methods, Evidence, and Impact, Department of 
      Medicine, McMaster University, Canada.
FAU - Cacciamani, Giovanni
AU  - Cacciamani G
AD  - USC Institute of Urology and Catherine and Joseph Aresty, Department of Urology, 
      Keck School of Medicine, University of Southern California, Los Angeles, CA, USA; 
      Artificial Intelligence Center at USC Urology, USC Institute of Urology, 
      University of Southern California, Los Angeles, CA, USA.
FAU - Chen, Xi
AU  - Chen X
AD  - Sports Medicine Center, West China Hospital, Sichuan University, Chengdu, China; 
      Department of Orthopedics and Orthopedic Research Institute, West China Hospital, 
      Sichuan University, Chengdu, China.
FAU - Liu, Nan
AU  - Liu N
AD  - Duke-NUS Medical School, National University of Singapore, Singapore, Singapore.
FAU - Mathur, Piyush
AU  - Mathur P
AD  - Cleveland Clinic, Case Western Reserve University, USA.
FAU - Chan, An-Wen
AU  - Chan AW
AD  - Dept of Medicine, Women's College Research Institute, University of Toronto, 
      Canada.
FAU - Laine, Christine
AU  - Laine C
AD  - Annals of Internal Medicine, American College of Physicians, USA; American 
      College of Physicians, USA.
FAU - Pacella, Daniela
AU  - Pacella D
AD  - Department of Public Health, University of Naples Federico II, Italy.
FAU - Berkwits, Michael
AU  - Berkwits M
AD  - Director, Office of Science Dissemination, Office of Science, Centers for Disease 
      Control and Prevention, Atlanta, GA, USA.
FAU - Antoniou, Stavros A
AU  - Antoniou SA
AD  - Department of General Surgery, Papageorgiou General Hospital, Thessaloniki, 
      Greece.
FAU - Camaradou, Jennifer C
AU  - Camaradou JC
AD  - British Psychological Society, University of Plymouth, UK.
FAU - Canfield, Carolyn
AU  - Canfield C
AD  - Innovation Support Unit, Department of Family Practice, University of British 
      Columbia, Canada.
FAU - Mittelman, Michael
AU  - Mittelman M
AD  - Patient SME, Independent Cybersecurity Professional, USA.
FAU - Feeney, Timothy
AU  - Feeney T
AD  - The BMJ, London, UK; Department of Epidemiology, Gillings School of Global Public 
      Health, University of North Carolina at Chapel Hill, Chapel Hill, NC, USA.
FAU - Loder, Elizabeth
AU  - Loder E
AD  - The BMJ, London, UK; Department of Neurology, Brigham and Women's Hospital, 
      Boston, MA, USA.
FAU - Agha, Riaz
AU  - Agha R
AD  - International Journal of Surgery, USA; Eworkflow Ltd, London, UK.
FAU - Saha, Ashirbani
AU  - Saha A
AD  - Department of Oncology, McMaster University, Canada.
FAU - Mayol, Julio
AU  - Mayol J
AD  - Hospital Clinico San Carlos, Instituto de Investigación Sanitaria San Carlos, 
      Facultad de Medicina Universidad Complutense de Madrid, Spain.
FAU - Sunjaya, Anthony
AU  - Sunjaya A
AD  - The George Institute for Global Health, Tyree Institute of Health Engineering, 
      UNSW Engineering, School of Population Health, UNSW Medicine and Health, 
      Australia.
FAU - Harvey, Hugh
AU  - Harvey H
AD  - Hardian Health, UK.
FAU - Ng, Jeremy Y
AU  - Ng JY
AD  - Centre for Journalology, Ottawa Hospital Research Institute, Ottawa, Canada.
FAU - McKechnie, Tyler
AU  - McKechnie T
AD  - Division of General Surgery, Department of Surgery, McMaster University, 
      Hamilton, Canada.
FAU - Lee, Yung
AU  - Lee Y
AD  - Division of General Surgery, Department of Surgery, McMaster University, 
      Hamilton, Canada; Digestive Diseases Institute, Cleveland Clinic, Cleveland, OH, 
      USA.
FAU - Verma, Nipun
AU  - Verma N
AD  - Postgraduate Institute of Medical Education and Research, Chandigarh, India.
FAU - Stiglic, Gregor
AU  - Stiglic G
AD  - University of Maribor, Slovenia.
FAU - McCradden, Melissa
AU  - McCradden M
AD  - Australian Institute for Machine Learning (AIML), Australia.
FAU - Ramji, Karim
AU  - Ramji K
AD  - Phelix AI, Canada.
FAU - Boudreau, Vanessa
AU  - Boudreau V
AD  - Division of General Surgery, Department of Surgery, McMaster University, 
      Hamilton, Canada.
FAU - Ortenzi, Monica
AU  - Ortenzi M
AD  - Università Politecnica delle Marche, Clinica di Chirurgia Generale e d'Urgenza, 
      Italy.
FAU - Meerpohl, Joerg
AU  - Meerpohl J
AD  - Institute for Evidence in Medicine, Medical Center & Faculty of Medicine, 
      University of Freiburg, Germany; Cochrane Germany, Cochrane Germany Foundation, 
      Freiburg, Germany.
FAU - Vandvik, Per Olav
AU  - Vandvik PO
AD  - Cochrane Germany, Cochrane Germany Foundation, Freiburg, Germany; MAGIC Evidence 
      Ecosystem Foundation, Norway.
FAU - Agoritsas, Thomas
AU  - Agoritsas T
AD  - Department of Health Research Methods, Evidence, and Impact, Department of 
      Medicine, McMaster University, Canada; MAGIC Evidence Ecosystem Foundation, 
      Norway; University Hospitals of Geneva, Switzerland.
FAU - Samuel, Diana
AU  - Samuel D
AD  - The Lancet Digital Health, UK.
FAU - Frankish, Helen
AU  - Frankish H
AD  - The Lancet, UK.
FAU - Anderson, Michael
AU  - Anderson M
AD  - NIHR Clinical Lecturer, Health Organisation, Policy, Economics (HOPE), Centre for
[truncated: 169,721 more chars]
