# Supplementary material for: Large Language Model–Based Agents for Physical Activity and Cognitive Training: Scoping Review
Source: JMIR AI. 2026 Mar 12;5:e80123. doi: 10.2196/80123 (PMC12981376; doi:10.2196/80123)
Supplement: Multimedia Appendix 1 [file ai-v5-e80123-s001.zip › supplementary_materials_large_language_models_pa_ct_scoping_review/02_queries/023_queries_results/ieeexplore_K_K1K2K3_v2.ris]

TY  - CONF
TI  - A Study of Efficient Needs-Based Service Development Using Software Upcycling
T2  - 2024 IEEE/ACIS 22nd International Conference on Software Engineering Research, Management and Applications (SERA)
SP  - 193
EP  - 198
AU  - T. Nakata
AU  - S. Chen
AU  - S. Saiki
AU  - M. Nakamura
PY  - 2024
KW  - Automation
KW  - Keyword search
KW  - Personal digital devices
KW  - Software
KW  - Software development management
KW  - Software engineering
KW  - software development
KW  - software up cycling
KW  - re-quirement engineering
KW  - service
KW  - LLM
KW  - virtual agent
DO  - 10.1109/SERA61261.2024.10685626
JO  - 2024 IEEE/ACIS 22nd International Conference on Software Engineering Research, Management and Applications (SERA)
IS  - 
SN  - 2770-8209
VO  - 
VL  - 
JA  - 2024 IEEE/ACIS 22nd International Conference on Software Engineering Research, Management and Applications (SERA)
Y1  - 30 May-1 June 2024
AB  - In pursuit of realizing Society 5.0, this study explores efficient development methods for services tailored to individual user needs. The rapid evolution of digital devices and the diversification of user demographics have led to swiftly changing service needs, necessitating increased personalization. This research focuses on developing technologies that enable service development based on a deep understanding of specific user needs. By utilizing a virtual agent (VA)-based interactive need extraction system developed in previous research, and leveraging the Sharing Up cycling Cases with Context and Evaluation for Efficient Software Development System (SUCCEED System), we aim to automate the extraction of user needs and provide insights to developers. We propose an interactive need extraction method for novel, undeveloped services and a method for obtaining development cases based on these needs, thereby contributing to the efficiency of personalized service development approaches.
ER  - 
