# Supplementary material for: Large Language Model–Based Agents for Physical Activity and Cognitive Training: Scoping Review
Source: JMIR AI. 2026 Mar 12;5:e80123. doi: 10.2196/80123 (PMC12981376; doi:10.2196/80123)
Supplement: Multimedia Appendix 1 [file ai-v5-e80123-s001.zip › supplementary_materials_large_language_models_pa_ct_scoping_review/02_queries/023_queries_results/ieeexplore_A_K1K2K3_v2.ris]

TY  - CONF
TI  - Dataset Alignment for Fine-Tuning Large Language Models for PJOK Educational Chatbot
T2  - 2024 Ninth International Conference on Informatics and Computing (ICIC)
SP  - 1
EP  - 6
AU  - V. C. Mawardi
AU  - J. M. Kevin Jonathan
AU  - J. Syahwalina
AU  - S. Monika
AU  - S. Widoatmodjo
AU  - E. Wijaya
PY  - 2024
KW  - Training
KW  - Accuracy
KW  - Large language models
KW  - User interfaces
KW  - Data collection
KW  - Chatbots
KW  - Data models
KW  - Tokenization
KW  - Informatics
KW  - Sports
KW  - chatbot
KW  - BERT
KW  - dataset alignment
KW  - elementary
KW  - PJOK
DO  - 10.1109/ICIC64337.2024.10956758
JO  - 2024 Ninth International Conference on Informatics and Computing (ICIC)
IS  - 
SN  - 
VO  - 
VL  - 
JA  - 2024 Ninth International Conference on Informatics and Computing (ICIC)
Y1  - 24-25 Oct. 2024
AB  - BERT is one of the methods in LLMs that can be used to build chatbots. The resulting chatbot is like a question-and-answer system. There are three main stages in adapting BERT for a specific domain: dataset collection, creation, and fine-tuning. BERT is one of the models that has been pre-trained on a very large corpus of text. For Indonesian, there is already IndoBert which has been pre-trained with 220 million words. If it can be adapted to a specific domain, then BERT needs to be fine-tuned with a new dataset that must be prepared in advance. In this research, a chatbot was created using the BERT method and collecting a dataset of PJOK subjects. In this research, a dataset was collected to meet the needs of an educational chatbot in the field of sports and health for elementary school students. The dataset collection involved students, teachers, and student assistants to align it with elementary school textbooks. The result of this research is an alignment dataset containing 300 elementary school physical education (PJOK) questions, complete with context sourced from textbooks. This research successfully produced an alignment dataset with an accuracy of 84 percent.
ER  - 


TY  - CONF
TI  - SMSavvy - A System to Enhance the Capabilities of Feature Phones Using Automation
T2  - 2024 International Conference on Electronics, Computing, Communication and Control Technology (ICECCC)
SP  - 1
EP  - 7
AU  - A. Datta
AU  - J. Pinto
PY  - 2024
KW  - Cloud computing
KW  - Technological innovation
KW  - Automation
KW  - Standards organizations
KW  - Prototypes
KW  - Organizations
KW  - Developing countries
KW  - Automation
KW  - Feature Phones
KW  - Web Scraping
KW  - Short Message Service Automation
DO  - 10.1109/ICECCC61767.2024.10593854
JO  - 2024 International Conference on Electronics, Computing, Communication and Control Technology (ICECCC)
IS  - 
SN  - 
VO  - 
VL  - 
JA  - 2024 International Conference on Electronics, Computing, Communication and Control Technology (ICECCC)
Y1  - 2-3 May 2024
AB  - A large part of our daily lives is spent online, consuming services provided over the Internet. Most Institutions and Corporate Organizations both private and public rely on the Internet to discern critical information, services and utilities. The Internet has thus become a central figure governing human life. Connectivity to the Internet however requires relevant hardware and network infrastructure. Basic knowledge of the web is also critical to navigating through the Internet. Access to Internet capable devices, adequate network infrastructure and basic knowhow of using the web are the main hindrances faced by developing countries like India in extending the outreach of the Internet. Individuals within lower income brackets are notably impacted by the three aforementioned factors. This results in a scenario where they possess feature phones or outdated mobile devices that lack compatibility with contemporary internet standards. Additionally, the financial constraints they face often render them unable to afford high-speed internet data plans. This digital disparity significantly restricts their access to the advantages of the digital landscape. In this Paper we aim to develop a prototype, which we call SMSavvy that can help provide access to Artificial Intelligence powered chatbots such as ChatGPT through short message service (SMS) interface in feature phones. We do this by using Desktop Automation and Webscraping. An Automation script running on a remote server connected to the internet carries out the request received through SMS from the feature phone. It scrapes the response from the AI chatbot and encapsulates it into an SMS before sending it back to the user. By doing this, reliance on fast internet is overcome and so is the need to purchase expensive internet capable devices curtailed. This prototype can pave the way for more sophisticated and larger cloud based SMS automation systems.
ER  - 
