# Supplementary material for: Large Language Model–Based Agents for Physical Activity and Cognitive Training: Scoping Review
Source: JMIR AI. 2026 Mar 12;5:e80123. doi: 10.2196/80123 (PMC12981376; doi:10.2196/80123)
Supplement: Multimedia Appendix 1 [file ai-v5-e80123-s001.zip › supplementary_materials_large_language_models_pa_ct_scoping_review/02_queries/023_queries_results/scopus_K1K2K4_TAK_results.ris]

TY  - CONF
AU  - Mirheidari, B.
AU  - Pan, Y.
AU  - Blackburn, D.
AU  - O'Malley, R.
AU  - Christensen, H.
TI  - Identifying cognitive impairment using sentence representation vectors
PY  - 2021
T2  - Proceedings of the Annual Conference of the International Speech Communication Association, INTERSPEECH
VL  - 1
SP  - 186
EP  - 190
DO  - 10.21437/Interspeech.2021-915
UR  - https://www.scopus.com/inward/record.uri?eid=2-s2.0-85119496461&doi=10.21437%2fInterspeech.2021-915&partnerID=40&md5=feee06ec13cfeddbf497c7d7536d882a
AD  - Department of Computer Science, University of Sheffield, Sheffield, United Kingdom
AD  - Sheffield Institute for Translational Neuroscience (SITraN), University of Sheffield, Sheffield, United Kingdom
AB  - The widely used word vectors can be extended at the sentence level to perform a wide range of natural language processing (NLP) tasks. Recently the Bidirectional Encoder Representations from Transformers (BERT) language representation achieved state-of-the-art performance for these applications. The model is trained with punctuated and well-formed (writ-ten) text, however, the performance of the model drops significantly when the input text is the - erroneous and unpunctuated- output of automatic speech recognition (ASR).We use a sliding window and averaging approach for pre-processing text for BERT to extract features for classifying three diagnostic categories relating to cognitive impairment: neurodegenerative dis-order (ND), mild cognitive impairment (MCI), and healthy controls (HC). The in-house dataset contains the audio recordings of an intelligent virtual agent (IVA) who asks the participants several conversational questions prompts in addition to giving a picture description prompt. For the three-way classification, we achieve a 73.88% F-score (accuracy: 76.53%) using the pre-trained, uncased base BERT and for the two-way classifier (HCvs. ND) we achieve 89.80% (accuracy: 90%). We further improve these by using a prompt selection technique, reaching the F-scores of 79.98% (accuracy: 81.63%) and 93.56% (accuracy:93.75%) respectively. Copyright © 2021 ISCA.
KW  - Dementia detection
KW  - Language representation
KW  - Processing of pathological speech
KW  - Speech recognition
KW  - Audio recordings
KW  - Character recognition
KW  - Natural language processing systems
KW  - Neurodegenerative diseases
KW  - Speech communication
KW  - Speech processing
KW  - Cognitive impairment
KW  - Dementia detection
KW  - F-score
KW  - Language representation
KW  - Neurodegenerative
KW  - Pathological speech
KW  - Processing of pathological speech
KW  - Sentence level
KW  - State-of-the-art performance
KW  - Word vectors
KW  - Speech recognition
PB  - International Speech Communication Association
SN  - 2308457X (ISSN); 978-171383690-2 (ISBN)
LA  - English
J2  - Proc. Annu. Conf. Int. Speech. Commun. Assoc., INTERSPEECH
M3  - Conference paper
DB  - Scopus
N1  - Export Date: 18 March 2025; Cited By: 2; Conference name: 22nd Annual Conference of the International Speech Communication Association, INTERSPEECH 2021; Conference date: 30 August 2021 through 3 September 2021; Conference code: 173493
ER  -

TY  - JOUR
AU  - Saeidnia, H.R.
AU  - Kozak, M.
AU  - Lund, B.D.
AU  - Hassanzadeh, M.
TI  - Evaluation of ChatGPT’s responses to information needs and information seeking of dementia patients
PY  - 2024
T2  - Scientific Reports
VL  - 14
IS  - 1
C7  - 10273
DO  - 10.1038/s41598-024-61068-5
UR  - https://www.scopus.com/inward/record.uri?eid=2-s2.0-85192053232&doi=10.1038%2fs41598-024-61068-5&partnerID=40&md5=e30f0bc94f848c948622b75fadfd5cb5
AD  - Department of Knowledge and Information Science, Tarbiat Modares University, Tehran, Iran
AD  - Department of Media, Journalism and Social Communication, University of Information Technology and Management in Rzeszow, Rzeszow, Poland
AD  - Department of Information Science, University of North Texas, Denton, United States
AB  - Many people in the advanced stages of dementia require full-time caregivers, most of whom are family members who provide informal (non-specialized) care. It is important to provide these caregivers with high-quality information to help them understand and manage the symptoms and behaviors of dementia patients. This study aims to evaluate ChatGPT, a chatbot built using the Generative Pre-trained Transformer (GPT) large language model, in responding to information needs and information seeking of such informal caregivers. We identified the information needs of dementia patients based on the relevant literature (22 articles were selected from 2442 retrieved articles). From this analysis, we created a list of 31 items that describe these information needs, and used them to formulate 118 relevant questions. We then asked these questions to ChatGPT and investigated its responses. In the next phase, we asked 15 informal and 15 formal dementia-patient caregivers to analyze and evaluate these ChatGPT responses, using both quantitative (questionnaire) and qualitative (interview) approaches. In the interviews conducted, informal caregivers were more positive towards the use of ChatGPT to obtain non-specialized information about dementia compared to formal caregivers. However, ChatGPT struggled to provide satisfactory responses to more specialized (clinical) inquiries. In the questionnaire study, informal caregivers gave higher ratings to ChatGPT's responsiveness on the 31 items describing information needs, giving an overall mean score of 3.77 (SD 0.98) out of 5; the mean score among formal caregivers was 3.13 (SD 0.65), indicating that formal caregivers showed less trust in ChatGPT's responses compared to informal caregivers. ChatGPT’s responses to non-clinical information needs related to dementia patients were generally satisfactory at this stage. As this tool is still under heavy development, it holds promise for providing even higher-quality information in response to information needs, particularly when developed in collaboration with healthcare professionals. Thus, large language models such as ChatGPT can serve as valuable sources of information for informal caregivers, although they may not fully meet the needs of formal caregivers who seek specialized (clinical) answers. Nevertheless, even in its current state, ChatGPT was able to provide responses to some of the clinical questions related to dementia that were asked. © The Author(s) 2024.
KW  - ChatGPT
KW  - Dementia
KW  - Information need
KW  - Information seeking
KW  - Large language model
KW  - Aged
KW  - Caregivers
KW  - Dementia
KW  - Female
KW  - Humans
KW  - Information Seeking Behavior
KW  - Male
KW  - Middle Aged
KW  - Needs Assessment
KW  - Surveys and Questionnaires
KW  - aged
KW  - caregiver
KW  - dementia
KW  - female
KW  - human
KW  - information seeking
KW  - male
KW  - middle aged
KW  - needs assessment
KW  - psychology
KW  - questionnaire
PB  - Nature Research
SN  - 20452322 (ISSN)
C2  - 38704403
LA  - English
J2  - Sci. Rep.
M3  - Article
DB  - Scopus
N1  - Export Date: 18 March 2025; Cited By: 6; Correspondence Address: H.R. Saeidnia; Department of Knowledge and Information Science, Tarbiat Modares University, Tehran, Iran; email: hamidrezasaednia@gmail.com; M. Hassanzadeh; Department of Knowledge and Information Science, Tarbiat Modares University, Tehran, Iran; email: hasanzadeh@modares.ac.ir
ER  -

TY  - JOUR
AU  - Datta, S.
AU  - Lee, K.
AU  - Paek, H.
AU  - Manion, F.J.
AU  - Ofoegbu, N.
AU  - Du, J.
AU  - Li, Y.
AU  - Huang, L.-C.
AU  - Wang, J.
AU  - Lin, B.
AU  - Xu, H.
AU  - Wang, X.
TI  - AutoCriteria: A generalizable clinical trial eligibility criteria extraction system powered by large language models
PY  - 2024
T2  - Journal of the American Medical Informatics Association
VL  - 31
IS  - 2
SP  - 375
EP  - 385
DO  - 10.1093/jamia/ocad218
UR  - https://www.scopus.com/inward/record.uri?eid=2-s2.0-85182789755&doi=10.1093%2fjamia%2focad218&partnerID=40&md5=7faff15822a4698a35da2e0cf8144e77
AD  - Melax Technologies, Houston, 77030, TX, United States
AD  - Regeneron Pharmaceuticals, Tarrytown, 10591, NY, United States
AD  - Yale School of Medicine, New Haven, 06511, CT, United States
AB  - Objectives: We aim to build a generalizable information extraction system leveraging large language models to extract granular eligibility criteria information for diverse diseases from free text clinical trial protocol documents. We investigate the model's capability to extract criteria entities along with contextual attributes including values, temporality, and modifiers and present the strengths and limitations of this system. Materials and Methods: The clinical trial data were acquired from https://ClinicalTrials.gov/. We developed a system, AutoCriteria, which comprises the following modules: preprocessing, knowledge ingestion, prompt modeling based on GPT, postprocessing, and interim evaluation. The final system evaluation was performed, both quantitatively and qualitatively, on 180 manually annotated trials encompassing 9 diseases. Results: AutoCriteria achieves an overall F1 score of 89.42 across all 9 diseases in extracting the criteria entities, with the highest being 95.44 for nonalcoholic steatohepatitis and the lowest of 84.10 for breast cancer. Its overall accuracy is 78.95% in identifying all contextual information across all diseases. Our thematic analysis indicated accurate logic interpretation of criteria as one of the strengths and overlooking/neglecting the main criteria as one of the weaknesses of AutoCriteria. Discussion: AutoCriteria demonstrates strong potential to extract granular eligibility criteria information from trial documents without requiring manual annotations. The prompts developed for AutoCriteria generalize well across different disease areas. Our evaluation suggests that the system handles complex scenarios including multiple arm conditions and logics. Conclusion: AutoCriteria currently encompasses a diverse range of diseases and holds potential to extend to more in the future. This signifies a generalizable and scalable solution, poised to address the complexities of clinical trial application in real-world settings.  © 2023 The Author(s). Published by Oxford University Press on behalf of the American Medical Informatics Association.
KW  - clinical trial eligibility criteria
KW  - GPT-4
KW  - information extraction
KW  - large language model
KW  - natural language processing
KW  - zero-shot prompting
KW  - Breast Neoplasms
KW  - Eligibility Determination
KW  - Female
KW  - Humans
KW  - Information Storage and Retrieval
KW  - Language
KW  - Natural Language Processing
KW  - Alzheimer disease
KW  - Article
KW  - artificial intelligence chatbot
KW  - autocriteria
KW  - breast cancer
KW  - clinical trial (topic)
KW  - clinical trial protocol
KW  - comorbidity
KW  - controlled study
KW  - Crohn disease
KW  - data accuracy
KW  - data extraction
KW  - eligibility criteria
KW  - gold standard
KW  - homozygous familial hypercholesterolemia
KW  - human
KW  - large language model
KW  - liver transplantation
KW  - multiple myeloma
KW  - natural language processing
KW  - nonalcoholic steatohepatitis
KW  - prediction
KW  - pulmonary hypertension
KW  - qualitative analysis
KW  - quantitative analysis
KW  - sickle cell anemia
KW  - systemic therapy
KW  - ulcerative colitis
KW  - breast tumor
KW  - eligibility
KW  - female
KW  - information retrieval
KW  - language
KW  - natural language processing
KW  - procedures
PB  - Oxford University Press
SN  - 10675027 (ISSN)
C2  - 37952206
LA  - English
J2  - J. Am. Med. Informatics Assoc.
M3  - Article
DB  - Scopus
N1  - Export Date: 18 March 2025; Cited By: 17; Correspondence Address: X. Wang; Melax Technologies, Houston, 2450 Holcombe Blvd Suite 112, 77030, United States; email: xw108@caa.columbia.edu; CODEN: JAMAF
ER  -

TY  - CONF
AU  - Bennett, C.C.
TI  - Findings from Studies on English-Based Conversational AI Agents (including ChatGPT) Are Not Universal
PY  - 2024
T2  - Proceedings of the 6th Conference on ACM Conversational User Interfaces, CUI 2024
C7  - 41
DO  - 10.1145/3640794.3665879
UR  - https://www.scopus.com/inward/record.uri?eid=2-s2.0-85199572301&doi=10.1145%2f3640794.3665879&partnerID=40&md5=7e5763fd4eb5aefaeac90c1099c2dd33
AD  - Department of Computing and Digital Media, DePaul University, Chicago, IL, United States
AB  - A common, but largely untested, assumption in artificial intelligence (AI) and speech systems is that results from experiments using only the English language as the communication medium will hold true across any other language or cultural context. We argue here, based on emerging recent scientific evidence, that such an assumption appears to be invalid. In fact, there appear to be stark differences across languages and cultures when experiments are conducted using the same artificial speech system setup to be able to communicate in more than one language. Moreover, using those AI systems with bilingual human speakers shows that their behavior, social cues, and communication patterns change when language "code-switching"occurs within the same experiment session. To illustrate our point further, in the second half of the paper we give the specific example of ChatGPT (as the backbone speech content for artificial speech systems) being used for older adults with dementia and Alzheimer's, who often have altered speech patterns (e.g. slurred pronunciation). There are emerging reports from such research of severe limitations of ChatGPT in such contexts, which highlights the dangers of assuming findings from a narrow range of linguistic and/or cultural contexts can fully capture some universal truths about human communication with artificial agents. Finally, we point out that the reluctance of scientific journals and conferences to publish negative results means many of those emerging reports are only being reported anecdotally, which is problematic for the field of conversational user interfaces (CUI). © 2024 Owner/Author.
KW  - Artificial Agents
KW  - Bilingualism
KW  - Dementia
KW  - Experimental Bias
KW  - Language
KW  - Speech Systems
KW  - Behavioral research
KW  - Neurodegenerative diseases
KW  - Speech communication
KW  - Artificial agents
KW  - Artificial intelligence agent
KW  - Artificial intelligence systems
KW  - Bilingualism
KW  - Cultural context
KW  - Dementia
KW  - English languages
KW  - Experimental bias
KW  - Language
KW  - Speech systems
KW  - User interfaces
PB  - Association for Computing Machinery, Inc
SN  - 979-840070511-3 (ISBN)
LA  - English
J2  - Proc. Conf. ACM Conversat. User Interfaces, CUI
M3  - Conference paper
DB  - Scopus
N1  - Export Date: 18 March 2025; Cited By: 2; Correspondence Address: C.C. Bennett; Department of Computing and Digital Media, DePaul University, Chicago, United States; email: cbenne33@depaul.edu; Conference name: 6th Conference on ACM Conversational User Interfaces, CUI 2024; Conference date: 8 July 2024 through 10 July 2024; Conference code: 200901
ER  -

TY  - JOUR
AU  - Johnvictor, A.C.
AU  - Poonkodi, M.
AU  - Sankar, N.P.
AU  - Thinesh, V.S.
TI  - TinyML-Based Lightweight AI Healthcare Mobile Chatbot Deployment
PY  - 2024
T2  - Journal of Multidisciplinary Healthcare
VL  - 17
SP  - 5091
EP  - 5104
DO  - 10.2147/JMDH.S483247
UR  - https://www.scopus.com/inward/record.uri?eid=2-s2.0-85209875376&doi=10.2147%2fJMDH.S483247&partnerID=40&md5=0f683a64c13f3dc4447d6681e6b24d2b
AD  - School of Computer Science and Engineering, Vellore Institute of Technology, Tamil Nadu, Chennai, India
AD  - Arista Networks Pvt Ltd, Bangalore, India
AB  - Introduction: In healthcare applications, AI-driven innovations are set to revolutionise patient interactions and care, with the aim of improving patient satisfaction. Recent advancements in Artificial Intelligence have significantly affected nursing, assistive management, medical diagnoses, and other critical medical procedures. Purpose: Many artificial intelligence (AI) solutions operate online, posing potential risks to patient data security. To address these security concerns and ensure swift operation, this study has developed a chatbot tailored for hospital environments, running on a local server, and utilising TinyML for processing patient data. Patients and Methods: Edge computing technology enables secure on-site data processing. The implementation includes patient identification using a Histogram of Gradient (HOG)-based classification, followed by basic patient care tasks, such as temperature measurement and demographic recording. Results: The classification accuracy of patient detection was 95.8%. An autonomous temperature-sensing unit equipped with a medical-grade infrared temperature scanner detected and recorded patient temperature. Following the temperature assessment, the tinyML-powered chatbot engaged patients in a series of questions customised by doctors to train the model for diagnostic scenarios. Patients’ responses, recorded as “yes” or “no”, are stored and printed in their case sheet. The accuracy of the TinyML model is 95.3% and the on-device processing time is 217 ms. The implemented TinyML model uses only 8.8Kb RAM and 50.3Kb Flash memory, with a latency of only 4 ms. Conclusion: Each patient was assigned a unique ID, and their data were securely stored for further consultation and diagnosis via hospital management. This research demonstrates faster patient data recording and increased security compared to existing AI-based healthcare solutions, as all processes occur within the local host. © 2024 Johnvictor et al.
KW  - assistive management
KW  - autonomous robot
KW  - edge computing
KW  - healthcare
KW  - HOG descriptors
KW  - accuracy
KW  - algorithm
KW  - Article
KW  - artificial intelligence
KW  - burnout
KW  - cancer screening
KW  - caregiver
KW  - computer analysis
KW  - convolutional neural network
KW  - data processing
KW  - dementia
KW  - discrete Fourier transform
KW  - exercise
KW  - feature extraction
KW  - female
KW  - Fourier transform
KW  - health care personnel
KW  - health care system
KW  - health service
KW  - histogram
KW  - hospital management
KW  - human
KW  - large language model
KW  - lung cancer
KW  - machine learning
KW  - male
KW  - medical error
KW  - medical record
KW  - medication compliance
KW  - patient care
KW  - patient coding
KW  - patient identification
KW  - patient satisfaction
KW  - rectum cancer
KW  - stomach cancer
KW  - support vector machine
KW  - temperature
KW  - temperature measurement
KW  - training
KW  - uterine cervix cancer
PB  - Dove Medical Press Ltd
SN  - 11782390 (ISSN)
LA  - English
J2  - J. Multidiscip.Healthc.
M3  - Article
DB  - Scopus
N1  - Export Date: 18 March 2025; Cited By: 2; Correspondence Address: A.C. Johnvictor; School of Computer Science and Engineering, Vellore Institute of Technology, Chennai, Chennai campus, Kelambakkam-Vandalur Road, Rajan Nagar, 600127, India; email: anitachristaline.j@vit.ac.in
ER  -

TY  - CONF
AU  - Gilman, E.S.
AU  - Kot, S.
AU  - Engineer, M.
AU  - Dixon, E.
TI  - Training Adults with Mild to Moderate Dementia in ChatGPT: Exploring Best Practices
PY  - 2024
T2  - ACM International Conference Proceeding Series
SP  - 101
EP  - 106
DO  - 10.1145/3640544.3645230
UR  - https://www.scopus.com/inward/record.uri?eid=2-s2.0-85199577043&doi=10.1145%2f3640544.3645230&partnerID=40&md5=2530d474b3d04d0d1a4545aaef56e15f
AD  - Clemson University, Clemson, SC, United States
AB  - In the realm of generative AI applications, explicitly focusing on LLM-driven conversational agents, there exists a notable gap in addressing the needs of individuals with disabilities, including those with dementia. This oversight raises concerns regarding equity and accessibility in deploying potentially beneficial assistive technologies. This paper seeks to form best practices for instructing individuals with mild to moderate dementia on integrating assistive technology, in this case ChatGPT 3.5 (a conversational AI), into their daily activities. The research, conducted through remote focus groups and optional individual training sessions, identified three key best practices: 1) implementing conversational learning in groups, 2) facilitating proxy interactions, and 3) providing 1-on-1 guided walkthroughs. These findings not only contribute best practices for instructing individuals with cognitive differences in using emerging text-based LLM-driven conversational agents but also emphasize the potential for inclusive design of AI systems tailored for people with mild to moderate dementia. The study underscores the interest and capability of individuals with dementia to learn and interact with LLM-driven conversational agents, offering insights into incorporating such technology into their lives. © 2024 Owner/Author.
KW  - ChatGPT
KW  - Dementia
KW  - Technology Training
KW  - Text-based LLM-driven Conversational Agents
KW  - Neurodegenerative diseases
KW  - AI applications
KW  - Assistive technology
KW  - Best practices
KW  - ChatGPT
KW  - Conversational agents
KW  - Daily activity
KW  - Dementia
KW  - Focus groups
KW  - Technology training
KW  - Text-based LLM-driven conversational agent
KW  - Chatbots
PB  - Association for Computing Machinery
SN  - 979-840070509-0 (ISBN)
LA  - English
J2  - ACM Int. Conf. Proc. Ser.
M3  - Conference paper
DB  - Scopus
N1  - Export Date: 18 March 2025; Cited By: 3; Correspondence Address: E.S. Gilman; Clemson University, Clemson, United States; email: esgeorg@clemson.edu; Conference name: 29th International Conference on Intelligent User Interfaces, IUI 2024; Conference date: 18 March 2024 through 21 March 2024; Conference code: 202451
ER  -

TY  - JOUR
TI  - 15th International Conference on Ubiquitous Computing and Ambient Intelligence, UCAmI 2023
PY  - 2023
T2  - Lecture Notes in Networks and Systems
VL  - 841 LNNS
UR  - https://www.scopus.com/inward/record.uri?eid=2-s2.0-85178647783&partnerID=40&md5=faed9cfa4379fd91421d451e274243a7
AB  - The proceedings contain 88 papers. The special focus in this conference is on Ubiquitous Computing and Ambient Intelligence. The topics include: Towards a Digital and Ubiquitous Ecosystem of Mobile Technology-Based Solutions to Facilitate Data Management Based on Sustainable Development Goals; towards Abnormal Behaviour Detection on Elderly People at Home Through Smart Plugs and Its Relationship with Activities of Daily Living; a Framework for Managing the Experimental Evaluation of Ambient Assisted Living Systems; towards a Virtual Reality Visualization of Hand-Object Interactions to Support Remote Physical Therapy; Creating Personalized Verbal Human-Robot Interactions Using LLM with the Robot Mini; Automation of Error Recognition in Therapies Executions Based on ECogFun-VR; walkability for Active Aging: Factors and Features for an Adapted Trip Planning; predicting User Adoption and Attrition of Digital Health; a Distributed Cognition Approach to Understanding Compensatory Calendaring Cognitive Systems of Older Adults with Mild Cognitive Impairment and Their Care Partners; A Reinforcement Learning Algorithm for Improving the Generation of Telerehabilitation Activities of ABI Patients; Using Generative AI to Assist with Technology Adoption Assessment; “Why Did You Say That?”: Understanding Explainability in Conversational AI Systems for Older Adults with Mild Cognitive Impairment (MCI); proposal of a Device for Obstacle Detection Applied to Visually Impaired People; transforming Elderly Care Through Ethical and Social Evaluation of Intelligent Activity Recognition Systems in Nursing Homes; investigating Motivational Factors Influencing Users’ Consumption of Video Streaming Services: A Human Factor Perspective; translation and Validation of the AttrakDiff User Experience Questionnaire to Spanish; The Mind in Virtual Meetings: Comparing VR and Video Conferencing Environments Through Experiential Impact Assessment and EEG Analysis; human-Centered Navigation Systems: A Systematic Literature Review; Proactivity in Conversational Assistants: The mPLiCA Model Based on a Systematic Literature Review.
A2  - Bravo J.
A2  - Urzáiz G.
PB  - Springer Science and Business Media Deutschland GmbH
SN  - 23673370 (ISSN); 978-303148589-3 (ISBN)
LA  - English
J2  - Lect. Notes Networks Syst.
M3  - Conference review
DB  - Scopus
N1  - Export Date: 18 March 2025; Cited By: 0; Conference name: 15th International Conference on Ubiquitous Computing and Ambient Intelligence, UCAmI 2023; Conference date: 28 November 2023 through 29 November 2023; Conference code: 304769
ER  -

TY  - JOUR
TI  - 14th International Conference in Methodologies and intelligent Systems for Techhnology Enhanced Learning, MIS4TEL 2024
PY  - 2024
T2  - Lecture Notes in Networks and Systems
VL  - 1171 LNNS
UR  - https://www.scopus.com/inward/record.uri?eid=2-s2.0-85218976135&partnerID=40&md5=921ebf4a65993b349af3f59ce8fef138
AB  - The proceedings contain 30 papers. The special focus in this conference is on Methodologies and intelligent Systems for Techhnology Enhanced Learning. The topics include: A Systematic Literature Review on Applicability of Robot Assistants in Higher Education; Generative AI: Simplifying Text for Cognitive Impairments and Non-native Speakers; a Study on Analyzing Classroom Teaching Questions Supported by Generative Artificial Intelligence; Practical Use of AI-Based Learning Recommendations in Higher Education; exploiting Collaboration to Engage High-School Learners in Experiencing Sensors and Actuators; Identity Shield: Cultivating Privacy Awareness Through AR for Young Adults; exploring an Artificial Intelligence Model Based on Integer Linear Programming for Allocating Students to Industry Placements; The Fading of F(AI)th: Tracing the Technological Promises of a Wellbeing App in K-12 Education; democratizing Gamification Strategy Design on Multitenant Platforms Through a Low-Code Approach; intelligent Interface: Enhancing Lecture Engagement with Didactic Activity Summaries; Eliciting and Empowering Teachers’ AI Literacy: The Devil is in the Detail; ChatGPT as a Learning Aid for an Introductory Programming Course; exploring the Potential of Immersive Web Environments in Education: Teachers’ Perspectives and Experiences; Learning Swedish with AI: Exploring Multimodal Learning Analytics in Spoken Language Acquisition; SeriousGXcraft: An Innovative Framework for Multidisciplinary Serious Game Development Powered by XML; Alignment of Learning Design with Learning Analytics: Case of MOODLE Blended Learning Course in Higher Education; teaching Dataset Creation in a Classroom Environment; counting Triangles with 3D Printed Didactic Materials for People with Visual Impairment; turning the Gaze Inwards: Exploring Simulator Instructors’ Professional Vision Through Eye-Tracking and Stimulated Recall Interviews; storytelling with Technology-Enhanced Artefacts: A Literature Review of Toolkits for Children; herding Cats: Assessing Complex Procedural and Tacit Knowledge with Multi-agent Simulations; cybot: A Chatbot for Teaching and Testing Cybersecurity Courses.
A2  - Herodotou C.
A2  - Papavlasopoulou S.
A2  - Santos C.
A2  - Milrad M.
A2  - Otero N.
A2  - Vittorini P.
A2  - Gennari R.
A2  - Di Mascio T.
A2  - Temperini M.
A2  - De la Prieta F.
PB  - Springer Science and Business Media Deutschland GmbH
SN  - 23673370 (ISSN); 978-303173537-0 (ISBN)
LA  - English
J2  - Lect. Notes Networks Syst.
M3  - Conference review
DB  - Scopus
N1  - Export Date: 18 March 2025; Cited By: 0; Conference name: 14th International Conference in Methodologies and intelligent Systems for Techhnology Enhanced Learning, MIS4TEL 2024; Conference date: 26 June 2024 through 28 June 2024; Conference code: 324789
ER  -

TY  - CONF
AU  - Butala, Y.P.
AU  - Garg, S.
AU  - Banerjee, P.
AU  - Misra, A.
TI  - ProMISe: A Proactive Multi-turn Dialogue Dataset for Information-seeking Intent Resolution
PY  - 2024
T2  - EACL 2024 - 18th Conference of the European Chapter of the Association for Computational Linguistics, Findings of EACL 2024
SP  - 1774
EP  - 1789
UR  - https://www.scopus.com/inward/record.uri?eid=2-s2.0-85188708620&partnerID=40&md5=86a4aeaa502c8d0812414f5d452ca4cf
AD  - Carnegie Mellon University, United States
AD  - Meta AI, United States
AD  - Amazon Alexa AI, United States
AB  - Users of AI-based virtual assistants and search systems encounter challenges in articulating their intents while seeking information on unfamiliar topics, possibly due to complexity of the user’s intent or the lack of meta-information on the topic. We posit that an iterative suggested question-answering (SQA) conversation can improve the trade-off between the satisfaction of the user’s intent while keeping the information exchange natural and cognitive load of the interaction minimal on the users. In this paper, we evaluate a novel setting ProMISe by means of a sequence of interactions between a user, having a predefined information-seeking intent, and an agent that generates a set of SQA pairs at each step to aid the user to get closer to their intent. We simulate this two-player setting to create a multi-turn conversational dataset of SQAs and user choices (1025 dialogues comprising 4453 turns and 17812 SQAs) using human-feedback, chain-of-thought prompting and web-retrieval augmented large language models. We evaluate the quality of the SQs in the dataset on attributes such as diversity, specificity, grounding, etc, and benchmark the performance of different language models for the task of replicating user behavior. © 2024 Association for Computational Linguistics.
KW  - Behavioral research
KW  - Computational linguistics
KW  - Economic and social effects
KW  - Information use
KW  - Large datasets
KW  - Quality control
KW  - Search engines
KW  - Information exchanges
KW  - Information seeking
KW  - Language model
KW  - Meta information
KW  - Multi-turn
KW  - Question Answering
KW  - Search system
KW  - Trade off
KW  - Virtual assistants
KW  - Virtual search
KW  - Benchmarking
A2  - Graham Y.
A2  - Purver M.
A2  - Purver M.
PB  - Association for Computational Linguistics (ACL)
SN  - 979-889176093-6 (ISBN)
LA  - English
J2  - EACL - Conf. Eur. Chapter Assoc. Comput. Linguist., Find. EACL
M3  - Conference paper
DB  - Scopus
N1  - Export Date: 18 March 2025; Cited By: 0; Correspondence Address: S. Garg; Meta AI, United States; email: sidgarg@meta.com; Conference name: 18th Conference of the European Chapter of the Association for Computational Linguistics, EACL 2024 - Findings of EACL 2024; Conference date: 17 March 2024 through 22 March 2024; Conference code: 198141
ER  -

TY  - CONF
AU  - Thiede, C.
AU  - Taeumel, M.
AU  - Böhme, L.
AU  - Hirschfeld, R.
TI  - Talking to Objects in Natural Language: Toward Semantic Tools for Exploratory Programming
PY  - 2024
T2  - Onward! 2024 - Proceedings of the 2024 ACM SIGPLAN International Symposium on New Ideas, New Paradigms, and Reflections on Programming and Software, Co-located with: SPLASH 2024
SP  - 68
EP  - 84
DO  - 10.1145/3689492.3690049
UR  - https://www.scopus.com/inward/record.uri?eid=2-s2.0-85212583738&doi=10.1145%2f3689492.3690049&partnerID=40&md5=189c9ece085ca7144790670d6c7d648c
AD  - Hasso Plattner Institute, University of Potsdam, Germany
AB  - In exploratory programming, programmers often face a semantic gap between their high-level understanding and the low-level interfaces available for interacting with objects in a system. That is, technical object structure and behavior need to be interpreted as abstract domain concepts, which then increases cognitive load and thus impedes exploration progress. We propose semantic object interfaces that bridge this gap by enabling contextual, natural-language conversations with objects. Our approach leverages an exploratory programming agent powered by a large language model (LLM) to translate natural-language questions into low-level experiments and provide high-level answers. We describe a framework for integrating semantic object interfaces into existing exploratory programming systems, including a prototype implementation in Squeak/Smalltalk using GPT-4o. We showcase the potential of semantic object interfaces through case studies and discuss their feasibility, limitations, and impact on the programming experience. While challenges remain, our approach promises to reduce mental effort and empower programmers to explore and understand systems at a higher level of abstraction for a better programming experience. © 2024 Owner/Author.
KW  - ChatGPT
KW  - conversational agents
KW  - exploratory programming
KW  - generative AI
KW  - LLMs
KW  - natural-language programming
KW  - object-oriented programming
KW  - semantic tools
KW  - Smalltalk
KW  - Application programming interfaces (API)
KW  - Modeling languages
KW  - Object oriented programming
KW  - Semantics
KW  - Structured programming
KW  - ChatGPT
KW  - Conversational agents
KW  - Exploratory programming
KW  - Generative AI
KW  - LLM
KW  - Natural languages
KW  - Natural-language programming
KW  - Objectoriented programming (OOP)
KW  - Semantic tool
KW  - Smalltalk
KW  - Chatbots
A2  - Edwards J.
A2  - Taeumel M.
PB  - Association for Computing Machinery, Inc
SN  - 979-840071215-9 (ISBN)
LA  - English
J2  - Onward! - Proc. ACM SIGPLAN Int. Symp. New Ideas, New Paradig., Reflect. Progr.. Softw., Co-located: SPLASH
M3  - Conference paper
DB  - Scopus
N1  - Export Date: 18 March 2025; Cited By: 0; Correspondence Address: C. Thiede; Hasso Plattner Institute, University of Potsdam, Germany; email: christoph.thiede@student.hpi.de; Conference name: 2024 ACM SIGPLAN International Symposium on New Ideas, New Paradigms, and Reflections on Programming and Software, Onward! 2024, Co-located with: SPLASH 2024; Conference date: 23 October 2024 through 25 October 2024; Conference code: 204415
ER  -

TY  - JOUR
AU  - García-Méndez, S.
AU  - de Arriba-Pérez, F.
TI  - Large Language Models and Healthcare Alliance: Potential and Challenges of Two Representative Use Cases
PY  - 2024
T2  - Annals of Biomedical Engineering
VL  - 52
IS  - 8
SP  - 1928
EP  - 1931
DO  - 10.1007/s10439-024-03454-8
UR  - https://www.scopus.com/inward/record.uri?eid=2-s2.0-85183724095&doi=10.1007%2fs10439-024-03454-8&partnerID=40&md5=15f8b8591140d88b518db4828ddf5969
AD  - Information Technologies Group, atlanTTic, University of Vigo, Vigo, Spain
AB  - Large language models (LLMS) emerge as the most promising Natural Language Processing approach for clinical practice acceleration (i.e., diagnosis, prevention and treatment procedures). Similarly, intelligent conversational systems that leverage LLMS have disruptively become the future of therapy in the era of Chatgpt. Accordingly, this research addresses the application of LLMS in healthcare, paying particular attention to two relevant use cases: cognitive decline and depression, more specifically, postpartum depression. In the end, the most promising opportunities they represent (e.g., clinical tasks augmentation, personalized healthcare, etc.) and related concerns (e.g., data privacy and quality, fairness, etc.) are discussed to contribute to the global debate on their integration in the sanitary system. © The Author(s) under exclusive licence to Biomedical Engineering Society 2024.
KW  - Artificial intelligence
KW  - Cognitive decline
KW  - Intelligent conversational assistants
KW  - Large language models
KW  - Natural language processing
KW  - Postpartum depression
KW  - Cognitive Dysfunction
KW  - Depression, Postpartum
KW  - Female
KW  - Humans
KW  - Natural Language Processing
KW  - Computational linguistics
KW  - Health care
KW  - Natural language processing systems
KW  - Clinical practices
KW  - Cognitive decline
KW  - Intelligent conversational assistant
KW  - Language model
KW  - Language processing
KW  - Large language model
KW  - Natural language processing
KW  - Natural languages
KW  - Postpartum depressions
KW  - Processing approach
KW  - artificial intelligence
KW  - ChatGPT
KW  - clinical practice
KW  - cognition
KW  - cognitive defect
KW  - depression
KW  - health care
KW  - human
KW  - large language model
KW  - Letter
KW  - mental health
KW  - natural language processing
KW  - postnatal depression
KW  - telemedicine
KW  - female
KW  - natural language processing
KW  - therapy
KW  - Data privacy
PB  - Springer
SN  - 00906964 (ISSN)
C2  - 38310159
LA  - English
J2  - Ann Biomed Eng
M3  - Letter
DB  - Scopus
N1  - Export Date: 18 March 2025; Cited By: 5; Correspondence Address: F. de Arriba-Pérez; Information Technologies Group, atlanTTic, University of Vigo, Vigo, Spain; email: farriba@gti.uvigo.es; CODEN: ABMEC
ER  -

TY  - JOUR
AU  - Kase, H.
TI  - Preventing isolation of people with dementia: Effectiveness and challenges of communication robots
PY  - 2024
T2  - Gerontechnology
VL  - 23
SP  - 1
EP  - 1
DO  - 10.4017/GT.2024.23.S.1038.1.SP
UR  - https://www.scopus.com/inward/record.uri?eid=2-s2.0-85208111164&doi=10.4017%2fGT.2024.23.S.1038.1.SP&partnerID=40&md5=85ba11a6c7e36a9f510737b640f2a891
AD  - Human Sciences, Waseda University, Tokyo, Japan
AB  - Participants: R. Yamazaki-Skov (Denmark), X. Liu (China), J. Yang (Japan), R. Makino (Japan), M. Furukawa (Japan).ISSUE Social isolation and loneliness among older adults is a growing public health and public policy concern, made even more apparent by the COVID-19 pandemic. Social isolation and loneliness shorten older adults’ lives, and damage their mental and physical health and quality of life. (WHO, 2021). A review conducted in 2015 indicated that social isolation and loneliness were associated with a 29% and 26% increased likelihood of mortality. (Holt-Lunstad et. al). Especially, people with dementia (PWD) intend to avoid talking to people around them due to their declining cognitive function. Preventing social isolation and loneliness in people with dementia can not only increase their own wellbeing but also reduce social care costs. A key concept in dementia care is to help PWD maintain communication and keep connections with their families, caregivers, and environment. However, with the increasing number of older adults living alone and the shortage of caregivers, this has become difficult. Therefore, several communication robots have been developed to deal with this problem, and recently it has been reported that they are effective by using the reminiscence methods. Reminiscence methods are known to be effective in maintaining the communication skills of people with dementia and preventing the occurrence of behavioral and phycological symptoms of dementia (BPSD), such as wandering, shouting, and problematic behavior. This symposium aims to discuss how to develop easily accessible communication robots that can prevent isolation and loneliness for people with disabilities. It is believed that the shortest way to popularize communication robots among people is to improve commercially available robots with AI models. The goal of this symposium is to clarify what problems exist and what attempts are being made to overcome them. CONTENT1. Yamazaki-Skov (Denmark)will present an overview of research on intervention for elderly people with dementia using communication robots. With/without the reminiscence method, the WoZ model is the mainstream of communication robot, and AI is insufficient for conversations with elderly people with dementia. 2. Liu (Chaina)will present the effectiveness of the reminiscence method with using modified Pepper, a commercially available robot, into aWoZ model. The WoZ model showed almost the same effectiveness as the reminiscence method performed by a human coordinator.3. Yang (Japan) will report the results of an interactive experiment by implementing an AI model into RoBoHoN, a commercially available communication tool. Specifically, the changes they have made to RoBoHoN so far are as follows. ① Changed the voice recognition installed in RoBoHoN to Google STT ② Implemented GPT-4 model (AI model) in RoBoHoN ③ On top of ②, we will present about the development of an AI model using RoBoHoN, which generates repetitive utterances automatically. 4. Makino (Japan) will present a project to analyze social workers’ conversational behavior with the aim of finding a distinctive conversational model that can contribute AI to maintain conversation with PWD. The findings of the interaction analysis will be useful in considering what communication role should be assigned in the robot's conversation with PWD. 5. Furukawa (Japan) will analyze a case study in which a communication robot was used by PWD who lives alone, and will report on the problems found in its use. CONCLUSION Researches will show that reminiscence techniques to prevent isolation and loneliness in people with dementia areeffective even when using communication robots. At the same time, it will be clarified that in order to further popularize communication using robots among PWD, it is necessary to develop AI into robots that could be put into practical use. To develop an effective AI model, a multidisciplinary team approach including analysis of a chat-oriented conversational corpus and behavioral analysis will be proposed. However, whether using the WoZ model or the AI model, the issue that needs to be solved, especially for elderly people living at home, is the construction of a system that supports the use of robots. © (2024), (International Society for Gerontechnology). All rights reserved.
KW  - AI
KW  - communication robot
KW  - people with dementia
KW  - Woz model
PB  - International Society for Gerontechnology
SN  - 15691101 (ISSN)
LA  - English
J2  - Gerontech.
M3  - Article
DB  - Scopus
N1  - Export Date: 18 March 2025; Cited By: 0
ER  -

TY  - CONF
AU  - Zhou, H.
AU  - Chen, E.
AU  - Wen, S.
AU  - Wang, Y.
AU  - Norel, R.
TI  - Large Language Models as a Tool for Cognitive Stimulation: Chatbot Book Clubs for Seniors
PY  - 2024
T2  - Proceedings - 2024 IEEE International Conference on Digital Health, ICDH 2024
SP  - 123
EP  - 125
DO  - 10.1109/ICDH62654.2024.00029
UR  - https://www.scopus.com/inward/record.uri?eid=2-s2.0-85203805149&doi=10.1109%2fICDH62654.2024.00029&partnerID=40&md5=b6b6c7e036130d55da868b4367af3899
AD  - Cornell University | '27, United States
AD  - Newton North High School | '26, United States
AD  - Robert E. Bell Middle School | '24, United States
AD  - Nyc Q300 Gifted and Talented School | '24
AD  - Ibm Tj Watson Research Center, United States
AB  - This paper introduces a unique Chatbot book club application, harnessing Large Language Models (LLMs) to prevent cognitive decline in seniors, as part of a pilot study conducted by IBM and Harvard Medical School. The study will follow two groups of 70+ years old in assisted living facilities - a control arm and a group encouraged to read books. The Chatbot engages participants in the reading group in conversations about the books to promote continued engaged reading, with the hypothesis that this will measurably improve cognitive function. Utilizing prompt engineering and user profiles, it generates personalized, thought-provoking questions. The friendly user interface with large fonts and voice interactivity encourages cognitive engagement. Future work will deploy the Chatbot in the year-long study, iterate on improvements, and explore broader applications.  © 2024 IEEE.
KW  - chatbot
KW  - cognitive decline
KW  - large language model (LLM)
KW  - prompt engineering
KW  - user experience
KW  - Chatbots
KW  - Cognitive decline
KW  - Cognitive stimulations
KW  - Control arms
KW  - Harvard Medical School
KW  - Language model
KW  - Large language model
KW  - Pilot studies
KW  - Prompt engineering
KW  - Users' experiences
KW  - User interfaces
A2  - Chang R.N.
A2  - Chang C.K.
A2  - Yang J.
A2  - Jin Z.
A2  - Sheng M.
A2  - Fan J.
A2  - Fletcher K.
A2  - He Q.
A2  - Wen B.
A2  - Ahamed S.I.
A2  - Pravadelli G.
A2  - Shahriar H.
A2  - Bombieri N.
A2  - Xie H.
A2  - Atukorala N.
A2  - Mahmood A.
A2  - Chu W.
A2  - Rogers J.
PB  - Institute of Electrical and Electronics Engineers Inc.
SN  - 979-835036857-4 (ISBN)
LA  - English
J2  - Proc. - IEEE Int. Conf. Digit. Health, ICDH
M3  - Conference paper
DB  - Scopus
N1  - Export Date: 18 March 2025; Cited By: 1; Correspondence Address: H. Zhou; Cornell University | '27, United States; email: HYZ4@CORNELL.EDU; Conference name: 2024 IEEE International Conference on Digital Health, ICDH 2024; Conference date: 7 July 2024 through 13 July 2024; Conference code: 202096
ER  -

TY  - JOUR
AU  - Yang, J.
AU  - Kikuchi, H.
TI  - The effect of variation in repetitive utterances on users by a chat-oriented communication robot
PY  - 2024
T2  - Gerontechnology
VL  - 23
SP  - 4
EP  - 4
DO  - 10.4017/GT.2024.23.S.1038.4.SP
UR  - https://www.scopus.com/inward/record.uri?eid=2-s2.0-85207913502&doi=10.4017%2fGT.2024.23.S.1038.4.SP&partnerID=40&md5=9ed7fd1df0b8127891db65b675a77bb2
AD  - Graduate School of Human Sciences, Waseda University, Japan
AB  - Purpose Robots with certain communication abilities through AI have been shown to improve cognitive functions in elderly individuals living alone [Tanaka et al., 2012]. However, for the effective deployment of communication robots in practical settings, it is crucial for the elderly to use them continuously. Repetitive utterances by communication robots have been suggested as a strategy to encourage users to continue engaging in the dialogue [Yang & Kikuchi, 2021]. Based on the above, this study focuses on the repetitive utterances by communication robots and examines the effect of variation in repetitive utterances on users’ engagement in the dialogue. Method In this study, based on the analysis of chat-oriented dialogue corpus between humans, the variation of repetitive utterances was expressed by the interjections or backchannels that co-occur with the repeated words. Subsequently, based on the OpenAI GPT-4 model, we constructed a chat-oriented communication robot that automatically generates repetitive utterances. We conducted a robot dialogue experiment (Figure 1) with 41 university (graduate) students, dividing them into two groups: one with no variation in repetitive utterances (No Variation Group) and one with sufficiently high variation in repetitive utterances (Variation Group). Results and Discussion Without considering the characteristics of the subjects, no statistically significant difference was observed in the ratings of the ‘No Variation Group’ and the ‘Variation Group’ regarding users’ engagement. However, when dividing the subjects based on their “negative attitude toward emotions in interaction with robots”(NARS-S3) [Nomura, Kanda & Suzuki, 2006], a significantly higher evaluation of dialogue continuity was observed in the ‘Variation Group’ among those with high NARS-S3 scores (n = 21, p = 0.044, r = 0.440). In the future, we plan to verify the effectiveness of repetitive utterances by communication robots targeting elderly people with dementia. © (2024), (International Society for Gerontechnology). All rights reserved.
KW  - AI model
KW  - communication robot
KW  - engagement
KW  - repetitive utterance
KW  - variation
PB  - International Society for Gerontechnology
SN  - 15691101 (ISSN)
LA  - English
J2  - Gerontech.
M3  - Article
DB  - Scopus
N1  - Export Date: 18 March 2025; Cited By: 0
ER  -

TY  - CONF
AU  - Konapur, S.P.
AU  - Krishna, T.
AU  - Varun, G.
AU  - Uma, R.
AU  - Sarojadevi, H.
TI  - Design of a Chatbot for People under Distress using Transformer Model.
PY  - 2021
T2  - 2021 2nd Global Conference for Advancement in Technology, GCAT 2021
DO  - 10.1109/GCAT52182.2021.9587796
UR  - https://www.scopus.com/inward/record.uri?eid=2-s2.0-85119505397&doi=10.1109%2fGCAT52182.2021.9587796&partnerID=40&md5=e5f3141effef1312d69667a7feeb445f
AD  - Nitte Meenakshi Institute of Technology, Department of Computer Science and Engineering, Bangalore, India
AB  - As indicated by the WHO, the variety of mental issues incorporates dementia, discouragement, schizophrenia and other psychoses, intellectual disabilities and developmental disorders. Sadness alone influences in excess of 300 million individuals. Indeed, even with admittance to proficient medical care and social administrations, those tormented with emotional well-being conditions wonder whether or not to profit from the therapy because of the stigma encompassing the disease. Accordingly, to this we would like to build an artificial intelligent agent that responds and helps the patient using an interactive chat bot. With the recent changes in Deep learning technology and specifically in NLP with models such as BERT and Open-AI GPT getting efficient contextual responses is not a task too hard. The chatbot will be able to identify, address and help relieve the mental stress of the user through soothing message responses similar to a therapist's conversation. Also, other relaxation techniques are provided on the same platform for further support to the distressed user. © 2021 IEEE.
KW  - chatbot
KW  - deep learning
KW  - Natural language processing
KW  - Deep learning
KW  - Disease control
KW  - Artificial intelligent
KW  - Chat bots
KW  - Chatbots
KW  - Condition
KW  - Deep learning
KW  - Developmental disorders
KW  - Intellectual disability
KW  - Learning technology
KW  - Transformer modeling
KW  - Well being
KW  - Natural language processing systems
PB  - Institute of Electrical and Electronics Engineers Inc.
SN  - 978-073813215-0 (ISBN)
LA  - English
J2  - Glob. Conf. Adv. Technol., GCAT
M3  - Conference paper
DB  - Scopus
N1  - Export Date: 18 March 2025; Cited By: 5; Conference name: 2nd Global Conference for Advancement in Technology, GCAT 2021; Conference date: 1 October 2021 through 3 October 2021; Conference code: 173912
ER  -

TY  - CONF
AU  - Park, H.
AU  - Raymond Jung, M.W.
AU  - Ji, M.
AU  - Kim, J.
AU  - Oh, U.
TI  - Muse Alpha: Primary Study of AI chatbot for Psychotherapy with Socratic Methods
PY  - 2023
T2  - Proceedings - 2023 Congress in Computer Science, Computer Engineering, and Applied Computing, CSCE 2023
SP  - 2692
EP  - 2693
DO  - 10.1109/CSCE60160.2023.00431
UR  - https://www.scopus.com/inward/record.uri?eid=2-s2.0-85191190785&doi=10.1109%2fCSCE60160.2023.00431&partnerID=40&md5=02c86a4bf5a7f9e3b5cf5c162a8c141e
AD  - Aka Cognitive Corp., Seoul, South Korea
AD  - Harvard Chan School of Public Health, Seoul, South Korea
AD  - Yonsei University, College of Medicine, Seoul, South Korea
AD  - Ewha Womans University, Seoul, South Korea
AB  - Artificial Intelligence (AI) technology has revolutionized how we interact with information and entertainment with ChatG PT, a language model developed by OpenAI, one of its prominent applications. Recently, chatGPT has used Socratic questioning for medical treatment purposes by avoiding the reinforcement of negative stereotypes from the users (potential patients). However, we introduced an AI chatbot called Muse Alpha, in which Socratic questioning is also applied, to evaluate a client's automatic thinking in cognitive therapy (CT), inducing the client to evaluate whether their automatic thinking is realistically valid and to have more realistic thoughts. In this paper, we have shown three examples of how Socratic dialogue is applied differently between chatGPT and Muse Alpha, and it shows that Muse Alpha seems to achieve the actual moment of cognitive change by uncovering the assumptions and evidence that underpin their thoughts in respect of problems, while socratic dialogues in chatGPT involve asking open-ended questions, just leading to reflection and a new question. We therefore concluded that Muse alpha examines assumptions and explores different perspectives to arrive at a deeper understanding of the topic through critical thinking and discussion. © 2023 IEEE.
KW  - AI chatbot
KW  - psychotherapy
KW  - Socratic method
KW  - Artificial intelligence chatbot
KW  - Artificial intelligence technologies
KW  - Chatbots
KW  - Cognitive therapy
KW  - Critical discussions
KW  - Language model
KW  - Medical treatment
KW  - Open-ended questions
KW  - Psychotherapy
KW  - Socratic method
KW  - Patient treatment
PB  - Institute of Electrical and Electronics Engineers Inc.
SN  - 979-835032759-5 (ISBN)
LA  - English
J2  - Proc. - Congr. Comput. Sci., Comput. Eng., Appl. Comput., CSCE
M3  - Conference paper
DB  - Scopus
N1  - Export Date: 18 March 2025; Cited By: 0; Conference name: 2023 Congress in Computer Science, Computer Engineering, and Applied Computing, CSCE 2023; Conference date: 24 July 2023 through 27 July 2023; Conference code: 198742
ER  -

TY  - JOUR
AU  - Margetts, T.J.
AU  - Karnik, S.J.
AU  - Wang, H.S.
AU  - Plotkin, L.I.
AU  - Oblak, A.L.
AU  - Fehrenbacher, J.C.
AU  - Kacena, M.A.
AU  - Movila, A.
TI  - Use of AI Language Engine ChatGPT 4.0 to Write a Scientific Review Article Examining the Intersection of Alzheimer’s Disease and Bone
PY  - 2024
T2  - Current Osteoporosis Reports
VL  - 22
IS  - 1
SP  - 177
EP  - 181
DO  - 10.1007/s11914-023-00853-z
UR  - https://www.scopus.com/inward/record.uri?eid=2-s2.0-85182244164&doi=10.1007%2fs11914-023-00853-z&partnerID=40&md5=48c0a2fd07ae63142a2f763b5d8a0df1
AD  - Department of Orthopaedic Surgery, Indiana University School of Medicine, Indianapolis, 46202, IN, United States
AD  - Department of Anatomy, Cell Biology & Physiology, Indiana University School of Medicine, Indianapolis, 46202, IN, United States
AD  - Indiana Center for Musculoskeletal Health, Indiana University School of Medicine, Indianapolis, IN, United States
AD  - Richard L. Roudebush VA Medical Center, Indianapolis, 46202, IN, United States
AD  - Department of Radiology & Imaging Sciences, Stark Neurosciences Research Institute, Indiana University School of Medicine, Indianapolis, 46202, IN, United States
AD  - Stark Neurosciences Research Institute, Indiana University School of Medicine, Indianapolis, 46202, IN, United States
AD  - Department of Pharmacology and Toxicology, Indiana University School of Medicine, Indianapolis, 46202, IN, United States
AD  - Department of Biomedical Sciences and Comprehensive Care, Indiana University School of Dentistry, Indianapolis, 46202, IN, United States
AB  - Purpose of Review: This Comment represents three review articles on the relationship between Alzheimer’s disease, osteoporosis, and fracture in an exploration of the benefits that AI can provide in scientific writing. The first drafts of the articles were written (1) entirely by humans; (2) entirely by ChatGPT 4.0 (AI-only or AIO); and (3) by humans and ChatGPT 4.0 whereby humans selected literature references, but ChatGPT 4.0 completed the writing (AI-assisted or AIA). Importantly, each review article was edited and carefully checked for accuracy by all co-authors resulting in a final manuscript which was significantly different from the original draft. Recent Findings: The human-written article took the most time from start to finish, the AI-only article took the least time, and the AI-assisted article fell between the two. When comparing first drafts to final drafts, the AI-only and AI-assisted articles had higher percentages of different text than the human article. The AI-only paper had a higher percentage of incorrect references in the first draft than the AI-assisted paper. The first draft of the AI-assisted article had a higher similarity score than the other two articles when examined by plagiarism identification software. Summary: This writing experiment used time tracking, human editing, and comparison software to examine the benefits and risks of using AI to assist in scientific writing. It showed that while AI may reduce total writing time, hallucinations and plagiarism were prevalent issues with this method and human editing was still necessary to ensure accuracy. © This is a U.S. Government work and not under copyright protection in the US; foreign copyright protection may apply 2024.
KW  - AI
KW  - Alzheimer’s Disease
KW  - Artificial intelligence
KW  - Bone loss
KW  - ChatGPT
KW  - Fractures
KW  - Osteoporosis
KW  - Scientific writing
KW  - Alzheimer Disease
KW  - Artificial Intelligence
KW  - Fractures, Bone
KW  - Humans
KW  - Language
KW  - Writing
KW  - Alzheimer disease
KW  - artificial intelligence chatbot
KW  - English (language)
KW  - fracture
KW  - human
KW  - medical information
KW  - osteoporosis
KW  - plagiarism
KW  - Review
KW  - risk benefit analysis
KW  - systematic error
KW  - vocabulary
KW  - writing
KW  - artificial intelligence
KW  - language
PB  - Springer
SN  - 15441873 (ISSN)
C2  - 38225472
LA  - English
J2  - Curr. Osteoporosis Rep.
M3  - Review
DB  - Scopus
N1  - Export Date: 18 March 2025; Cited By: 13; Correspondence Address: M.A. Kacena; Department of Orthopaedic Surgery, Indiana University School of Medicine, Indianapolis, 46202, United States; email: mkacena@iupui.edu; A. Movila; Indiana Center for Musculoskeletal Health, Indiana University School of Medicine, Indianapolis, United States; email: amovila@iu.edu
ER  -

TY  - JOUR
AU  - de Arriba-Pérez, F.
AU  - García-Méndez, S.
TI  - Leveraging large language models through natural language processing to provide interpretable machine learning predictions of mental deterioration in real time
PY  - 2024
T2  - Arabian Journal for Science and Engineering
DO  - 10.1007/s13369-024-09508-2
UR  - https://www.scopus.com/inward/record.uri?eid=2-s2.0-85202166777&doi=10.1007%2fs13369-024-09508-2&partnerID=40&md5=83073c15354bf9a5e941abc86be09559
AD  - Information Technologies Group, atlanTTic, University of Vigo, Vigo, Spain
AB  - Based on official estimates, 50 million people worldwide are affected by dementia, and this number increases by 10 million new patients every year. Without a cure, clinical prognostication and early intervention represent the most effective ways to delay its progression. To this end, artificial intelligence and computational linguistics can be exploited for natural language analysis, personalized assessment, monitoring, and treatment. However, traditional approaches need more semantic knowledge management and explicability capabilities. Moreover, using large language models (llms) for cognitive decline diagnosis is still scarce, even though these models represent the most advanced way for clinical–patient communication using intelligent systems. Consequently, we leverage an llm using the latest natural language processing (nlp) techniques in a chatbot solution to provide interpretable machine learning prediction of cognitive decline in real-time. Linguistic-conceptual features are exploited for appropriate natural language analysis. Through explainability, we aim to fight potential biases of the models and improve their potential to help clinical workers in their diagnosis decisions. More in detail, the proposed pipeline is composed of (i) data extraction employing nlp-based prompt engineering; (ii) stream-based data processing including feature engineering, analysis, and selection; (iii) real-time classification; and (iv) the explainability dashboard to provide visual and natural language descriptions of the prediction outcome. Classification results exceed 80% in all evaluation metrics, with a recall value for the mental deterioration class about 85%. To sum up, we contribute with an affordable, flexible, non-invasive, personalized diagnostic system to this work. © The Author(s) 2024.
KW  - Artificial intelligence
KW  - Explainability
KW  - Healthcare
KW  - Large language models
KW  - Natural language processing
KW  - Stream-based machine learning
PB  - Springer Nature
SN  - 2193567X (ISSN)
LA  - English
J2  - Arab. J. Sci. Eng.
M3  - Article
DB  - Scopus
N1  - Export Date: 18 March 2025; Cited By: 0; Correspondence Address: S. García-Méndez; Information Technologies Group, atlanTTic, University of Vigo, Vigo, Spain; email: sgarcia@gti.uvigo.es
ER  -

TY  - JOUR
AU  - Kiuchi, K.
AU  - Otsu, K.
AU  - Hayashi, Y.
TI  - Psychological insights into the research and practice of embodied conversational agents, chatbots and social assistive robots: a systematic meta-review
PY  - 2024
T2  - Behaviour and Information Technology
VL  - 43
IS  - 15
SP  - 3696
EP  - 3736
DO  - 10.1080/0144929X.2023.2286528
UR  - https://www.scopus.com/inward/record.uri?eid=2-s2.0-85178458126&doi=10.1080%2f0144929X.2023.2286528&partnerID=40&md5=f4775b9a3169affc79b02631e35bcfb1
AD  - National Institute of Occupational Safety and Health, Japan Organization of Occupational Health and Safety, Kawasaki, Japan
AD  - Ritsumeikan University, Ibaraki, Japan
AB  - This study presents a systematic literature search and narrative meta-review of the current state of research on conversational agents (CAs), including embodied CAs, chatbots, and social assistive robots (SARs). The investigation identifies 1,830 academic articles, of which 315 articles satisfied the inclusion criteria for the review. Systematic reviews across various fields are reported, including mental disorders, neurodevelopmental disorders, dementia/cognitive impairment, other medical conditions, elderly support, health promotion, mental health, education, industrial applications, agent characteristics, and robot characteristics. The study highlights challenges in current CA research, such as the scarcity of high-quality comparative studies and the acceptance of CAs by users and caregivers, particularly in elderly support. The article also categorises ethical discussions into nine elements: privacy, safety, innovation, user acceptance, psychological attachment, care philosophy, evaluation, social systems compatibility, and rule development. It also offers insights into the development of future guidelines. The role of CAs in fostering human relationships through their conversational function is emphasised to provide guidance for subsequent CA research and social implementation. As advancements in CA technology and research continue to progress, there is an increasing demand for sophisticated psychological investigations addressing relationships, emotions, and the self. © 2023 The Author(s). Published by Informa UK Limited, trading as Taylor & Francis Group.
KW  - artificial intelligence
KW  - education
KW  - ethics
KW  - interactive robots
KW  - Large language models
KW  - mental health
KW  - Ethical technology
KW  - 'current
KW  - Agent research
KW  - Assistive robots
KW  - Chatbots
KW  - Conversational agents
KW  - Embodied conversational agent
KW  - Interactive robot
KW  - Language model
KW  - Large language model
KW  - Mental health
KW  - Intelligent robots
PB  - Taylor and Francis Ltd.
SN  - 0144929X (ISSN)
LA  - English
J2  - Behav Inf Technol
M3  - Article
DB  - Scopus
N1  - Export Date: 18 March 2025; Cited By: 6; Correspondence Address: K. Kiuchi; National Institute of Occupational Safety and Health, Japan Organization of Occupational Health and Safety, Kawasaki, Japan; email: kiuchi@h.jniosh.johas.go.jp; CODEN: BEITD
ER  -

TY  - CONF
TI  - 2023 Mexican International Conference on Computer Science, ENC 2023
PY  - 2023
T2  - 2023 Mexican International Conference on Computer Science, ENC 2023
UR  - https://www.scopus.com/inward/record.uri?eid=2-s2.0-85192815442&partnerID=40&md5=72cec863a4ed67ad06620cbf3a04426c
AB  - The proceedings contain 47 papers. The topics discussed include: time series analyses for Sentinel-2 NDVI on mangroves in Northwestern Mexico (2016-2022); interpretation of user engagement on Facebook fan page: experience of a higher education institution; identification of methods, approaches, and factors in effort estimation for DevOps projects: a systematic literature mapping; CSI crowd-counting: an experimental study using machine learning and deep learning algorithms; fuzzy gamma correlation coefficient: applied to the analysis of data from the ceramic industry domain; a blockchain solution to improve the traceability of the agri-food supply chain; conversational agents for dementia using large language models; and blood cell counting(erythocytes) through image processing in MATLAB.
PB  - Institute of Electrical and Electronics Engineers Inc.
SN  - 979-835039315-6 (ISBN)
LA  - English
J2  - Mex. Int. Conf. Comput. Sci., ENC
M3  - Conference review
DB  - Scopus
N1  - Export Date: 18 March 2025; Cited By: 0; Conference name: 2023 Mexican International Conference on Computer Science, ENC 2023; Conference date: 11 September 2023 through 13 September 2023; Conference code: 199227
ER  -

TY  - CONF
AU  - Favela, J.
AU  - Cruz-Sandoval, D.
AU  - Parra, M.O.
TI  - Conversational Agents for Dementia using Large Language Models
PY  - 2023
T2  - 2023 Mexican International Conference on Computer Science, ENC 2023
DO  - 10.1109/ENC60556.2023.10508610
UR  - https://www.scopus.com/inward/record.uri?eid=2-s2.0-85192859828&doi=10.1109%2fENC60556.2023.10508610&partnerID=40&md5=c0067dc2dd2830e178b9d0a2f353f9ee
AD  - CICESE, Computer Science Department, Ensenada, Mexico
AD  - University of California San Diego, Healthcare Robotics Lab, San Diego, CA, United States
AB  - Conversational robots are a type of social robot that emphasize verbal communication. One of their main application areas centers on assisting people with dementia and their caregivers, particularly in dealing with problematic behaviors. Recent advances in Large Language Models (LLMs) have increased their potential in developing conversational assistive agents. In this paper, we explore the use of a LLM (ChatGPT) to conduct cognitive stimulation therapies with people with dementia. We compare a conversational robot which includes personalized hand-coded conversational strategies with one using an LLM and prompt engineering. We conclude that the use of LLMs produces engaging conversations and has the potential to facilitate caregiver customization of social robots for dementia. © 2023 IEEE.
KW  - ChatGPT
KW  - Conversational agents
KW  - Dementia
KW  - Lar ge Language Models
KW  - Social Robots
KW  - Computational linguistics
KW  - Robots
KW  - Application area
KW  - Assistive agents
KW  - ChatGPT
KW  - Cognitive stimulations
KW  - Conversational agents
KW  - Dementia
KW  - Language model
KW  - Lar ge language model
KW  - Social robots
KW  - Verbal communications
KW  - Neurodegenerative diseases
PB  - Institute of Electrical and Electronics Engineers Inc.
SN  - 979-835039315-6 (ISBN)
LA  - English
J2  - Mex. Int. Conf. Comput. Sci., ENC
M3  - Conference paper
DB  - Scopus
N1  - Export Date: 18 March 2025; Cited By: 0; Correspondence Address: J. Favela; CICESE, Computer Science Department, Ensenada, Mexico; email: favela@cicese.mx; Conference name: 2023 Mexican International Conference on Computer Science, ENC 2023; Conference date: 11 September 2023 through 13 September 2023; Conference code: 199227
ER  -

TY  - CONF
TI  - Proceedings of the 6th Conference on ACM Conversational User Interfaces, CUI 2024
PY  - 2024
T2  - Proceedings of the 6th Conference on ACM Conversational User Interfaces, CUI 2024
UR  - https://www.scopus.com/inward/record.uri?eid=2-s2.0-85199560040&partnerID=40&md5=acd153e6900a7a94966c5cde8efe3625
AB  - The proceedings contain 67 papers. The topics discussed include: exploring VUI-supported mindfulness techniques for smoking cessation; coaching copilot: blended form of an LLM-powered chatbot and a human coach to effectively support self-reflection for leadership growth; can a funny chatbot make a difference? infusing humor into conversational agent for behavioral intervention; designing a couples-based conversational agent to promote safe sex in new, young couples: a user-centered design approach; WorkFit: designing proactive voice assistance for the health and well-being of knowledge workers; seeking truth, comfort, and connection: how conversational user interfaces can help couples with dementia manage reality disjunction; and exploring user engagement through an interaction lens: what textual cues can tell us about human-chatbot interactions.
PB  - Association for Computing Machinery, Inc
SN  - 979-840070511-3 (ISBN)
LA  - English
J2  - Proc. Conf. ACM Conversat. User Interfaces, CUI
M3  - Conference review
DB  - Scopus
N1  - Export Date: 18 March 2025; Cited By: 0; Conference name: 6th Conference on ACM Conversational User Interfaces, CUI 2024; Conference date: 8 July 2024 through 10 July 2024; Conference code: 200901
ER  -

TY  - JOUR
AU  - Balamurali, B.T.
AU  - Chen, J.-M.
TI  - Performance Assessment of ChatGPT versus Bard in Detecting Alzheimer’s Dementia
PY  - 2024
T2  - Diagnostics
VL  - 14
IS  - 8
C7  - 817
DO  - 10.3390/diagnostics14080817
UR  - https://www.scopus.com/inward/record.uri?eid=2-s2.0-85191377390&doi=10.3390%2fdiagnostics14080817&partnerID=40&md5=894bc4cc51708120ff6320f7a0fe0a2f
AD  - Science, Mathematics & Technology (SMT), Singapore University of Technology & Design, 8 Somapah Rd, Singapore, 487372, Singapore
AB  - Large language models (LLMs) find increasing applications in many fields. Here, three LLM chatbots (ChatGPT-3.5, ChatGPT-4, and Bard) are assessed in their current form, as publicly available, for their ability to recognize Alzheimer’s dementia (AD) and Cognitively Normal (CN) individuals using textual input derived from spontaneous speech recordings. A zero-shot learning approach is used at two levels of independent queries, with the second query (chain-of-thought prompting) eliciting more detailed information than the first. Each LLM chatbot’s performance is evaluated on the prediction generated in terms of accuracy, sensitivity, specificity, precision, and F1 score. LLM chatbots generated a three-class outcome (“AD”, “CN”, or “Unsure”). When positively identifying AD, Bard produced the highest true-positives (89% recall) and highest F1 score (71%), but tended to misidentify CN as AD, with high confidence (low “Unsure” rates); for positively identifying CN, GPT-4 resulted in the highest true-negatives at 56% and highest F1 score (62%), adopting a diplomatic stance (moderate “Unsure” rates). Overall, the three LLM chatbots can identify AD vs. CN, surpassing chance-levels, but do not currently satisfy the requirements for clinical application. © 2024 by the authors.
KW  - Alzheimer’s dementia
KW  - Bard
KW  - chain-of-thought
KW  - chatbots
KW  - ChatGPT
KW  - ecological diagnostic screening
KW  - GPT-3.5
KW  - GPT-4
KW  - Large Language Models
KW  - spontaneous speech
KW  - zero-shot learning
KW  - Alzheimer disease
KW  - Article
KW  - audio recording
KW  - binary classification
KW  - Boston diagnostic aphasia examination
KW  - ChatGPT
KW  - cognitive defect
KW  - controlled study
KW  - diagnostic accuracy
KW  - grammar
KW  - human
KW  - interview
KW  - large language model
KW  - Mini Mental State Examination
KW  - semantics
KW  - sensitivity and specificity
KW  - transcribed speech
KW  - verbal communication
KW  - vocabulary
PB  - Multidisciplinary Digital Publishing Institute (MDPI)
SN  - 20754418 (ISSN)
LA  - English
J2  - Diagn.
M3  - Article
DB  - Scopus
N1  - Export Date: 18 March 2025; Cited By: 1; Correspondence Address: B.T. Balamurali; Science, Mathematics & Technology (SMT), Singapore University of Technology & Design, Singapore, 8 Somapah Rd, 487372, Singapore; email: balamurali_bt@sutd.edu.sg; J.-M. Chen; Science, Mathematics & Technology (SMT), Singapore University of Technology & Design, Singapore, 8 Somapah Rd, 487372, Singapore; email: jerming_chen@sutd.edu.sg
ER  -

TY  - JOUR
TI  - 7th IFIP TC 12 International Conference on Computational Intelligence in Data Science, ICCIDS 2024
PY  - 2024
T2  - IFIP Advances in Information and Communication Technology
VL  - 718 IFIPAICT
UR  - https://www.scopus.com/inward/record.uri?eid=2-s2.0-85208427553&partnerID=40&md5=b40c1335554a19d951a8af312bbeeeb8
AB  - The proceedings contain 72 papers. The special focus in this conference is on Computational Intelligence in Data Science. The topics include: Chat Bot in Banking Sector Using Machine Learning and Natural Language Processing; lecter-A Large Language Model Chatbot for Cognitive Behavioral Therapy; Evaluating the Language Translation Accuracy of GPT-3.5 Using Prompt Engineering; multi-camera Enhanced Real-Time Content-Aware Vehicle Detection; COOL: Classification of Online Offensive Language Using Machine Learning and Deep Learning; improved Evaluator for Subjective Answers Using Natural Language Processing; Self-harm Detection from Texts: A Comparative Study Utilizing BERT, Machine Learning, and Deep Learning Approaches; neuro-Evolution-Based Language Model for Text Generation; offensive Language Detection on Telugu Language; User Story Based Automated Test Case Generation Using NLP; anticipating Future College Admission Cutoffs: An Innovative Predictive Model Incorporating Student Reviews and Historical Admissions Cutoff Data Using Machine Learning; sentiment Analysis for Stock Prediction Using Mass Media Sources; CADFRA: Coronary Artery Disease Feature Reduction with Autoencoder for Optimistic and Effective Classification; machine Learning Based Alzheimer’s Disease Detection: A Comprehensive Approach; supervised Learning of Procedures from Tutorial Videos; De-noising of Low Dose CT Liver Images Using Improved Discrete Wavelet Transform; a-Eye Tracker: Human Eye Defect Tracker and Analyzing Software; design and Analysis of Structural Health Monitoring System for the Diagnosis of Morphological Deformities of Bolted Structures; Empowering Medical Image Analysis: Unveiling Anomalies Through GANs and BiGAN’s Models; pneumonia Detection Using Chest X-Rays: A Comprehensive Review; realistic Avatar Control Through Video-Driven Animation for Augmented Reality; CNN-Based Skin Lesion Classification for Melanoma Detection.
A2  - Owoc M.L.
A2  - Rajaram K.
A2  - Sicily F.E.V.
A2  - Balasundaram P.
PB  - Springer Science and Business Media Deutschland GmbH
SN  - 18684238 (ISSN); 978-303169985-6 (ISBN)
LA  - English
J2  - IFIP Advances in Information and Communication Technology
M3  - Conference review
DB  - Scopus
N1  - Export Date: 18 March 2025; Cited By: 0; Conference name: 7th IFIP TC 12 International Conference on Computational Intelligence in Data Science, ICCIDS 2024; Conference date: 21 February 2024 through 23 February 2024; Conference code: 321159
ER  -

TY  - JOUR
TI  - Proceedings of the 18th European Conference on Technology Enhanced Learning, ECTEL 2023
PY  - 2023
T2  - Lecture Notes in Computer Science (including subseries Lecture Notes in Artificial Intelligence and Lecture Notes in Bioinformatics)
VL  - 14200 LNCS
UR  - https://www.scopus.com/inward/record.uri?eid=2-s2.0-85171981574&partnerID=40&md5=a95eb3259f673d17be9a594d53f45e2e
AB  - The proceedings contain 74 papers. The special focus in this conference is on Technology Enhanced Learning. The topics include: The “How” Matters: Evaluating Different Video Types for Cybersecurity MOOCs; Role of Multimodal Learning Systems in Technology-Enhanced Learning (TEL): A Scoping Review; Broader and Deeper: A Multi-Features with Latent Relations BERT Knowledge Tracing Model; why You Should Give Your Students Automatic Process Feedback on Their Collaboration: Evidence from a Randomized Experiment; interactive Web-Based Learning Materials Vs. Tutorial Chatbot: Differences in User Experience; Assessing the Quality of Multiple-Choice Questions Using GPT-4 and Rule-Based Methods; early Prediction of Learners At-Risk of Failure in Online Professional Training Using a Weighted Vote; how to Characterize and Analyze the Computational Thinking Skills of a Learning Game?; Evaluating ChatGPT’s Decimal Skills and Feedback Generation in a Digital Learning Game; a Transformer-Based Approach for the Automatic Generation of Concept-Wise Exercises to Provide Personalized Learning Support to Students; designing a Revision System: An Exploratory Qualitative Study to Identify the Needs of French Teachers and Students; Evaluation of a Hybrid AI-Human Recommender for CS1 Instructors in a Real Educational Scenario; Evaluating the Impact and Usability of an AI-Driven Feedback System for Learning Design; single or Multi-page Learning Analytics Dashboards? Relationships Between Teachers’ Cognitive Load and Visualisation Literacy; designing Technology for Doctoral Persistence and Well-Being: Findings from a Two-Country Value-Sensitive Inquiry into Student Progress; a Critical Consideration of the Ethical Implications in Learning Analytics as Data Ecology; learning to Give Useful Hints: Assistance Action Evaluation and Policy Improvements; understanding Peer Feedback Contributions Using Natural Language Processing; AI and Narrative Scripts to Educate Adolescents About Social Media Algorithms: Insights About AI Overdependence, Trust and Awareness; analyzing Learners’ Perception of Indicators in Student-Facing Analytics: A Card Sorting Approach; exploring the Potential of Immersive Virtual Environments for Learning American Sign Language.
A2  - Viberg O.
A2  - Jivet I.
A2  - Muñoz-Merino P.J.
A2  - Perifanou M.
A2  - Papathoma T.
PB  - Springer Science and Business Media Deutschland GmbH
SN  - 03029743 (ISSN); 978-303142681-0 (ISBN)
LA  - English
J2  - Lect. Notes Comput. Sci.
M3  - Conference review
DB  - Scopus
N1  - Export Date: 18 March 2025; Cited By: 0; Conference name: Proceedings of the 18th European Conference on Technology Enhanced Learning, ECTEL 2023; Conference date: 4 September 2023 through 8 September 2023; Conference code: 299989
ER  -

TY  - CONF
AU  - Gallent-Iglesias, D.
AU  - Serantes-Raposo, S.
AU  - López-Riobóo-Botana, I.
AU  - Gonzalez-Vázquez, S.
AU  - Fernandez-Graña, P.M.
TI  - IVAMED: Intelligent Virtual Assistant for Medical Diagnosis
PY  - 2023
T2  - CEUR Workshop Proceedings
VL  - 3516
SP  - 87
EP  - 92
UR  - https://www.scopus.com/inward/record.uri?eid=2-s2.0-85176449982&partnerID=40&md5=f13871392a1efa004ad463ee109f239f
AD  - Instituto Tecnológico de Galicia, ITG, Centro Tecnológico Nacional, Cantón Grande 9, Planta 2, A Coruña, 15003, Spain
AB  - The recent advancements in deep learning have led to a myriad of approaches for medical diagnosis and assistance. Some topics such as data labelling, data curation, human-in-the-loop, explainability or privacy-preserving methodologies are hot topics for applied machine learning in the healthcare context. In this domain, we normally expect a three-way interaction (doctor-system-patient), so that interfaces play a crucial role. Remotely managed VR (Virtual Reality) systems help us to enhance communication and feedback between doctors and patients in situations where in-person assistance is not feasible. Moreover, the recent breakthroughs with LLMs (Large Language Models) enable us to use natural language as additional interface, considering NLU (Natural Language Understanding) for intent recognition, ASR (Automatic Speech Recognition) and TTS (Text-To-Speech). In the context of the CEL.IA network, we present IVAMED (Intelligent Virtual Assistant for MEdical Diagnosis), a chatbot-oriented application in a VR environment for remote medical assistance. We tackle the situation in which face-to-face assistance is not possible. We provide the tools for remote interaction and guided diagnosis. We propose the evaluation of the MoCA (Montreal Cognitive Assessment) test for early detection of MCI (Mild Cognitive Impairment) and the BDI (Beck Depression Inventory) test for measuring characteristic attitudes and symptoms of depression.  © 2023 Copyright for this paper by its authors.
KW  - ASR
KW  - BDI test
KW  - chatbot
KW  - healthcare
KW  - IVA
KW  - medical diagnosis
KW  - MoCA test
KW  - NLU
KW  - Rasa
KW  - TTS
KW  - VR
KW  - Character recognition
KW  - Deep learning
KW  - Health care
KW  - Learning algorithms
KW  - Natural language processing systems
KW  - Speech recognition
KW  - Virtual reality
KW  - Automatic speech recognition
KW  - Beck depression inventories
KW  - Beck depression inventory test
KW  - Chatbots
KW  - Cognitive assessments
KW  - Healthcare
KW  - IVA
KW  - Montreal cognitive assessment test
KW  - Natural language understanding
KW  - Rasa
KW  - Text to speech
KW  - Diagnosis
A2  - Camara E.M.
A2  - Raez A.M.
A2  - Valdivia M.T.M.
A2  - Lopez L.A.U.
PB  - CEUR-WS
SN  - 16130073 (ISSN)
LA  - English
J2  - CEUR Workshop Proc.
M3  - Conference paper
DB  - Scopus
N1  - Export Date: 18 March 2025; Cited By: 0; Correspondence Address: D. Gallent-Iglesias; Instituto Tecnológico de Galicia, ITG, Centro Tecnológico Nacional, A Coruña, Cantón Grande 9, Planta 2, 15003, Spain; email: dgallent@itg.es; Conference name: 2023 Annual Conference of the Spanish Association for Natural Language Processing: Projects and System Demonstrations, SEPLN-PD 2023; Conference date: 27 September 2023 through 29 September 2023; Conference code: 193703
ER  -

TY  - JOUR
AU  - Shea, Y.-F.
AU  - Ma, N.-Y.C.
TI  - Limitations of GPT-4 in analyzing real-life medical notes related to cognitive impairment
PY  - 2023
T2  - Psychogeriatrics
VL  - 23
IS  - 5
SP  - 885
EP  - 887
DO  - 10.1111/psyg.13002
UR  - https://www.scopus.com/inward/record.uri?eid=2-s2.0-85162996716&doi=10.1111%2fpsyg.13002&partnerID=40&md5=a19d349943c98eec162307afc4194cb8
AD  - Department of Medicine, Queen Mary Hospital, University of Hong Kong, Pokfulam, Hong Kong
AD  - Faculty of Medicine, University of Hong Kong, Pokfulam, Hong Kong
KW  - Cognitive Dysfunction
KW  - Humans
KW  - fluorodeoxyglucose f 18
KW  - Pittsburgh compound B
KW  - Alzheimer disease
KW  - artificial intelligence chatbot
KW  - brain cortex atrophy
KW  - CADASIL
KW  - clinical article
KW  - clinical feature
KW  - clinician
KW  - cognitive defect
KW  - controlled study
KW  - corticobasal degeneration
KW  - Creutzfeldt Jakob disease
KW  - data extraction
KW  - diagnostic accuracy
KW  - differential diagnosis
KW  - diffuse Lewy body disease
KW  - electroencephalogram
KW  - electronic medical record
KW  - follow up
KW  - frontal variant frontotemporal dementia
KW  - generative pretrained transformer 4
KW  - Hong Kong
KW  - human
KW  - Letter
KW  - medical documentation
KW  - medical history
KW  - multidisciplinary team
KW  - neuroimaging
KW  - nuclear magnetic resonance imaging
KW  - obstructive sleep apnea
KW  - patient referral
KW  - positron emission tomography
KW  - semantic dementia
KW  - single photon emission computed tomography
KW  - cognitive defect
KW  - complication
PB  - John Wiley and Sons Inc
SN  - 13463500 (ISSN)
C2  - 37366006
LA  - English
J2  - Psychogeriatrics
M3  - Letter
DB  - Scopus
N1  - Export Date: 18 March 2025; Cited By: 2; Correspondence Address: Y.-F. Shea; Department of Medicine, Queen Mary Hospital, University of Hong Kong, Queen Mary Hospital, Pokfulam, 102 Pokfulam Road, 00000, Hong Kong; email: elphashea@gmail.com; CODEN: PSYCH
ER  -

TY  - JOUR
AU  - Sheehy, L.
AU  - Bouchard, S.
AU  - Kakkar, A.
AU  - El Hakim, R.
AU  - Lhoest, J.
AU  - Frank, A.
TI  - Development and Initial Testing of an Artificial Intelligence-Based Virtual Reality Companion for People Living with Dementia in Long-Term Care
PY  - 2024
T2  - Journal of Clinical Medicine
VL  - 13
IS  - 18
C7  - 5574
DO  - 10.3390/jcm13185574
UR  - https://www.scopus.com/inward/record.uri?eid=2-s2.0-85205071099&doi=10.3390%2fjcm13185574&partnerID=40&md5=844732ff858a0d5feb0a95a54093ad4d
AD  - Bruyère Research Institute, 43 Bruyère St., Ottawa, K1N 5C8, ON, Canada
AD  - Cyberpsychology Lab of UQO, Université du Québec en Outaouais, Gatineau, J8X 3X7, QC, Canada
AD  - HEC Liège—École de Gestion, Université de Liège, Liège, 4000, Belgium
AB  - Background/Objectives: Feelings of loneliness are common in people living with dementia (PLWD) in long-term care (LTC). The goals of this study were to describe the development of a novel virtual companion for PLWD living in LTC and assess its feasibility and acceptability. Methods: The computer-generated virtual companion, presented using a head-mounted virtual reality display, was developed in two stages. In Stage 1, the virtual companion asked questions designed to encourage conversation and reminiscence. In Stage 2, more powerful artificial intelligence tools allowed the virtual companion to engage users in nuanced discussions on any topic. PLWD in LTC tested the application at each stage to assess feasibility and acceptability. Results: Ten PLWD living in LTC participated in Stage 1 (4 men and 6 women; average 82 years old) and Stage 2 (2 men and 8 women; average 87 years old). Session lengths ranged from 0:00 to 5:30 min in Stage 1 and 0:00 to 53:50 min in Stage 2. Speech recognition issues and a limited repertoire of questions limited acceptance in Stage 1. Enhanced conversational ability in Stage 2 led to intimate and meaningful conversations with many participants. Many users found the head-mounted display heavy. There were no complaints of simulator sickness. The virtual companion was best suited to PLWD who could engage in reciprocal conversation. After Stage 2, response latency was identified as an opportunity for improvement in future versions. Conclusions: Virtual reality and artificial intelligence can be used to create a virtual companion that is acceptable and enjoyable to some PLWD living in LTC. Ongoing innovations in hardware and software will allow future iterations to provide more natural conversational interaction and an enhanced social experience. © 2024 by the authors.
KW  - artificial intelligence
KW  - cognitive decline
KW  - cognitive impairment
KW  - compassion
KW  - dementia
KW  - elderly
KW  - large language models
KW  - long-term care
KW  - reminiscence
KW  - virtual reality
KW  - aged
KW  - Article
KW  - artificial intelligence
KW  - conversation
KW  - dementia
KW  - female
KW  - human
KW  - long term care
KW  - major clinical study
KW  - male
KW  - program acceptability
KW  - program feasibility
KW  - reaction time
KW  - speech discrimination
KW  - very elderly
KW  - virtual reality
PB  - Multidisciplinary Digital Publishing Institute (MDPI)
SN  - 20770383 (ISSN)
LA  - English
J2  - J. Clin. Med.
M3  - Article
DB  - Scopus
N1  - Export Date: 18 March 2025; Cited By: 0; Correspondence Address: S. Bouchard; Cyberpsychology Lab of UQO, Université du Québec en Outaouais, Gatineau, J8X 3X7, Canada; email: stephane.bouchard@uqo.ca
ER  -

TY  - CONF
AU  - Nasiri, Y.
AU  - Fulda, N.
TI  - Designing a Language-Model-Based Chatbot that Considers User’s Personality Profile and Emotions To Support Caregivers of People With Dementia
PY  - 2024
T2  - CEUR Workshop Proceedings
VL  - 3818
SP  - 59
EP  - 70
UR  - https://www.scopus.com/inward/record.uri?eid=2-s2.0-85209689341&partnerID=40&md5=89cad04e359d8d2dbd9fc8e0997d1435
AD  - Brigham Young University, United States
AB  - Chatbots driven by Artificial Intelligence (AI) systems are gaining widespread traction in industry, research, and education; however, many chatbot architectures operate only in the generalized case, without a personalized understanding of the specific user and contextual situation involved. This becomes particularly problematic in the domain of emotional support, which requires both understanding emotions, and the ability to properly respond to those emotions by considering the needs of the user. This work presents a conversational agent that uses a probabilistic model to localize the user’s personality type on the popular Myers-Briggs Type Indicator (MBTI) self-report inventory and create customized responses for different personalities. Results from the personality classifier are injected into an associated Knowledge Graph and are considered during text generation in order to create more personalized responses, and emotion detection is used to identify and react to the user’s current emotional state. We apply this model in a hypothetical scenario supporting caregivers of people with dementia, and augment a response generator trained on a custom dataset of scraped conversations among such caregivers with a dynamic knowledge graph that stores user information extracted from the conversation. We explore the efficacy of this system in a user study with N=24 participants and show that the MBTI personality classification and emotion modules were both noticeable to users and improved the user’s sense that the AI system was getting to know them as a person. Long-term, we hope this research will help create chatbots that provide emotional support for persons in socially isolated situations, including caregivers of people with dementia. © 2024 Copyright for this paper by its authors.
KW  - Chatbot
KW  - Knowledge graphs
KW  - Large language models
KW  - Personality classifier
KW  - Emotion Recognition
KW  - Knowledge graph
KW  - Neurodegenerative diseases
KW  - Artificial intelligence systems
KW  - Chatbots
KW  - Emotional supports
KW  - Industry research
KW  - Knowledge graphs
KW  - Language model
KW  - Large language model
KW  - Model-based OPC
KW  - Myers-Briggs Type Indicators
KW  - Personality classifier
KW  - Chatbots
A2  - Zhang N.
A2  - Wu T.
A2  - Wang M.
A2  - Qi G.
A2  - Wang H.
A2  - Chen H.
PB  - CEUR-WS
SN  - 16130073 (ISSN)
LA  - English
J2  - CEUR Workshop Proc.
M3  - Conference paper
DB  - Scopus
N1  - Export Date: 18 March 2025; Cited By: 0; Conference name: 1st International OpenKG Workshop: Large Knowledge-Enhanced Models, LKM 2024; Conference code: 203732
ER  -

TY  - JOUR
TI  - 12th International Conference on Methodologies and Intelligent Systems for Technology Enhanced Learning, MIS4TEL 2022
PY  - 2023
T2  - Lecture Notes in Networks and Systems
VL  - 580 LNNS
UR  - https://www.scopus.com/inward/record.uri?eid=2-s2.0-85144167922&partnerID=40&md5=0aead42343947ca3a2cc83091291f2d5
AB  - The proceedings contain 23 papers. The special focus in this conference is on Methodologies and Intelligent Systems for Technology Enhanced Learning. The topics include: Evaluation of the Bibliographical Importance of Digital Educational Disruption Related to Social Networks. The Case of LinkedIn Learning; may a Distance Learning Course in Statistics Satisfy Medical Students? The Experience with an Italian University Sample During the Covid Pandemic; combining Learner Model and Reinforcement Learning for Adaptive Sequencing of Learning Activities; Effects of VR on Learning Experience and Success; educational Code-Review Tool: A First Glimpse; Retrieving Key Topical Sentences with Topic-Aware BERT When Conducting Automated Essay Scoring; Automatic Educational Concept Extraction Using NLP; digital Environment for Literacy and Future Education. A Pilot Experience of Serious Game Co-design; how Learnweb Can Support Science Education Research on Climate Change in Social Media; is It Possible to Improve the Development of Executive Functions in Children by Teaching Computational Thinking?; open Government Data in Higher Education: A Multidisciplinary Innovation Teaching Experience; design and Computational Thinking with IoTgo: What Teachers Think; Brewing Umqombothi: Technicalities of a VR Prototype Merging STEM and South African Intangible Cultural Heritage; serious Games for Autism Based on Immersive Virtual Reality: A Lens on Methodological and Technological Challenges; supporting the Semi-automatic Feedback Provisioning on Programming Assignments; educational Chatbot to Support Question Answering on Slack; a Case Study on Students’ Opinions About Adaptive and Classical Tests; readability Assessment of Academic Texts at Different Degree Levels; materials Science and Engineering Education Based on Reality-Virtuality Technologies; kaleidoscope: A Multi-perspective Technology-Enhanced Observation Method to Support the Development of Negotiation Skills; a New Metric to Help Teachers Unveil Meaningful Learning in Concept Maps.
A2  - Temperini M.
A2  - Scarano V.
A2  - Marenzi I.
A2  - Kravcik M.
A2  - Popescu E.
A2  - Lanzilotti R.
A2  - Gennari R.
A2  - De La Prieta F.
A2  - Di Mascio T.
A2  - Vittorini P.
PB  - Springer Science and Business Media Deutschland GmbH
SN  - 23673370 (ISSN); 978-303120616-0 (ISBN)
LA  - English
J2  - Lect. Notes Networks Syst.
M3  - Conference review
DB  - Scopus
N1  - Export Date: 18 March 2025; Cited By: 0; Conference name: 12th International Conference on Methodologies and Intelligent Systems for Technology Enhanced Learning, MIS4TEL 2022; Conference date: 13 July 2022 through 15 July 2022; Conference code: 286709
ER  -

TY  - JOUR
AU  - Colabianchi, S.
AU  - Costantino, F.
AU  - Sabetta, N.
TI  - Assessment of a large language model based digital intelligent assistant in assembly manufacturing
PY  - 2024
T2  - Computers in Industry
VL  - 162
C7  - 104129
DO  - 10.1016/j.compind.2024.104129
UR  - https://www.scopus.com/inward/record.uri?eid=2-s2.0-85200112789&doi=10.1016%2fj.compind.2024.104129&partnerID=40&md5=e09f9304ac83e1dc7bf782ca07700726
AD  - Department of computer, control, and management engineering Antonio Ruberti, Sapienza University of Rome, Via Ariosto 25, Rome, 00185, Italy
AB  - The use of Digital Intelligent Assistants (DIAs) in manufacturing aims to enhance performance and reduce cognitive workload. By leveraging the advanced capabilities of Large Language Models (LLMs), the research aims to understand the impact of DIAs on assembly processes, emphasizing human-centric design and operational efficiency. The study is novel in considering the three primary objectives: evaluating the technical robustness of DIAs, assessing their effect on operators' cognitive workload and user experience, and determining the overall performance improvement of the assembly process. Methodologically, the research employs a laboratory experiment, incorporating a controlled setting to meticulously assess the DIA's performance. The experiment used a between-subjects design comparing a group of participants using the DIA against a control group relying on traditional manual methods across a series of assembly tasks. Findings reveal a significant enhancement in the operators' experience, a reduction in cognitive load, and an improvement in the quality of process outputs when the DIA is employed. The article contributes to the study of the DIA's potential and AI integration in manufacturing, offering insights into the design, development, and evaluation of DIAs in industrial settings. © 2024 The Authors
KW  - Artificial intelligence
KW  - Chatbot
KW  - Experimental design
KW  - Industry 4.0
KW  - Industry 5.0
KW  - Natural language processing
KW  - Assembly
KW  - Design of experiments
KW  - Industry 4.0
KW  - Natural language processing systems
KW  - Assembly process
KW  - Chatbots
KW  - Cognitive workloads
KW  - Industry 5.0
KW  - Intelligent assistants
KW  - Language model
KW  - Language processing
KW  - Natural language processing
KW  - Natural languages
KW  - Performance
KW  - Computational linguistics
PB  - Elsevier B.V.
SN  - 01663615 (ISSN)
LA  - English
J2  - Comput Ind
M3  - Article
DB  - Scopus
N1  - Export Date: 18 March 2025; Cited By: 1; Correspondence Address: N. Sabetta; Department of computer, control, and management engineering Antonio Ruberti, Sapienza University of Rome, Rome, Via Ariosto 25, 00185, Italy; email: nicolo.sabetta@uniroma1.it; CODEN: CINUD
ER  -

TY  - JOUR
AU  - Elyoseph, Z.
AU  - Hadar-Shoval, D.
AU  - Asraf, K.
AU  - Lvovsky, M.
TI  - ChatGPT outperforms humans in emotional awareness evaluations
PY  - 2023
T2  - Frontiers in Psychology
VL  - 14
C7  - 1199058
DO  - 10.3389/fpsyg.2023.1199058
UR  - https://www.scopus.com/inward/record.uri?eid=2-s2.0-85161937174&doi=10.3389%2ffpsyg.2023.1199058&partnerID=40&md5=d9e02bf0a352a48dc6b683bf9e0f2186
AD  - Department of Psychology and Educational Counseling, The Center for Psychobiological Research, Max Stern Yezreel Valley College, Emek Yezreel, Israel
AD  - Department of Brain Sciences, Faculty of Medicine, Imperial College London, London, United Kingdom
AD  - Psychology Department, Center for Psychobiological Research, Max Stern Yezreel Valley College, Emek Yezreel, Israel
AB  - The artificial intelligence chatbot, ChatGPT, has gained widespread attention for its ability to perform natural language processing tasks and has the fastest-growing user base in history. Although ChatGPT has successfully generated theoretical information in multiple fields, its ability to identify and describe emotions is still unknown. Emotional awareness (EA), the ability to conceptualize one’s own and others’ emotions, is considered a transdiagnostic mechanism for psychopathology. This study utilized the Levels of Emotional Awareness Scale (LEAS) as an objective, performance-based test to analyze ChatGPT’s responses to twenty scenarios and compared its EA performance with that of the general population norms, as reported by a previous study. A second examination was performed one month later to measure EA improvement over time. Finally, two independent licensed psychologists evaluated the fit-to-context of ChatGPT’s EA responses. In the first examination, ChatGPT demonstrated significantly higher performance than the general population on all the LEAS scales (Z score = 2.84). In the second examination, ChatGPT’s performance significantly improved, almost reaching the maximum possible LEAS score (Z score = 4.26). Its accuracy levels were also extremely high (9.7/10). The study demonstrated that ChatGPT can generate appropriate EA responses, and that its performance may improve significantly over time. The study has theoretical and clinical implications, as ChatGPT can be used as part of cognitive training for clinical populations with EA impairments. In addition, ChatGPT’s EA-like abilities may facilitate psychiatric diagnosis and assessment and be used to enhance emotional language. Further research is warranted to better understand the potential benefits and risks of ChatGPT and refine it to promote mental health. Copyright © 2023 Elyoseph, Hadar-Shoval, Asraf and Lvovsky.
KW  - artificial intelligence
KW  - ChatGPT
KW  - emotional awareness
KW  - emotional intelligence
KW  - LEAS
KW  - psychological assessment
KW  - psychotherapy
PB  - Frontiers Media S.A.
SN  - 16641078 (ISSN)
LA  - English
J2  - Front. Psychol.
M3  - Article
DB  - Scopus
N1  - Export Date: 18 March 2025; Cited By: 128; Correspondence Address: Z. Elyoseph; Department of Psychology and Educational Counseling, The Center for Psychobiological Research, Max Stern Yezreel Valley College, Emek Yezreel, Israel; email: Zohare@yvc.ac.il
ER  -

TY  - JOUR
AU  - Lee, J.-H.
AU  - Choi, E.
AU  - Angulo, S.L.
AU  - McDougal, R.A.
AU  - Lytton, W.W.
TI  - Neurological history both twinned and queried by generative artificial intelligence
PY  - 2024
T2  - Frontiers in Medicine
VL  - 11
C7  - 1496866
DO  - 10.3389/fmed.2024.1496866
UR  - https://www.scopus.com/inward/record.uri?eid=2-s2.0-85216461764&doi=10.3389%2ffmed.2024.1496866&partnerID=40&md5=2ddf414b5f488150f7446684659fe026
AD  - Department of Neurology, State University of New York Downstate Health Sciences University, Brooklyn, NY, United States
AD  - Department of Neurology, Kings County Hospital, Brooklyn, NY, United States
AD  - Department of Neurology, Maimonides Medical Center, Brooklyn, NY, United States
AD  - Department of Internal Medicine, Lincoln Medical Center, Bronx, NY, United States
AD  - Department of Biostatistics, Yale School of Public Health, Yale University, New Haven, CT, United States
AD  - Computational Biology and Bioinformatics, Yale University, New Haven, CT, United States
AD  - Wu Tsai Institute, Yale University, New Haven, CT, United States
AD  - Biomedical Informatics and Data Science, Yale School of Medicine, Yale University, New Haven, CT, United States
AD  - Department of Physiology and Pharmacology, State University of New York Downstate Health Sciences University, Brooklyn, NY, United States
AB  - Background and objectives: We propose the use of GPT-4 to facilitate initial history-taking in neurology and other medical specialties. A large language model (LLM) could be utilized as a digital twin which could enhance queryable electronic medical record (EMR) systems and provide healthcare conversational agents (HCAs) to replace waiting-room questionnaires. Methods: In this observational pilot study, we presented verbatim history of present illness (HPI) narratives from published case reports of headache, stroke, and neurodegenerative diseases. Three standard GPT-4 models were designated Models P: patient digital twin; N: neurologist to query Model P; and S: supervisor to synthesize the N-P dialogue into a derived HPI and formulate the differential diagnosis. Given the random variability of GPT-4 output, each case was presented five separate times to check consistency and reliability. Results: The study achieved an overall HPI content retrieval accuracy of 81%, with accuracies of 84% for headache, 82% for stroke, and 77% for neurodegenerative diseases. Retrieval accuracies for individual HPI components were as follows: 93% for chief complaints, 47% for associated symptoms and review of systems, 76% for relevant symptom details, and 94% for histories of past medical, surgical, allergies, social, and family factors. The ranking of case diagnoses in the differential diagnosis list averaged in the 89th percentile. Discussion: Our tripartite LLM model demonstrated accuracy in extracting essential information from published case reports. Further validation with EMR HPIs, and then with direct patient care will be needed to move toward adaptation of enhanced diagnostic digital twins that incorporate real-time data from health-monitoring devices and self-monitoring assessments. Copyright © 2025 Lee, Choi, Angulo, McDougal and Lytton.
KW  - headache
KW  - history taking
KW  - large language model (LLM)
KW  - neurodegenerative disease
KW  - neurology–clinical
KW  - stroke
KW  - Alzheimer disease
KW  - anterior circulation stroke
KW  - Article
KW  - artificial intelligence chatbot
KW  - cerebrovascular accident
KW  - clinical feature
KW  - cluster headache
KW  - Creutzfeldt Jakob disease
KW  - data accuracy
KW  - degenerative disease
KW  - diagnostic accuracy
KW  - differential diagnosis
KW  - diffuse Lewy body disease
KW  - digital twin
KW  - electronic medical record
KW  - frontotemporal dementia
KW  - generative artificial intelligence
KW  - human
KW  - hypertension
KW  - intracranial hypotension
KW  - Medline
KW  - migraine
KW  - nausea
KW  - neurologic disease
KW  - observational study
KW  - paresthesia
KW  - Parkinson disease
KW  - patient care
KW  - patient monitoring
KW  - pilot study
KW  - posttraumatic headache
KW  - presyncope
KW  - prompt engineering
KW  - sleep disorder
KW  - sleep pattern
KW  - speech disorder
KW  - tension headache
KW  - vertigo
KW  - visual disorder
KW  - vomiting
KW  - weakness
PB  - Frontiers Media SA
SN  - 2296858X (ISSN)
LA  - English
J2  - Front. Med.
M3  - Article
DB  - Scopus
N1  - Export Date: 18 March 2025; Cited By: 0; Correspondence Address: J.-H. Lee; Department of Neurology, State University of New York Downstate Health Sciences University, Brooklyn, United States; email: jung-hyun.lee@downstate.edu
ER  -

TY  - CONF
AU  - Boiting, M.
AU  - Tschorn, N.
AU  - Suravee, S.
AU  - Yordanova, K.
AU  - Halek, M.
AU  - Jagoda, F.A.
AU  - Lüdtke, S.
AU  - Burmann, A.
TI  - eDEM-CONNECT: An Ontology-Based Chatbot for Family Caregivers of People with Dementia
PY  - 2024
T2  - Lecture Notes of the Institute for Computer Sciences, Social-Informatics and Telecommunications Engineering, LNICST
VL  - 578 LNICST
SP  - 73
EP  - 91
DO  - 10.1007/978-3-031-60665-6_6
UR  - https://www.scopus.com/inward/record.uri?eid=2-s2.0-85199752129&doi=10.1007%2f978-3-031-60665-6_6&partnerID=40&md5=58c13e10623f75edf7a329737d721fe0
AD  - Fraunhofer Institute for Software and Systems Engineering ISST, Dortmund, 44147, Germany
AD  - Institute for Data Science, Universität Greifswald, Greifswald, 17489, Germany
AD  - School of Nursing Science, Faculty of Health, Universiät Witten/Herdecke, Witten, 58453, Germany
AD  - Institute for Visual and Analytic Computing, Universät Rostock, Rostock, 18059, Germany
AB  - Home care of people with dementia (PwD) is mainly organized and carried out by non-professional family caregivers, who struggle to interpret the needs of PwD correctly and are confronted with the challenging behavior of their relatives. Although support services for family caregivers are widespread in Germany, they are rarely used due to the fact that information is poorly organized and relatives are faced with a flood of disorganized, outdated, and confusing content. Due to the technical development of chatbot technologies (ChatGPT), chatbots gain more and more relevance. Based on the new technological possibilities, we developed an online communication and service platform with an integrated chatbot within the eDEM-CONNECT project, with the aim of making structured and easily understandable information accessible for family caregivers. This work focuses on the development of a chatbot pipeline that has broad domain knowledge through a provided ontology on the topic of agitation of PwD. This allows the chatbot to provide relevant and peer-reviewed information to family members. In our approach, a patient history is first taken based on several diagnostic questions so that relevant information can be output in a later step. For this purpose, we demonstrate that agitations in natural language can be correctly recognized by the used BERT model and that our developed chatbot is able to select further diagnostic questions based on the predictions of a Markov logic network. © ICST Institute for Computer Sciences, Social Informatics and Telecommunications Engineering 2024.
KW  - chatbot
KW  - home care
KW  - Markov logic network
KW  - natural language processing
KW  - ontology
KW  - transformer models
KW  - Computer circuits
KW  - Domain Knowledge
KW  - Markov processes
KW  - Natural language processing systems
KW  - Ontology
KW  - Probabilistic logics
KW  - Chatbots
KW  - Home care
KW  - Language processing
KW  - Markov logic networks
KW  - Natural language processing
KW  - Natural languages
KW  - Ontology's
KW  - Ontology-based
KW  - Support services
KW  - Transformer modeling
KW  - Neurodegenerative diseases
A2  - Cunha A.
A2  - Paiva A.
A2  - Pereira S.
PB  - Springer Science and Business Media Deutschland GmbH
SN  - 18678211 (ISSN); 978-303160664-9 (ISBN)
LA  - English
J2  - Lect. Notes Inst. Comput. Sci. Soc. Informatics Telecommun. Eng.
M3  - Conference paper
DB  - Scopus
N1  - Export Date: 18 March 2025; Cited By: 1; Correspondence Address: M. Boiting; Fraunhofer Institute for Software and Systems Engineering ISST, Dortmund, 44147, Germany; email: maurice.boiting@isst.fraunhofer.de; Conference name: 12th International Conference on Mobile Communication and Healthcare, MobiHealth 2023; Conference date: 29 November 2023 through 30 November 2023; Conference code: 314789
ER  -

TY  - JOUR
AU  - Leòn-Domínguez, U.
TI  - Potential Cognitive Risks of Generative Transformer-Based AI Chatbots on Higher Order Executive Functions
PY  - 2024
T2  - Neuropsychology
VL  - 38
IS  - 4
SP  - 293
EP  - 308
DO  - 10.1037/neu0000948
UR  - https://www.scopus.com/inward/record.uri?eid=2-s2.0-85189373590&doi=10.1037%2fneu0000948&partnerID=40&md5=5f0284e9d63146db593d1475d1b2c3fd
AD  - School of Psychology, University of Monterrey, Mexico
AB  - Background: Chat generative retrained transformer (ChatGPT) represents a groundbreaking advancement in Artificial Intelligence (AI-chatbot) technology, utilizing transformer algorithms to enhance natural language processing and facilitating their use for addressing specific tasks. These AI chatbots can respond to questions by generating verbal instructions similar to those a person would provide during the problem-solving process. Aim: ChatGPT has become the fastest growing software in terms of user adoption in history, leading to an anticipated widespread use of this technology in the general population. Current literature is predominantly focused on the functional aspects of these technologies, but the field has not yet explored hypotheses on how these AI chatbots could impact the evolutionary aspects of human cognitive development. Thesis: The “neuronal recycling hypothesis” posits that the brain undergoes structural transformation by incorporating new cultural tools into “neural niches,” consequently altering individual cognition. In the case of technological tools, it has been established that they reduce the cognitive demand needed to solve tasks through a process called “cognitive offloading.” In this theoretical article, three hypotheses were proposed via forward inference about how algorithms such as ChatGPT and similar models may influence the cognitive processes and structures of upcoming generations. Conclusions: By forecasting the neurocognitive effects of these technologies, educational and political communities can anticipate future scenarios and formulate strategic plans to either mitigate or enhance the cognitive influence that these factors may have on the general population. © 2024 American Psychological Association
KW  - chat generative pretrained transformer
KW  - cognition
KW  - cognitive offloading
KW  - cultural tools
KW  - neuronal recycling hypothesis
KW  - Artificial Intelligence
KW  - Brain
KW  - Cognition
KW  - Executive Function
KW  - Humans
KW  - Problem Solving
KW  - algorithm
KW  - Article
KW  - artificial intelligence
KW  - artificial intelligence chatbot
KW  - cognition
KW  - cognitive development
KW  - education
KW  - executive function
KW  - human
KW  - memory
KW  - politics
KW  - software
KW  - task performance
KW  - artificial intelligence
KW  - brain
KW  - cognition
KW  - problem solving
PB  - American Psychological Association
SN  - 08944105 (ISSN)
C2  - 38300581
LA  - English
J2  - Neuropsychology
M3  - Article
DB  - Scopus
N1  - Export Date: 18 March 2025; Cited By: 5; Correspondence Address: U. Leòn-Domínguez; School of Psychology, University of Monterrey, Monterrey, Avenue Ignacio Morones Prieto, 66238, Mexico; email: umberto.leon@udem.edu; CODEN: NEUPE
ER  -

TY  - JOUR
TI  - 2nd International Conference on Human and Artificial Rationalities, HAR 2023
PY  - 2024
T2  - Lecture Notes in Computer Science (including subseries Lecture Notes in Artificial Intelligence and Lecture Notes in Bioinformatics)
VL  - 14522 LNCS
UR  - https://www.scopus.com/inward/record.uri?eid=2-s2.0-85189520451&partnerID=40&md5=2b4d6dd5108614c4deda2b946f1b9153
AB  - The proceedings contain 25 papers. The special focus in this conference is on Human and Artificial Rationalities. The topics include: Can Machines and Humans Use Negation When Describing Images?; an Incremental Diagnosis Algorithm of Human Erroneous Decision Making; relationship Between Theory of Mind and Judgement Based on Intention in 4–7 Y.O. Children; trust in Algorithmic Advice Increases with Task Complexity; Can a Conversational Agent Pass Theory-of-Mind Tasks? A Case Study of ChatGPT with the Hinting, False Beliefs, and Strange Stories Paradigms; does Cognitive Load Affect Explicit Anthropomorphism?; narrative Empowerment for Intelligence: Structural Study Applied to Strategic Notes; robustness and Cultural Difference on Identifiable Victim Effect; on Independence and Compound and Iterated Conditionals; interplay of Conditional Reasoning and Politeness: The Role of Speaker Relationships in the Japanese Context; from Classical Rationality to Quantum Cognition; are Humans Moral Creatures? A Dual-Process Approach for Natural Experiments of History; mindfulness Is in the Eye of the Machine; action Boundary in 2D-Cyberspace: A Critical Review of the Action Boundary Perception Tasks; physiological Anxiety Recognition; physiological Characterization of Stress; prospective Memory Training Using the Nao Robot in People with Dementia; dictator Game with a Robot in Children with Autism Spectrum Disorders: Sharing is Predicted by Positive Attributions Towards the Agent; an Exploratory Literature Review of Robots and Their Interaction as Assistive Technology for Persons with Disabilities: Focus on Promoting Activity and Participation; the Learning Model for Data-Driven Decision Making of Collaborating Enterprises; designing Automated Systems for Learning Analysis; mental Representations About Tangible Programming in Early Childhood Education; connecting Basic Proportional Thinking with Reasoning About Risks.
A2  - Baratgin J.
A2  - Jacquet B.
A2  - Yama H.
PB  - Springer Science and Business Media Deutschland GmbH
SN  - 03029743 (ISSN); 978-303155244-1 (ISBN)
LA  - English
J2  - Lect. Notes Comput. Sci.
M3  - Conference review
DB  - Scopus
N1  - Export Date: 18 March 2025; Cited By: 0; Conference name: 2nd International Conference on Human and Artificial Rationalities, HAR 2023; Conference date: 19 September 2023 through 22 September 2023; Conference code: 309669
ER  -

TY  - CONF
AU  - Kumar, R.
AU  - Gattani, R.K.
AU  - Singh, K.
TI  - Enhancing Medical History Collection using LLMs
PY  - 2024
T2  - ACM International Conference Proceeding Series
SP  - 140
EP  - 143
DO  - 10.1145/3641142.3641174
UR  - https://www.scopus.com/inward/record.uri?eid=2-s2.0-85193544198&doi=10.1145%2f3641142.3641174&partnerID=40&md5=06cf503357533a37329e78598a57146b
AD  - SublimeAI Inc, United States
AD  - AIIMS, India
AD  - PlainSwipe Llc, United States
AB  - Inaccurate and incomplete medical history taking can hinder diagnosis and impede optimal healthcare delivery. This research explores the potential of large language models (LLMs) as conversational assistants for patient history collection, aiming to optimize the process for both patients and healthcare providers. Through three field trials involving a total of 150 patients, we identified key challenges and innovative solutions to implement LLMs effectively, paving the way for improved patient care. The research highlights the success of a mobile web application linked by QR code, the utilization of constitutional AI training instead of traditional data-driven methods, and the presentation of patient history summaries directly to physicians to reduce cognitive load. This comprehensive approach enhances the efficiency and quality of patient history-taking, addressing common issues such as the lack of in-depth medical history, doctor's cognitive overload, and the impact of different communication modalities on patient engagement.  © 2024 ACM.
KW  - Health care
KW  - Field trial
KW  - Health care providers
KW  - Healthcare delivery
KW  - Innovative solutions
KW  - Language model
KW  - Medical history
KW  - Mobile web applications
KW  - Patient care
KW  - Patient history
KW  - QR codes
KW  - Diagnosis
PB  - Association for Computing Machinery
SN  - 979-840071730-7 (ISBN)
LA  - English
J2  - ACM Int. Conf. Proc. Ser.
M3  - Conference paper
DB  - Scopus
N1  - Export Date: 18 March 2025; Cited By: 0; Conference name: 2024 Australasian Computer Science Week, ACSW 2024; Conference date: 29 January 2024 through 1 February 2024; Conference code: 199476
ER  -

TY  - CONF
TI  - LKM 2024 - Proceedings of the 1st International OpenKG Workshop: Large Knowledge-Enhanced Models, co-locacted with the International Joint Conference on Artificial Intelligence, IJCAI 2024
PY  - 2024
T2  - CEUR Workshop Proceedings
VL  - 3818
UR  - https://www.scopus.com/inward/record.uri?eid=2-s2.0-85209660233&partnerID=40&md5=8ea4da82cc015fadd9257149c738811c
AB  - The proceedings contain 7 papers. The topics discussed include: augmenting patent summarization using large language model with knowledge graph; cognitive mirage: a review of hallucinations in large language models; InLegalLLaMA: Indian legal knowledge enhanced large language model; knowledge base-enhanced multilingual relation extraction with large language models; designing a language-model-based chatbot that considers user’s personality profile and emotions to support caregivers of people with dementia; LLM-driven knowledge enhancement for securities index prediction; and leveraging LLM-constructed graphs for effective goal-driven storytelling.
A2  - Zhang N.
A2  - Wu T.
A2  - Wang M.
A2  - Qi G.
A2  - Wang H.
A2  - Chen H.
PB  - CEUR-WS
SN  - 16130073 (ISSN)
LA  - English
J2  - CEUR Workshop Proc.
M3  - Conference review
DB  - Scopus
N1  - Export Date: 18 March 2025; Cited By: 0; Conference name: 1st International OpenKG Workshop: Large Knowledge-Enhanced Models, LKM 2024; Conference code: 203732
ER  -

TY  - CONF
AU  - Merkle, N.
TI  - AutoGenHR: Automated Generation of Health Reports for Patients at Home
PY  - 2024
T2  - CEUR Workshop Proceedings
VL  - 3759
UR  - https://www.scopus.com/inward/record.uri?eid=2-s2.0-85204721979&partnerID=40&md5=bf5c8d0e61132bd120ca1bf8dacb92d5
AD  - Karlsruhe Institute of Technology (KIT), Institute for Automation and Applied Informatics (IAI), Germany
AB  - European countries have the highest proportion of people over the age of 50.This implies that age-related diseases, such as cardiovascular diseases, diabetes, cholesterol and dementia, are becoming increasingly common in our aging societies.Additionally, it can be observed that health systems are overburdened due to a lack of medical specialists, resources and capacities.To get an appointment with a medical specialist, patients have to wait up to several months.These circumstances imply that necessary health checks and detection of health risks cannot be carried out in a sufficient manner.Furthermore, the personalisation of medical treatments can hardly be guaranteed.To tackle these problems and enable preventive measures and interventions, a round-the-clock health monitoring, prediction of health risks, and personalised treatment would be necessary.This paper presents Auto Generative Health Reports (AutoGenHR), a work in progress that allows the automated generation of health reports based on acquired context data from round-the-clock monitoring of patients in their domestic environment.In the proposed approach health reports are generated by means of dynamically created knowledge graphs representing patients and context information, and a language model fine-tuned for generating health reports.In this way an early detection of health risks and prevention of avoidable deaths is to be achieved, while patients can stay in their domestic environments without overstretching the capacities of the health system. © 2024 Copyright for this paper by its authors.
KW  - Digital Twins
KW  - Knowledge Graphs
KW  - Large Language Models
KW  - Transformer Neural Networks
KW  - Virtual Agents
KW  - Wearables
KW  - Cardiology
KW  - Medical problems
KW  - Neurodegenerative diseases
KW  - Patient treatment
KW  - Personalized medicine
KW  - Problem oriented languages
KW  - Automated generation
KW  - Domestic environments
KW  - Health systems
KW  - Knowledge graphs
KW  - Language model
KW  - Large language model
KW  - Neural-networks
KW  - Transformer neural network
KW  - Virtual agent
KW  - Wearable
KW  - Electronic health record
A2  - Garijo D.
A2  - Gentile A.L.
A2  - Kurteva A.
A2  - Mannocci A.
A2  - Osborne F.
A2  - Vahdati S.
PB  - CEUR-WS
SN  - 16130073 (ISSN)
LA  - English
J2  - CEUR Workshop Proc.
M3  - Conference paper
DB  - Scopus
N1  - Export Date: 18 March 2025; Cited By: 0; Correspondence Address: N. Merkle; Karlsruhe Institute of Technology (KIT), Institute for Automation and Applied Informatics (IAI), Germany; email: nicole.merkle@kit.edu; Conference name: Joint of Posters, Demos, Workshops, and Tutorials of the 20th International Conference on Semantic Systems, SEMANTiCS-PDWT 2024; Conference date: 17 September 2024 through 19 September 2024; Conference code: 202575
ER  -

TY  - CONF
AU  - Cardenas, L.
AU  - Parajes, K.
AU  - Zhu, M.
AU  - Zhai, S.
TI  - AutoHealth: Advanced LLM-Empowered Wearable Personalized Medical Butler for Parkinson's Disease Management
PY  - 2024
T2  - 2024 IEEE 14th Annual Computing and Communication Workshop and Conference, CCWC 2024
SP  - 375
EP  - 379
DO  - 10.1109/CCWC60891.2024.10427622
UR  - https://www.scopus.com/inward/record.uri?eid=2-s2.0-85186747998&doi=10.1109%2fCCWC60891.2024.10427622&partnerID=40&md5=144a2c4bc5226b1e17788164d725fce0
AD  - University of Nevada Las Vegas, Department of Electrical and Computer Engineering, Las Vegas, NV, United States
AB  - Parkinson's disease (PD), a leading neurodegenerative disorder, profoundly impacts millions globally. It causes a variety of physical challenges, cognitive impairments, and significant psychological distress to both patients and their families. Effective management of PD, particularly as it progresses, necessitates vigilant monitoring to mitigate symptoms and improve life quality for both patients and their families. In this vein, we present AutoHealth, an innovative Internet of Medical Things (IoMT) system, leveraging the advanced capabilities of smartwatches and their integrated biosensors. AutoHealth is engineered to continuously monitor the movement patterns of PD patients, utilizing state-of-the-art vector-based learning AI models. This approach allows for accurate and personalized early detection, continuous tracking, and rehabilitation management of PD. To enhance user engagement, AutoHealth incorporates an AI chatbot to interactively communicate with patients, providing instant responses to their text and speech inquiries, and offering tailored guidance. Overall, Autohealth empowers patients with initiative-taking health management tools, transforming the way to monitor and manage PD with relatively low medical costs.Clinical Relevance - Our solution pioneers an automatic, integrated system delivering real-time PD diagnosis, perpetual monitoring, and tailored recommendations, a stride beyond the conventional dependence on multiple devices and manual interventions. The model is built to construct autonomous agents that learn from a user's unique healthcare data and history, tailoring a plan to fit their individual needs. Our system breaks barriers by being a cross-language, cross-platform solution, ensuring accessibility regardless of regional and hardware constraints. Our mission is to deliver affordable, at-home medical assistance through a wearable device, bringing advanced healthcare and diagnostics right to your wrist. © 2024 IEEE.
KW  - Artificial Intelligence (AI)
KW  - Internet of Medical Things (IoMT)
KW  - Large Language Model (LLM)
KW  - Parkinson's Disease
KW  - Personalized Medical Care
KW  - Autonomous agents
KW  - Health care
KW  - Neurodegenerative diseases
KW  - Wearable technology
KW  - Artificial intelligence
KW  - Cognitive impairment
KW  - Disease management
KW  - Internet of medical thing
KW  - Language model
KW  - Large language model
KW  - Neurodegenerative disorders
KW  - Parkinson's disease
KW  - Personalized medical care
KW  - Psychological distress
KW  - Diagnosis
A2  - Paul R.
A2  - Kundu A.
PB  - Institute of Electrical and Electronics Engineers Inc.
SN  - 979-835036013-4 (ISBN)
LA  - English
J2  - IEEE Annu. Comput. Commun. Workshop Conf., CCWC
M3  - Conference paper
DB  - Scopus
N1  - Export Date: 18 March 2025; Cited By: 4; Correspondence Address: S. Zhai; University of Nevada Las Vegas, Department of Electrical and Computer Engineering, Las Vegas, United States; email: shengjie.zhai@unlv.edu; Conference name: 2024 IEEE 14th Annual Computing and Communication Workshop and Conference, CCWC 2024; Conference date: 8 January 2024 through 10 January 2024; Conference code: 197315
ER  -

TY  - JOUR
AU  - Krstic, D.
AU  - Petrovic, N.
AU  - Suljovic, S.
AU  - Al-Azzoni, I.
TI  - AI-Enabled Framework for Mobile Network Experimentation Leveraging ChatGPT: Case Study of Channel Capacity Calculation for η-µ Fading and Co-Channel Interference
PY  - 2023
T2  - Electronics (Switzerland)
VL  - 12
IS  - 19
C7  - 4088
DO  - 10.3390/electronics12194088
UR  - https://www.scopus.com/inward/record.uri?eid=2-s2.0-85173889225&doi=10.3390%2felectronics12194088&partnerID=40&md5=6e3d046240486d81b4ad9af87871a845
AD  - Faculty of Electronic Engineering, University of Nis, Nis, 18000, Serbia
AD  - The Academy of Applied Technical Studies Belgrade, Beograd, 11070, Serbia
AD  - College of Engineering, Al Ain University, Al Ain, 64141, United Arab Emirates
AB  - Artificial intelligence has been identified as one of the main driving forces of innovation in state-of-the-art mobile and wireless networks. It has enabled many novel usage scenarios, relying on predictive models for increasing network management efficiency. However, its adoption requires additional efforts, such as mastering the terminology, tools, and newly required steps of data importing and preparation, all of which increase the time required for experimentation. Therefore, we aimed to automate the manual steps as much as possible while reducing the overall cognitive load. In this paper, we explore the potential use of a novel Chat Generative Pre-trained Transformer (ChatGPT) conversational agent together with a model-driven approach relying on the Neo4j graph database in order to aid experimentation and analytics in the case of wireless network planning. As a case study, we present a derivation of the expression for the channel capacity (CC) metric in the case of η-µ multipath fading and η-µ co-channel interference. Moreover, the derived expression is leveraged for quality of service (QoS) estimation within the software simulation environment. ChatGPT, in synergy with a model-driven approach, is used to automate several steps: data importing, generation of graph construction, and machine learning-related Neo4j queries. According to the achieved outcomes, the proposed QoS estimation method, based on the derived CC expression (with precision up to the fifth significant digit), demonstrates satisfactory accuracy (up to 98%) and faster training than the deep neural network-based solution. On the other hand, compared to the manual approach based on our previous work, ChatGPT-based code generation reduces the time required for experimentation by more than 4 times. © 2023 by the authors.
KW  - channel capacity (CC)
KW  - Chat Generative Pre-trained Transformer (ChatGPT)
KW  - co-channel interference (CCI)
KW  - machine learning
KW  - Neo4j
KW  - selection combining (SC)
KW  - η-µ fading
PB  - Multidisciplinary Digital Publishing Institute (MDPI)
SN  - 20799292 (ISSN)
LA  - English
J2  - Electronics (Switzerland)
M3  - Article
DB  - Scopus
N1  - Export Date: 18 March 2025; Cited By: 5; Correspondence Address: D. Krstic; Faculty of Electronic Engineering, University of Nis, Nis, 18000, Serbia; email: dragana.krstic@elfak.ni.ac.rs; N. Petrovic; Faculty of Electronic Engineering, University of Nis, Nis, 18000, Serbia; email: nenad.petrovic@elfak.ni.ac.rs
ER  -

TY  - JOUR
TI  - dHealth 2024 - Proceedings of the 18th Health Informatics Meets Digital Health Conference
PY  - 2024
T2  - Studies in Health Technology and Informatics
VL  - 313
UR  - https://www.scopus.com/inward/record.uri?eid=2-s2.0-85198988557&partnerID=40&md5=51dbe3bbe12ac16aafc8d485bd8717f3
AB  - The proceedings contain 42 papers. The topics discussed include: analysis of critical incident reports using natural language processing; enhancing dementia risk mitigation: standardized digital monitoring in clinical trials and platform design for at-risk elderly individuals; acceptance of telepresence robotics, telecare and teletherapy among stroke patients, relatives and therapy staff; large language model-based evaluation of medical question answering systems: algorithm development and case study; supporting well-being: exploring the value of a digital coach for older adults in the transition from work to retirement; symbiosis of technology and ethics: preliminary results of an inquiry into the moral dimensions in the use of robotic systems in patient care; unpacking sociotechnical discourses on telehealth use and data protection: a path towards digital health value creation; and a sustainable approach to telerehabilitation in Europe: patients are ready, but caregivers are essential.
KW  - adult
KW  - aged
KW  - algorithm
KW  - caregiver
KW  - conference review
KW  - controlled study
KW  - dementia
KW  - diagnosis
KW  - digital health
KW  - Europe
KW  - human
KW  - incident report
KW  - information science
KW  - large language model
KW  - medical informatics
KW  - morality
KW  - natural language processing
KW  - patient care
KW  - preliminary data
KW  - retirement
KW  - stroke patient
KW  - symbiosis
KW  - telecare
KW  - telehealth
KW  - telerehabilitation
KW  - teletherapy
A2  - Hayn D.
A2  - Pfeifer B.
A2  - Schreier G.
A2  - Baumgartner M.
PB  - IOS Press BV
SN  - 09269630 (ISSN); 978-164368516-8 (ISBN)
LA  - English
J2  - Stud. Health Technol. Informatics
M3  - Conference review
DB  - Scopus
N1  - Export Date: 18 March 2025; Cited By: 0; Conference name: 18th Health Informatics Meets Digital Health Conference, dHealth 2024; Conference date: 1 May 2024 through 1 May 2024; Conference code: 200804
ER  -

TY  - JOUR
AU  - XOMPERO, C.
AU  - BENETTAYEB, W.
AU  - SOUIED, E.H.
AU  - MEHANNA, C.-J.
TI  - Pilot study evaluating the usability of MonŒil, a ChatGPT-based education tool in ophthalmology
PY  - 2024
T2  - AJO International
VL  - 1
IS  - 2
C7  - 100032
DO  - 10.1016/j.ajoint.2024.100032
UR  - https://www.scopus.com/inward/record.uri?eid=2-s2.0-85215437833&doi=10.1016%2fj.ajoint.2024.100032&partnerID=40&md5=7de6818adb3ab02d851ffec18e2bcde4
AD  - Department of Ophthalmology, Centre Hospitalier Intercommunal de Créteil, Créteil, France
AB  - Importance: There is an increasing use of artificial intelligence (AI) in ophthalmology to respond to the needs of patients to access reliable, easy-to-understand medical information. Objective: To assess patient satisfaction with the usability of MonŒil, an AI-based platform designed for patient education in ophthalmology. Design: This was a pilot cross-sectional study of the usability of MonŒil by patients followed for advanced age-related macular degeneration (AMD). MonŒil is based on ChatGPT-4 technology with specific ophthalmology-focused customizations and accessibility enhancements, and is freely available at monoeil.help. Patients were given 20 min of unsupervised interaction with no prior training or guidance, after which their feedback was collected. Setting: The study was performed in the ophthalmology department at the Creteil University Hospital. Participants: Participants included 54 patients diagnosed with advanced AMD defined presenting for follow-up. Patients had to be older than 50 years of age, capable of giving informed consent, and able to understand and interact with MonŒil. Exclusion criteria were severe visual and cognitive impairment that prevented interaction with MonŒil. Main Outcome(s) and Measure(s): The primary outcome was the usability of MonŒil as measured by the System Usability Scale (SUS) questionnaire. Results: Of the 54 participants, 34 were female (62.96 %). The mean age of the cohort was 77.76±8.14 years (range 58 to 97 years). The mean SUS score was 90.23±12.04 with a median of 92.50 (range 42.50 to 100.00), indicating excellent usability. There was a positive relationship between visual acuity and SUS score (regression coefficient 0.30 (95 % CI 0.08 to 0.51), r2=0.19, p = 0.0077). Conclusions and Relevance: MonŒil demonstrated excellent usability and satisfaction in a sample population of elderly patients with advanced AMD. These results suggest that AI-based tools like MonŒil can enhance patient education with minimal oversight in a complex field like ophthalmology, supporting its use as an adjunct to the physician-patient discussion. Further studies may be necessary to establish the applicability of MonŒil to a broader user base, and to assess its usefulness and clinical impact on patient outcomes such as patient knowledge and vision-related quality of life. © 2024 The Authors
KW  - Age-related macular degeneration
KW  - Artificial intelligence
KW  - chatbot
KW  - ChatGPT
KW  - Ophthalmology
KW  - Patient education
PB  - Elsevier B.V.
SN  - 29502535 (ISSN)
LA  - English
J2  - AJO International
M3  - Article
DB  - Scopus
N1  - Export Date: 18 March 2025; Cited By: 1; Correspondence Address: C.-J. MEHANNA; Department of Ophthalmology, Centre Hospitalier Intercommunal de Créteil, Créteil, France; email: carljoe.mehanna@gmail.com
ER  -

TY  - JOUR
TI  - 3rd International Conference on Applied Intelligence and Informatics, AII 2023
PY  - 2024
T2  - Communications in Computer and Information Science
VL  - 2065 CCIS
UR  - https://www.scopus.com/inward/record.uri?eid=2-s2.0-85202471732&partnerID=40&md5=c5851fb33adf3413a4b0e38a0a9eb56b
AB  - The proceedings contain 31 papers. The special focus in this conference is on Applied Intelligence and Informatics. The topics include: Speech Emotion Recognition: An Empirical Analysis of Machine Learning Algorithms Across Diverse Data Sets; A BERT-Based Chatbot to Support Cancer Treatment Follow-Up; Optimizing Medical Imaging Quality: An In-Depth Examination of Preprocessing Methods for Brain MRIs; MindData for Enhanced Entertainment: Building a Comprehensive EEG Dataset of Emotional Responses to Audio-Visual Stimuli; a Survey on Tools and Techniques of Classification in Educational Data Mining; a Robust and Explainable Deep Learning Method for Cervical Cancer Screening; classifying Depressed and Healthy Individuals Using Wearable Sensor Data: A Comparative Analysis of Classical Machine Learning Approaches; performance Analysis of a Single-Input Thermal Image Classifier with Patient Information for the Detection of Breast Cancer; Investigation of HR and QT Variability for Monitoring Sleep Apnea: An Interpretable Machine Learning Approach; transfer Learning-Based Ensemble of Deep Neural Architectures for Alzheimer’s and Parkinson’s Disease Classification; classifying Emotions of Parkinsonian Patients from Electroencephalogram Signals Using Efficient Attention Capsule Network; early Prediction of Chronic Kidney Disease Using Machine Learning Algorithms with Feature Selection Techniques; a Survey on Heart Disease Prediction Using Machine Learning Techniques; a Fuzzy Logic-Based Framework for Accurate Detection of Infectious Diseases; A Media-Pipe Integrated Deep Learning Model for ISL (Alphabet) Recognition and Converting Text to Sound with Video Input; a Driver Fatigue Detection Framework with Convolutional Neural Network and Long Short-Term Memory Network; FallGuardian: Wear OS-Based Machine Learning Fall Detection Framework; Classification of Cancer Types Based on RNA HI-SEQ Data Using Dimensionality Reduction; YOLO-V4 Based Detection of Varied Hand Gestures in Heterogeneous Settings; Comparative Analysis of Pre-trained CNN Models for Neurobiological Disease Classification; an Overview of Data Security Algorithms in Cloud Computing.
A2  - Mahmud M.
A2  - Ben-Abdallah H.
A2  - Kaiser M.S.
A2  - Ahmed M.R.
A2  - Zhong N.
PB  - Springer Science and Business Media Deutschland GmbH
SN  - 18650929 (ISSN); 978-303168638-2 (ISBN)
LA  - English
J2  - Commun. Comput. Info. Sci.
M3  - Conference review
DB  - Scopus
N1  - Export Date: 18 March 2025; Cited By: 0; Conference name: 3rd International Conference on Applied Intelligence and Informatics, AII 2023; Conference date: 29 October 2023 through 31 October 2023; Conference code: 317559
ER  -

TY  - JOUR
TI  - 7th IFIP TC 12 International Conference on Computational Intelligence in Data Science, ICCIDS 2024
PY  - 2024
T2  - IFIP Advances in Information and Communication Technology
VL  - 717 IFIPAICT
UR  - https://www.scopus.com/inward/record.uri?eid=2-s2.0-85207683963&partnerID=40&md5=d43c18a6666321f47a4752494d5c2060
AB  - The proceedings contain 72 papers. The special focus in this conference is on Computational Intelligence in Data Science. The topics include: Chat Bot in Banking Sector Using Machine Learning and Natural Language Processing; lecter-A Large Language Model Chatbot for Cognitive Behavioral Therapy; Evaluating the Language Translation Accuracy of GPT-3.5 Using Prompt Engineering; multi-camera Enhanced Real-Time Content-Aware Vehicle Detection; COOL: Classification of Online Offensive Language Using Machine Learning and Deep Learning; improved Evaluator for Subjective Answers Using Natural Language Processing; Self-harm Detection from Texts: A Comparative Study Utilizing BERT, Machine Learning, and Deep Learning Approaches; neuro-Evolution-Based Language Model for Text Generation; offensive Language Detection on Telugu Language; User Story Based Automated Test Case Generation Using NLP; anticipating Future College Admission Cutoffs: An Innovative Predictive Model Incorporating Student Reviews and Historical Admissions Cutoff Data Using Machine Learning; sentiment Analysis for Stock Prediction Using Mass Media Sources; CADFRA: Coronary Artery Disease Feature Reduction with Autoencoder for Optimistic and Effective Classification; machine Learning Based Alzheimer’s Disease Detection: A Comprehensive Approach; supervised Learning of Procedures from Tutorial Videos; De-noising of Low Dose CT Liver Images Using Improved Discrete Wavelet Transform; a-Eye Tracker: Human Eye Defect Tracker and Analyzing Software; design and Analysis of Structural Health Monitoring System for the Diagnosis of Morphological Deformities of Bolted Structures; Empowering Medical Image Analysis: Unveiling Anomalies Through GANs and BiGAN’s Models; pneumonia Detection Using Chest X-Rays: A Comprehensive Review; realistic Avatar Control Through Video-Driven Animation for Augmented Reality; CNN-Based Skin Lesion Classification for Melanoma Detection.
A2  - Owoc M.L.
A2  - Rajaram K.
A2  - Sicily F.E.V.
A2  - Balasundaram P.
PB  - Springer Science and Business Media Deutschland GmbH
SN  - 18684238 (ISSN); 978-303169981-8 (ISBN)
LA  - English
J2  - IFIP Advances in Information and Communication Technology
M3  - Conference review
DB  - Scopus
N1  - Export Date: 18 March 2025; Cited By: 0; Conference name: 7th IFIP TC 12 International Conference on Computational Intelligence in Data Science, ICCIDS 2024; Conference date: 21 February 2024 through 23 February 2024; Conference code: 321159
ER  -

TY  - CONF
AU  - Kambhamettu, H.
AU  - Huang, Y.
AU  - Johnson, K.
AU  - Bradbury, A.
TI  - Knowledge-Grounded Medical Dialogue Generation
PY  - 2024
T2  - Studies in Computational Intelligence
VL  - 1164 SCI
SP  - 209
EP  - 218
DO  - 10.1007/978-3-031-63592-2_16
UR  - https://www.scopus.com/inward/record.uri?eid=2-s2.0-85205351738&doi=10.1007%2f978-3-031-63592-2_16&partnerID=40&md5=c57ed3f895742ba7c1a53a307b76e8ee
AD  - University of Pennsylvania, Philadelphia, PA, United States
AB  - With the introduction of the first FDA-approved treatment for Alzheimer’s disease (AD), genetic testing for APOE, a major genetic risk factor for AD, has become a critical step to assess treatment eligibility. In order to address the increasing volume of APOE testing, tools to help patients understand genetic risk factors and their implications are urgently needed. Conversational agents powered by large language models (LLMs) can help triage patients and supplement human counselors. However, deploying such agents poses challenges: institutional barriers prevent the input of clinical data, including protected health information (PHI), into commercial LLMs, LLMs potentially hallucinate critical medical facts, and LLMs should mimic the communication style of clinicians in order to be trusted supplements. We introduce a dual-method approach to enhance LLMs’ accuracy and clinical communication effectiveness. First, we build a knowledge bank of recorded patient-provider genetic counseling sessions and leverage an open-source LLM to extract and summarize relevant information. We leverage this knowledge bank to develop a retrieval-augmented system for answering patient questions. We find that responses generated from our pipeline are more readable and better resemble human responses compared to those directly from GPT-4, suggesting that this pipeline enhances both accuracy and a clinician-like tone of communication. © The Author(s), under exclusive license to Springer Nature Switzerland AG 2024.
KW  - Alzheimer’s risk
KW  - Genetic counseling
KW  - Large language models
KW  - Retrieval-augmented generation
A2  - Shaban-Nejad A.
A2  - Michalowski M.
A2  - Bianco S.
PB  - Springer Science and Business Media Deutschland GmbH
SN  - 1860949X (ISSN); 978-303163591-5 (ISBN)
LA  - English
J2  - Stud. Comput. Intell.
M3  - Conference paper
DB  - Scopus
N1  - Export Date: 18 March 2025; Cited By: 1; Correspondence Address: H. Kambhamettu; University of Pennsylvania, Philadelphia, United States; email: hitakam@seas.upenn.edu; Conference name: Health Intelligence work-shop, co-located with 38th Association for the Advancement of Artificial Intelligence(AAAI) conference, 2024; Conference date: 20 February 2024 through 27 February 2024; Conference code: 319639
ER  -

TY  - JOUR
TI  - 15th International Conference on Ubiquitous Computing and Ambient Intelligence, UCAmI 2023
PY  - 2023
T2  - Lecture Notes in Networks and Systems
VL  - 842 LNNS
UR  - https://www.scopus.com/inward/record.uri?eid=2-s2.0-85178608919&partnerID=40&md5=6fc53b2d3eaae111213851ee7370fe58
AB  - The proceedings contain 88 papers. The special focus in this conference is on Ubiquitous Computing and Ambient Intelligence. The topics include: Towards a Digital and Ubiquitous Ecosystem of Mobile Technology-Based Solutions to Facilitate Data Management Based on Sustainable Development Goals; towards Abnormal Behaviour Detection on Elderly People at Home Through Smart Plugs and Its Relationship with Activities of Daily Living; a Framework for Managing the Experimental Evaluation of Ambient Assisted Living Systems; towards a Virtual Reality Visualization of Hand-Object Interactions to Support Remote Physical Therapy; Creating Personalized Verbal Human-Robot Interactions Using LLM with the Robot Mini; Automation of Error Recognition in Therapies Executions Based on ECogFun-VR; walkability for Active Aging: Factors and Features for an Adapted Trip Planning; predicting User Adoption and Attrition of Digital Health; a Distributed Cognition Approach to Understanding Compensatory Calendaring Cognitive Systems of Older Adults with Mild Cognitive Impairment and Their Care Partners; A Reinforcement Learning Algorithm for Improving the Generation of Telerehabilitation Activities of ABI Patients; Using Generative AI to Assist with Technology Adoption Assessment; “Why Did You Say That?”: Understanding Explainability in Conversational AI Systems for Older Adults with Mild Cognitive Impairment (MCI); proposal of a Device for Obstacle Detection Applied to Visually Impaired People; transforming Elderly Care Through Ethical and Social Evaluation of Intelligent Activity Recognition Systems in Nursing Homes; investigating Motivational Factors Influencing Users’ Consumption of Video Streaming Services: A Human Factor Perspective; translation and Validation of the AttrakDiff User Experience Questionnaire to Spanish; The Mind in Virtual Meetings: Comparing VR and Video Conferencing Environments Through Experiential Impact Assessment and EEG Analysis; human-Centered Navigation Systems: A Systematic Literature Review; Proactivity in Conversational Assistants: The mPLiCA Model Based on a Systematic Literature Review.
A2  - Bravo J.
A2  - Urzáiz G.
PB  - Springer Science and Business Media Deutschland GmbH
SN  - 23673370 (ISSN); 978-303148641-8 (ISBN)
LA  - English
J2  - Lect. Notes Networks Syst.
M3  - Conference review
DB  - Scopus
N1  - Export Date: 18 March 2025; Cited By: 0; Conference name: 15th International Conference on Ubiquitous Computing and Ambient Intelligence, UCAmI 2023; Conference date: 28 November 2023 through 29 November 2023; Conference code: 304769
ER  -

TY  - JOUR
TI  - 15th International Conference on Ubiquitous Computing and Ambient Intelligence, UCAmI 2023
PY  - 2023
T2  - Lecture Notes in Networks and Systems
VL  - 835 LNNS
UR  - https://www.scopus.com/inward/record.uri?eid=2-s2.0-85178628900&partnerID=40&md5=07f56f2c686e2f5223697151560f41b5
AB  - The proceedings contain 88 papers. The special focus in this conference is on Ubiquitous Computing and Ambient Intelligence. The topics include: Towards a Digital and Ubiquitous Ecosystem of Mobile Technology-Based Solutions to Facilitate Data Management Based on Sustainable Development Goals; towards Abnormal Behaviour Detection on Elderly People at Home Through Smart Plugs and Its Relationship with Activities of Daily Living; a Framework for Managing the Experimental Evaluation of Ambient Assisted Living Systems; towards a Virtual Reality Visualization of Hand-Object Interactions to Support Remote Physical Therapy; Creating Personalized Verbal Human-Robot Interactions Using LLM with the Robot Mini; Automation of Error Recognition in Therapies Executions Based on ECogFun-VR; walkability for Active Aging: Factors and Features for an Adapted Trip Planning; predicting User Adoption and Attrition of Digital Health; a Distributed Cognition Approach to Understanding Compensatory Calendaring Cognitive Systems of Older Adults with Mild Cognitive Impairment and Their Care Partners; A Reinforcement Learning Algorithm for Improving the Generation of Telerehabilitation Activities of ABI Patients; Using Generative AI to Assist with Technology Adoption Assessment; “Why Did You Say That?”: Understanding Explainability in Conversational AI Systems for Older Adults with Mild Cognitive Impairment (MCI); proposal of a Device for Obstacle Detection Applied to Visually Impaired People; transforming Elderly Care Through Ethical and Social Evaluation of Intelligent Activity Recognition Systems in Nursing Homes; investigating Motivational Factors Influencing Users’ Consumption of Video Streaming Services: A Human Factor Perspective; translation and Validation of the AttrakDiff User Experience Questionnaire to Spanish; The Mind in Virtual Meetings: Comparing VR and Video Conferencing Environments Through Experiential Impact Assessment and EEG Analysis; human-Centered Navigation Systems: A Systematic Literature Review; Proactivity in Conversational Assistants: The mPLiCA Model Based on a Systematic Literature Review.
A2  - Bravo J.
A2  - Urzáiz G.
PB  - Springer Science and Business Media Deutschland GmbH
SN  - 23673370 (ISSN); 978-303148305-9 (ISBN)
LA  - English
J2  - Lect. Notes Networks Syst.
M3  - Conference review
DB  - Scopus
N1  - Export Date: 18 March 2025; Cited By: 0; Conference name: 15th International Conference on Ubiquitous Computing and Ambient Intelligence, UCAmI 2023; Conference date: 28 November 2023 through 29 November 2023; Conference code: 304769
ER  -

TY  - CONF
AU  - Hossain, G.
AU  - Pomare, Z.S.
AU  - Prybutok, G.
TI  - ChatGPT: A Companion for Dementia Care
PY  - 2024
T2  - Digest of Technical Papers - IEEE International Conference on Consumer Electronics
DO  - 10.1109/ICCE59016.2024.10444253
UR  - https://www.scopus.com/inward/record.uri?eid=2-s2.0-85187013096&doi=10.1109%2fICCE59016.2024.10444253&partnerID=40&md5=5582bb312f2d4bf5c8577bdbacdc51a0
AD  - University of North Texas, Information Science, Denton, TX, United States
AD  - University of North Texas, College of Health and Public Services, Denton, TX, United States
AD  - University of North Texas, Disability and Addiction Rehabilitation, Denton, TX, United States
AB  - Dementia is characterized by the progressive degeneration of the brain, resulting in cognitive impairment and disruptions in neurological functioning. Various factors, including traumatic events, stress-related conditions, or post-stroke brain damage, contribute to its onset. While dementia lacks a cure, there are reversible interventions to manage its effects, enabling individuals to age successfully with cognitive support from assistive technologies like ChatGPT. Recent study highlighted the benefits of ChatGPT in aiding memory acquisition for individuals experiencing cognitive decline, which can be applied in providing companionship to older adults dealing with dementia. As the innovative application of artificial intelligence (AI), ChatGPT in the form of medical chatbot, can address feelings of loneliness, and foster essential social interaction. In summary, ChatGPT's use offers cognitive support and enhances the overall well-being of those facing cognitive decline.  © 2024 IEEE.
KW  - Artificial Intelligence software
KW  - ChatGPT
KW  - Cognitive support
KW  - Dementia
KW  - Healthcare Chatbot
KW  - Neurodegenerative diseases
KW  - Artificial intelligence software
KW  - Chatbots
KW  - ChatGPT
KW  - Cognitive decline
KW  - Cognitive support
KW  - Dementia
KW  - Dementia cares
KW  - Healthcare chatbot
KW  - Intelligence software
KW  - Progressive degeneration
KW  - Artificial intelligence
PB  - Institute of Electrical and Electronics Engineers Inc.
SN  - 0747668X (ISSN); 979-835032413-6 (ISBN)
LA  - English
J2  - Dig Tech Pap IEEE Int Conf Consum Electron
M3  - Conference paper
DB  - Scopus
N1  - Export Date: 18 March 2025; Cited By: 1; Correspondence Address: G. Hossain; University of North Texas, Information Science, Denton, United States; email: Gahangir.Hossain@unt.edu; Conference name: 2024 IEEE International Conference on Consumer Electronics, ICCE 2024; Conference date: 6 January 2024 through 8 January 2024; Conference code: 197702; CODEN: DTPEE
ER  -
