# Supplementary material for: Large Language Model–Based Agents for Physical Activity and Cognitive Training: Scoping Review
Source: JMIR AI. 2026 Mar 12;5:e80123. doi: 10.2196/80123 (PMC12981376; doi:10.2196/80123)
Supplement: Multimedia Appendix 1 [file ai-v5-e80123-s001.zip › supplementary_materials_large_language_models_pa_ct_scoping_review/02_queries/023_queries_results/scopus_K1K2K3_TAK_results.ris]

TY  - JOUR
TI  - 19th International Conference on Wisdom, Well-Being, Win-Win, iConference 2024
PY  - 2024
T2  - Lecture Notes in Computer Science (including subseries Lecture Notes in Artificial Intelligence and Lecture Notes in Bioinformatics)
VL  - 14597 LNCS
UR  - https://www.scopus.com/inward/record.uri?eid=2-s2.0-85192270341&partnerID=40&md5=b25e265149e373445ff9d5c8756f0d26
AB  - The proceedings contain 91 papers. The special focus in this conference is on Wisdom, Well-Being and Win-Win. The topics include: Identifying the Potential Users of Community Archives: A Case Study of the History of the Chinese 30 Years Project; What Motivates You to Use VR Exergames to Substitute for Real Sports?—An Empirical Study Based on Technology Readiness and Technology Acceptance Model; the Filtered Appeal: Evaluating the Impact of Appearance Enhancement on Effectiveness of Donation Requests; “If I Like BLANK, What Else Will I Like?”: Analyzing a Human Recommendation Community on Reddit; can Chatbot Anthropomorphism and Empathy Mitigate the Impact of Customer Anger on Satisfaction?; understanding Users’ Decision-Making on Privacy Disclosure from a Configurational Perspective Perceived Values, Privacy Concerns, Cognitive Style, and Trust; genre Recognition: A Model of Behaviour; “How I Form and Escape Information Cocoons”: An Interview Study of Users on Short Video Apps; are Older People Battling with Digital Financial Services?; plant-Based Predictions: An Exploratory Predictive Analysis of Purchasing Behavior of Meat-Alternatives by U.S. Consumers (2020); AIGC-Enabled Interdisciplinary Science Measurement; Role of Emotional Experience in AI Voice Assistant User Experience in Voice Shopping; a Contextualized Government Service Chatbot for Individuals with limited Information Literacy; Detection Vs. Anti-detection: Is Text Generated by AI Detectable?; privacyChat: Utilizing Large Language Model for Fine-Grained Information Extraction over Privacy Policies; reimagining Data Science Methodology for Community Well-Being Through Intersectional Feminist Voices; participatory Observation Methods Within Data-Intensive Science: Formal Evaluation and Sociotechnical Insight; from Knowledge Representation to Knowledge Organization and Back; understanding Researchers’ Data-Centric Tasks: A Classification of Goals, Gaps, and Resources.
A2  - Sserwanga I.
A2  - Joho H.
A2  - Ma J.
A2  - Hansen P.
A2  - Wu D.
A2  - Koizumi M.
A2  - Gilliland A.J.
PB  - Springer Science and Business Media Deutschland GmbH
SN  - 03029743 (ISSN); 978-303157859-5 (ISBN)
LA  - English
J2  - Lect. Notes Comput. Sci.
M3  - Conference review
DB  - Scopus
N1  - Export Date: 18 March 2025; Cited By: 0; Conference name: 19th International Conference on Wisdom, Well-Being, Win-Win, iConference 2024; Conference date: 15 April 2024 through 26 April 2024; Conference code: 311219
ER  -

TY  - JOUR
AU  - Naja, F.
AU  - Taktouk, M.
AU  - Matbouli, D.
AU  - Khaleel, S.
AU  - Maher, A.
AU  - Uzun, B.
AU  - Alameddine, M.
AU  - Nasreddine, L.
TI  - Artificial intelligence chatbots for the nutrition management of diabetes and the metabolic syndrome
PY  - 2024
T2  - European Journal of Clinical Nutrition
VL  - 78
IS  - 10
SP  - 887
EP  - 896
DO  - 10.1038/s41430-024-01476-y
UR  - https://www.scopus.com/inward/record.uri?eid=2-s2.0-85199543543&doi=10.1038%2fs41430-024-01476-y&partnerID=40&md5=67028fb5260a8943dd0139c6651b1217
AD  - Department of Clinical Nutrition and Dietetics, College of Health Sciences, Research Institute of Medical and Health Sciences (RIMHS), University of Sharjah, Sharjah, United Arab Emirates
AD  - Department of Nutrition and Food Sciences, Faculty of Agricultural and Food Sciences, American University of Beirut (AUB), Beirut, Lebanon
AD  - Department of Mathematics, Near East University, Nicosia, Turkey
AD  - Medical Program Royal College of Surgeons, Manama, Ireland, Bahrain
AB  - Background: Recently, there has been a growing interest in exploring AI-driven chatbots, such as ChatGPT, as a resource for disease management and education. Objective: The study aims to evaluate ChatGPT’s accuracy and quality/clarity in providing nutritional management for Type 2 Diabetes (T2DM), the Metabolic syndrome (MetS) and its components, in accordance with the Academy of Nutrition and Dietetics’ guidelines. Methods: Three nutrition management-related domains were considered: (1) Dietary management, (2) Nutrition care process (NCP) and (3) Menu planning (1500 kcal). A total of 63 prompts were used. Two experienced dietitians evaluated the chatbot output’s concordance with the guidelines. Results: Both dietitians provided similar assessments for most conditions examined in the study. Gaps in the ChatGPT-derived outputs were identified and included weight loss recommendations, energy deficit, anthropometric assessment, specific nutrients of concern and the adoption of specific dietary interventions. Gaps in physical activity recommendations were also observed, highlighting ChatGPT’s limitations in providing holistic lifestyle interventions. Within the NCP, the generated output provided incomplete examples of diagnostic documentation statements and had significant gaps in the monitoring and evaluation step. In the 1500 kcal one-day menus, the amounts of carbohydrates, fat, vitamin D and calcium were discordant with dietary recommendations. Regarding clarity, dietitians rated the output as either good or excellent. Conclusion: Although ChatGPT is an increasingly available resource for practitioners, users are encouraged to consider the gaps identified in this study in the dietary management of T2DM and the MetS. © The Author(s), under exclusive licence to Springer Nature Limited 2024.
KW  - Artificial Intelligence
KW  - Diabetes Mellitus, Type 2
KW  - Humans
KW  - Metabolic Syndrome
KW  - Nutrition Therapy
KW  - Nutritionists
KW  - calcium
KW  - carbohydrate
KW  - cyanocobalamin
KW  - high density lipoprotein
KW  - triacylglycerol
KW  - vitamin D
KW  - accreditation
KW  - anthropometry
KW  - Article
KW  - artificial intelligence chatbot
KW  - caloric intake
KW  - ChatGPT
KW  - diabetes mellitus
KW  - dietitian
KW  - glycemic load
KW  - health impact assessment
KW  - health service
KW  - human
KW  - hyperglycemia
KW  - hypertension
KW  - hypertriglyceridemia
KW  - lifestyle
KW  - Likert scale
KW  - macronutrient
KW  - metabolic syndrome X
KW  - non insulin dependent diabetes mellitus
KW  - nutrition education
KW  - nutritional assessment
KW  - nutritional status
KW  - obesity
KW  - physical activity
KW  - practice guideline
KW  - problem solving
KW  - protein intake
KW  - risk factor
KW  - artificial intelligence
KW  - diet therapy
KW  - non insulin dependent diabetes mellitus
KW  - procedures
KW  - therapy
PB  - Springer Nature
SN  - 09543007 (ISSN)
C2  - 39060542
LA  - English
J2  - Eur. J. Clin. Nutr.
M3  - Article
DB  - Scopus
N1  - Export Date: 18 March 2025; Cited By: 4; Correspondence Address: L. Nasreddine; Department of Nutrition and Food Sciences, Faculty of Agricultural and Food Sciences, American University of Beirut (AUB), Beirut, Lebanon; email: ln10@aub.edu.lb; CODEN: EJCNE
ER  -

TY  - JOUR
AU  - Rocha-Silva, R.
AU  - de Lima, B.E.
AU  - José, G.
AU  - Cordeiro, D.F.
AU  - Viana, R.B.
AU  - Andrade, M.S.
AU  - Vancini, R.L.
AU  - Rosemann, T.
AU  - Weiss, K.
AU  - Knechtle, B.
AU  - Arida, R.M.
AU  - de Lira, C.A.B.
TI  - The potential of large language model chatbots for application to epilepsy: Let's talk about physical exercise
PY  - 2024
T2  - Epilepsy and Behavior Reports
VL  - 27
C7  - 100692
DO  - 10.1016/j.ebr.2024.100692
UR  - https://www.scopus.com/inward/record.uri?eid=2-s2.0-85197445853&doi=10.1016%2fj.ebr.2024.100692&partnerID=40&md5=6f2170297fef95624272d6bc9946b8e9
AD  - Faculty of Physical Education and Dance, Federal University of Goiás, Goiânia, Brazil
AD  - Faculty of Information and Communication, Federal University of Goiás, Goiânia, Brazil
AD  - Institute of Physical Education and Sports, Federal University of Ceará, Fortaleza, Brazil
AD  - Department of Physiology, Federal University of São Paulo, São Paulo, Brazil
AD  - Center for Physical Education and Sports, Federal University of Espírito Santo, Vitória, Brazil
AD  - Institute of Primary Care, University of Zurich, Zurich, Switzerland
AD  - Medbase St. Gallen Am Vadianplatz, St. Gallen, Switzerland
AB  - In this paper, we discuss how artificial intelligence chatbots based on large-scale language models (LLMs) can be used to disseminate information about the benefits of physical exercise for individuals with epilepsy. LLMs have demonstrated the ability to generate increasingly detailed text and allow structured dialogs. These can be useful tools, providing guidance and advice to people with epilepsy on different forms of treatment as well as physical exercise. We also examine the limitations of LLMs, which include the need for human supervision and the risk of providing imprecise and unreliable information regarding specific or controversial aspects of the topic. Despite these challenges, LLM chatbots have demonstrated the potential to support the management of epilepsy and break down barriers to information access, particularly information on physical exercise. © 2024
KW  - Artificial intelligence
KW  - Chatbot
KW  - Physical exercise
KW  - access to information
KW  - Article
KW  - artificial intelligence
KW  - ChatGPT
KW  - contact sport
KW  - data accuracy
KW  - epilepsy
KW  - epileptic patient
KW  - exercise
KW  - human
KW  - information dissemination
KW  - large language model
KW  - patient care
KW  - scientific literature
KW  - swimming
PB  - Elsevier Inc.
SN  - 25899864 (ISSN)
LA  - English
J2  - Epi. Beh. Rep
M3  - Article
DB  - Scopus
N1  - Export Date: 18 March 2025; Cited By: 2; Correspondence Address: B. Knechtle; Institute of Primary Care, University of Zurich, Zurich, Switzerland; email: beat.knechtle@hispeed.ch
ER  -

TY  - JOUR
AU  - Sparks, C.A.
AU  - Fasulo, S.M.
AU  - Windsor, J.T.
AU  - Bankauskas, V.
AU  - Contrada, E.V.
AU  - Kraeutler, M.J.
AU  - Scillia, A.J.
TI  - ChatGPT Is Moderately Accurate in Providing a General Overview of Orthopaedic Conditions
PY  - 2024
T2  - JBJS Open Access
VL  - 9
IS  - 2
C7  - e23.00129
DO  - 10.2106/JBJS.OA.23.00129
UR  - https://www.scopus.com/inward/record.uri?eid=2-s2.0-85196557233&doi=10.2106%2fJBJS.OA.23.00129&partnerID=40&md5=407dd6bb79412fda47a4f3583bd02114
AD  - Hackensack Meridian School of Medicine, Nutley, NJ, United States
AD  - Department of Orthopedic Surgery, St. Joseph’s University Medical Center, Paterson, NJ, United States
AD  - Department of Orthopedics, University of Colorado Anschutz Medical Campus, Aurora, CO, United States
AB  - Background: ChatGPT is an artificial intelligence chatbot capable of providing human-like responses for virtually every possible inquiry. This advancement has provoked public interest regarding the use of ChatGPT, including in health care. The purpose of the present study was to investigate the quantity and accuracy of ChatGPT outputs for general patient-focused inquiries regarding 40 orthopaedic conditions. Methods: For each of the 40 conditions, ChatGPT (GPT-3.5) was prompted with the text “I have been diagnosed with [condition]. Can you tell me more about it?” The numbers of treatment options, risk factors, and symptoms given for each condition were compared with the number in the corresponding American Academy of Orthopaedic Surgeons (AAOS) OrthoInfo website article for information quantity assessment. For accuracy assessment, an attending orthopaedic surgeon ranked the outputs in the categories of <50%, 50% to 74%, 75% to 99%, and 100% accurate. An orthopaedics sports medicine fellow also independently ranked output accuracy. Results: Compared with the AAOS OrthoInfo website, ChatGPT provided significantly fewer treatment options (mean difference, 22.5; p < 0.001) and risk factors (mean difference, 21.1; p = 0.02) but did not differ in the number of symptoms given (mean difference, 20.5; p = 0.31). The surgical treatment options given by ChatGPT were often nondescript (n = 20 outputs), such as “surgery” as the only operative treatment option. Regarding accuracy, most conditions (26 of 40; 65%) were ranked as mostly (75% to 99%) accurate, with the others (14 of 40; 35%) ranked as moderately (50% to 74%) accurate, by an attending surgeon. Neither surgeon ranked any condition as mostly inaccurate (<50% accurate). Interobserver agreement between accuracy ratings was poor (k = 0.03; p = 0.30). Conclusions: ChatGPT provides at least moderately accurate outputs for general inquiries of orthopaedic conditions but is lacking in the quantity of information it provides for risk factors and treatment options. Professional organizations, such as the AAOS, are the preferred source of musculoskeletal information when compared with ChatGPT. Clinical Relevance: ChatGPT is an emerging technology with potential roles and limitations in patient education that are still being explored. copyright © 2024 The Authors.
KW  - Article
KW  - ChatGPT
KW  - data accuracy
KW  - follow up
KW  - information
KW  - medical society
KW  - orthopedic surgeon
KW  - orthopedic surgery
KW  - orthopedics
KW  - physiotherapy
KW  - risk factor
PB  - Lippincott Williams and Wilkins
SN  - 24727245 (ISSN)
LA  - English
J2  - JBJS Open Access
M3  - Article
DB  - Scopus
N1  - Export Date: 18 March 2025; Cited By: 3; Correspondence Address: C.A. Sparks; Hackensack Meridian School of Medicine, Nutley, United States; email: chandler.sparks@hmhn.org
ER  -

TY  - JOUR
TI  - 16th International Conference on Social Computing and Social Media, SCSM 2024, held as part of the 26th HCI International Conference, HCII 2024
PY  - 2024
T2  - Lecture Notes in Computer Science (including subseries Lecture Notes in Artificial Intelligence and Lecture Notes in Bioinformatics)
VL  - 14703 LNCS
UR  - https://www.scopus.com/inward/record.uri?eid=2-s2.0-85196175992&partnerID=40&md5=11a8354660f351fdd8f1562d1fa35a37
AB  - The proceedings contain 70 papers. The special focus in this conference is on Social Computing and Social Media. The topics include: A Crowdsourcing Approach for Identifying Potential Stereotypes in the Collected Data; Improving UX in Digital Transformation Projects Through Lean Principles; twittener: Improving News Experience with Sentiment Analysis and Trend Recommendation; empirical Evidence for Reciprocal Radicalization: Conformity of User Comment, Peer Feedback, and Community Emotion in Extreme Misogynistic Social Media Groups; predicting Deepfake Enjoyment: A Machine Learning Perspective; detecting Human Values and Sentiments in Large Text Collections with a Context-Dependent Information Markup: A Methodology and Math; emotion Recognition in Conversation with Multi-step Prompting Using Large Language Model; machine Learning-Based Detection and Categorization of Malicious Accounts on Social Media; search Is a Hammer, Generative Chat Is a Loom; Beware the Technological Attribution Error; enhancing Users’ Attachment via Social Activities in Paid Music Platforms: A Quantitative Research; A Comprehensive Analysis of Public Sentiment Towards ChatGPT’s Privacy Implications; VTubing and Its Potential for the Streaming and Design Community: An Austrian Perspective; tourist eXperience and Use of Virtual Reality, Augmented Reality and Metaverse: A Literature Review; understanding Chatbot End-Users to Improve Their Design: Antecedents of Trust, Adoption Motivations, and Expectations; analysing Coping Strategies of Teenage Girls Towards Instagram’s Algorithmic Bias; adapting the Interface Content Modeling Technique in an Open Source Software Project: The Case of Koodo Reader; methods of User Opinion Data Crawling in Web 2.0 Social Network Discussions; improving Usability in Open Source Projects Through State Transition Diagrams: A Case Study on Sports Tactics Board; preface; foreword; did the Pandemic Increase Social Media–Induced Appearance Pressures?; developing Custom-Made Comment-Recommendation Prototypes with a Modular Design Framework.
A2  - Coman A.
A2  - Vasilache S.
PB  - Springer Science and Business Media Deutschland GmbH
SN  - 03029743 (ISSN); 978-303161280-0 (ISBN)
LA  - English
J2  - Lect. Notes Comput. Sci.
M3  - Conference review
DB  - Scopus
N1  - Export Date: 18 March 2025; Cited By: 0; Conference name: 16th International Conference on Social Computing and Social Media, SCSM 2024, held as part of the 26th HCI International Conference, HCII 2024; Conference date: 29 June 2024 through 4 July 2024; Conference code: 313159
ER  -

TY  - CONF
AU  - Akpa, E.A.H.
AU  - Fujiwara, M.
AU  - Arakawa, Y.
AU  - Suwa, H.
AU  - Yasumoto, K.
TI  - GIFT: Glove for Indoor Fitness Tracking System
PY  - 2018
T2  - 2018 IEEE International Conference on Pervasive Computing and Communications Workshops, PerCom Workshops 2018
C7  - 8480211
SP  - 52
EP  - 57
DO  - 10.1109/PERCOMW.2018.8480211
UR  - https://www.scopus.com/inward/record.uri?eid=2-s2.0-85056465946&doi=10.1109%2fPERCOMW.2018.8480211&partnerID=40&md5=62803c6a57665ded19f0888514499d8d
AD  - Graduate School of Information Science, Nara Institute of Science and Technology (NAIST), Ikoma, Nara, 630-0192, Japan
AB  - It has been intensively demonstrated that physical activity can enhance the mental and physical health of practitioners. In recent years, fitness activities became the most common way to engage in physical activities. In this paper, we propose a smart-glove based fitness activity tracking system that can detect athletes activities in any indoor fitness facility, with no need of attaching multiple sensors on the athlete's body. The system adopts force sensitive resistor (FSR) sensors to identify the type of exercise by analyzing the pressure distribution in the hand palm during fitness activities. To evaluate the performance of our proposed system, we ran a pilot study with 10 healthy participants over 10 common fitness activities. The experimental results showed an overall recognition accuracy rate of 87%. We believe the promising results would contribute to the works on personal assisted coaching systems and create enjoyable experiences when performing fitness activities. © 2018 IEEE.
KW  - Tracking (position)
KW  - Ubiquitous computing
KW  - Activity tracking
KW  - Force sensitive resistors
KW  - Multiple sensors
KW  - Physical activity
KW  - Physical health
KW  - Pilot studies
KW  - Recognition accuracy
KW  - Tracking system
KW  - Health
PB  - Institute of Electrical and Electronics Engineers Inc.
SN  - 978-153863227-7 (ISBN)
LA  - English
J2  - IEEE Int. Conf. Pervasive Comput. Commun. Workshops, PerCom Workshops
M3  - Conference paper
DB  - Scopus
N1  - Export Date: 18 March 2025; Cited By: 10; Conference name: 2018 IEEE International Conference on Pervasive Computing and Communications Workshops, PerCom Workshops 2018; Conference date: 19 March 2018 through 23 March 2018; Conference code: 140607
ER  -

TY  - CONF
AU  - Jhajj, G.
AU  - Dewan, M.A.A.
AU  - Lin, F.
TI  - Unveiling Uncertainty: Supporting Learners Through NLP-Driven Confusion Identification
PY  - 2023
T2  - 2023 IEEE International Conference on Dependable, Autonomic and Secure Computing, International Conference on Pervasive Intelligence and Computing, International Conference on Cloud and Big Data Computing, International Conference on Cyber Science and Technology Congress, DASC/PiCom/CBDCom/CyberSciTech 2023
SP  - 137
EP  - 142
DO  - 10.1109/DASC/PiCom/CBDCom/Cy59711.2023.10361304
UR  - https://www.scopus.com/inward/record.uri?eid=2-s2.0-85182605872&doi=10.1109%2fDASC%2fPiCom%2fCBDCom%2fCy59711.2023.10361304&partnerID=40&md5=5afcb5da5a2bb8c282e49e54610d49bb
AD  - School of Computing and Information Systems, Athabasca University, Edmonton, Canada
AB  - Online learning has increased significantly in popularity over the past several years, driven by global events such as the pandemic and the accessibility offered by educational platforms such as Moodle, Brightspace and so on. However, online learning platforms present challenges, including limited access to support and a sense of disconnection among students. This research works to mitigate these challenges by identifying confusion in learners in online learning platforms by analyzing their posts in course discussion forums. We utilized the Stanford MOOCPosts dataset, evaluated the performance of various ma-chine learning (ML) models, and explored the effectiveness of a custom classification embedding model on the Cohere. This Artificial Intelligence (AI) platform provides access to Large Language Models (LLM) and natural language processing (NLP) tools through an application programming interface (API). Our findings highlight the utility of AI platforms and LLMs in identifying and classifying confusion in online learners. With a substantial potential for the classification task to be dealt with by a custom model running on a third-party platform, researchers can focus on developing conversational agents to support learners with their confusion in courses in online learning platforms.  © 2023 IEEE.
KW  - AI platforms
KW  - confusion detection
KW  - large language models
KW  - natural language processing
KW  - online learning
KW  - Application programming interfaces (API)
KW  - Classification (of information)
KW  - Computational linguistics
KW  - E-learning
KW  - Learning systems
KW  - Natural language processing systems
KW  - Artificial intelligence platform
KW  - Confusion detection
KW  - Language model
KW  - Language processing
KW  - Large language model
KW  - Learning platform
KW  - Natural language processing
KW  - Natural languages
KW  - Online learning
KW  - Uncertainty
KW  - Curricula
PB  - Institute of Electrical and Electronics Engineers Inc.
SN  - 979-835030460-2 (ISBN)
LA  - English
J2  - IEEE Int. Conf. Dependable, Auton. Secur. Comput., Int. Conf. Pervasive Intell. Comput., Int. Conf. Cloud Big Data Comput., Int. Conf. Cyber Sci. Technol. Congr., DASC/PiCom/CBDCom/CyberSciTech
M3  - Conference paper
DB  - Scopus
N1  - Export Date: 18 March 2025; Cited By: 0; Conference name: 2023 IEEE International Conference on Dependable, Autonomic and Secure Computing, 2023 International Conference on Pervasive Intelligence and Computing, 2023 International Conference on Cloud and Big Data Computing, 2023 International Conference on Cyber Science and Technology Congress, DASC/PiCom/CBDCom/CyberSciTech 2023; Conference date: 14 November 2023 through 17 November 2023; Conference code: 195843
ER  -

TY  - JOUR
AU  - Zaleski, A.L.
AU  - Berkowsky, R.
AU  - Craig, K.J.T.
AU  - Pescatello, L.S.
TI  - Comprehensiveness, Accuracy, and Readability of Exercise Recommendations Provided by an AI-Based Chatbot: Mixed Methods Study
PY  - 2024
T2  - JMIR Medical Education
VL  - 10
IS  - 1
C7  - e51308
DO  - 10.2196/51308
UR  - https://www.scopus.com/inward/record.uri?eid=2-s2.0-85186247690&doi=10.2196%2f51308&partnerID=40&md5=d73d6b079d0c20c0dc036b497aee97b1
AD  - Clinical Evidence Development, Aetna Medical Affairs, CVS Health Corporation, Hartford, CT, United States
AD  - Department of Preventive Cardiology, Hartford Hospital, Hartford, CT, United States
AD  - Department of Kinesiology, University of Connecticut, Storrs, CT, United States
AB  - Background: Regular physical activity is critical for health and disease prevention. Yet, health care providers and patients face barriers to implement evidence-based lifestyle recommendations. The potential to augment care with the increased availability of artificial intelligence (AI) technologies is limitless; however, the suitability of AI-generated exercise recommendations has yet to be explored. Objective: The purpose of this study was to assess the comprehensiveness, accuracy, and readability of individualized exercise recommendations generated by a novel AI chatbot. Methods: A coding scheme was developed to score AI-generated exercise recommendations across ten categories informed by gold-standard exercise recommendations, including (1) health condition-specific benefits of exercise, (2) exercise preparticipation health screening, (3) frequency, (4) intensity, (5) time, (6) type, (7) volume, (8) progression, (9) special considerations, and (10) references to the primary literature. The AI chatbot was prompted to provide individualized exercise recommendations for 26 clinical populations using an open-source application programming interface. Two independent reviewers coded AI-generated content for each category and calculated comprehensiveness (%) and factual accuracy (%) on a scale of 0%-100%. Readability was assessed using the Flesch-Kincaid formula. Qualitative analysis identified and categorized themes from AI-generated output. Results: AI-generated exercise recommendations were 41.2% (107/260) comprehensive and 90.7% (146/161) accurate, with the majority (8/15, 53%) of inaccuracy related to the need for exercise preparticipation medical clearance. Average readability level of AI-generated exercise recommendations was at the college level (mean 13.7, SD 1.7), with an average Flesch reading ease score of 31.1 (SD 7.7). Several recurring themes and observations of AI-generated output included concern for liability and safety, preference for aerobic exercise, and potential bias and direct discrimination against certain age-based populations and individuals with disabilities. Conclusions: There were notable gaps in the comprehensiveness, accuracy, and readability of AI-generated exercise recommendations. Exercise and health care professionals should be aware of these limitations when using and endorsing AI-based technologies as a tool to support lifestyle change involving exercise. © 2024 JMIR Publications Inc.. All rights reserved.
KW  - AI
KW  - artificial intelligence
KW  - chatbot
KW  - exercise prescription
KW  - health literacy
KW  - large language model
KW  - patient education
PB  - JMIR Publications Inc.
SN  - 23693762 (ISSN)
LA  - English
J2  - JMIR Med. Educ.
M3  - Article
DB  - Scopus
N1  - Export Date: 18 March 2025; Cited By: 4; Correspondence Address: A.L. Zaleski; Clinical Evidence Development, Aetna Medical Affairs, CVS Health Corporation, Hartford, 151 Farmington Avenue, 06156, United States; email: zaleskia@aetna.com
ER  -

TY  - JOUR
TI  - 30th International Conference on Collaboration Technologies and Social Computing, CollabTech 2024
PY  - 2024
T2  - Lecture Notes in Computer Science (including subseries Lecture Notes in Artificial Intelligence and Lecture Notes in Bioinformatics)
VL  - 14890 LNCS
UR  - https://www.scopus.com/inward/record.uri?eid=2-s2.0-85202503462&partnerID=40&md5=8a555908fea7f8408b0f6fb8e6221aa0
AB  - The proceedings contain 22 papers. The special focus in this conference is on Collaboration Technologies and Social Computing. The topics include: Motivational Dynamics and Platform Design in Online Communities of Teachers: A Multi-case Study; adaptation of a Self-determination Theory-Based Questionnaire on Collaborative Classroom Dynamics; exploring Group Behavior and Discussion Productivity in Anonymous Chatrooms for Ethical Decision-Making; extending an Intelligent Tutoring System for Oral Communication with Peer Assessment Capabilities: An Evaluation Study; dialogue Act Analysis of Facilitator-Children Multilingual Communication; detecting Sports Spoiler Images on YouTube; an Exploratory Study on Empathy and Online Discussions in Computer Supported Collaborative Learning; interpreting Arrows in Mobile Robot-Human Encounters: The Influence of Spatial Context and Presentation Timing; quantitative Observation to Explore the Turn-Changing Mechanisms of Conversations in Remote Meetings Accompanying Supplemental Materials; engagement Analysis of Speech Text from Activity Reports of a Distance Project-Based Learning; exploring Interest Similarity Features and Their Combinations for Friendship Recommendation Without Cold Start; Stimulating Creative Hypothesis Discovery by Future Human-AI Teaming; using Word Games as Facilitator to Awareness Raising Communication in Public Spaces; enabling Mixed Genetic Algorithm for Automatic Group Formation System; Make-Up FLOW: A Beauty YouTubers’ Video Recommendation Method Based on Make-Up Flowcharts; active Participation vs. Directed Observation in Collaborative 3D Virtual Museums; Generative AI Chatbot in PyramidApp: Students’ Behaviors and Design Principles; Generative AI Collaboration in the Orchestration of Supervised Classroom Problem Solving; development and Evaluation of Gamification-Based Addressing Promotion System for Teaching Assistants; boosting Non-Native Speaker Engagement: Simplifying Text with Large Language Models.
A2  - Santos P.
A2  - Hernández-Leo D.
A2  - Álvarez C.
A2  - Kobayashi M.
A2  - Zurita G.
PB  - Springer Science and Business Media Deutschland GmbH
SN  - 03029743 (ISSN); 978-303167997-1 (ISBN)
LA  - English
J2  - Lect. Notes Comput. Sci.
M3  - Conference review
DB  - Scopus
N1  - Export Date: 18 March 2025; Cited By: 0; Conference name: 30th International Conference on Collaboration Technologies and Social Computing, CollabTech 2024; Conference date: 11 September 2024 through 14 September 2024; Conference code: 317539
ER  -

TY  - CONF
AU  - Foosherian, M.
AU  - Purwins, H.
AU  - Rathnayake, P.
AU  - Alam, T.
AU  - Teimao, R.
AU  - Thoben, K.-D.
TI  - Enhancing Pipeline-Based Conversational Agents with Large Language Models
PY  - 2023
T2  - Proceedings of the 1st Workshop on Taming Large Language Models: Controllability in the Era of Interactive Assistants!, TLLM 2023
SP  - 56
EP  - 67
UR  - https://www.scopus.com/inward/record.uri?eid=2-s2.0-85180830503&partnerID=40&md5=4d9348d8aef9d698b88b98f659f035c3
AD  - BIBA-Bremer Institut für, Produktion und Logistik GmbH, Hochschulring 20, Bremen, 28359, Germany
AD  - Accenture GmbH, Center of Excellence for LLM, Balanstrasse 73, Munich, 81541, Germany
AD  - University of Bremen, Faculty of Physics and Electrical Engineering, Otto-Hahn-Allee 1, Bremen, 28359, Germany
AD  - Accenture GmbH Liquid Studio, Balanstrasse 73, Munich, 81541, Germany
AD  - Lloyds Banking Group, Conversational Banking Lab, 125 London Wall, Barbican, London, EC2Y 5BL, United Kingdom
AD  - University of Bremen, Faculty of Production Engineering, Badgasteiner Str. 1, Bremen, 28359, Germany
AB  - The latest advancements in AI and deep learning have led to a breakthrough in large language model (LLM)-based agents such as GPT- 4. However, many commercial conversational agent development tools are pipeline-based and have limitations in holding a human-like conversation. This paper investigates the capabilities of LLMs to enhance pipeline-based conversational agents during two phases: 1) in the design and development phase and 2) during operations. In 1) LLMs can aid in generating training data, extracting entities and synonyms, localization, and persona design. In 2) LLMs can assist in contextualization, intent classification to prevent conversational breakdown and handle out-of-scope questions, auto-correcting utterances, rephrasing responses, formulating disambiguation questions, summarization, and enabling closed question-answering capabilities. We conducted informal experiments with GPT-4 in the private banking domain to demonstrate the scenarios above with a practical example. Companies may be hesitant to replace their pipeline-based agents with LLMs entirely due to privacy concerns and the need for deep integration within their existing ecosystems. A hybrid approach in which LLMs' are integrated into the pipeline-based agents allows them to save time and costs of building and running agents by capitalizing on the capabilities of LLMs while retaining the integration and privacy safeguards of their existing systems.  © 2023 Association for Computational Linguistics.
KW  - Classification (of information)
KW  - Computational linguistics
KW  - Deep learning
KW  - Natural language processing systems
KW  - Conversational agents
KW  - Design and Development
KW  - Design phase
KW  - Development phasis
KW  - Development tools
KW  - Human like
KW  - Language model
KW  - Model-based OPC
KW  - Phase 1
KW  - Two phase
KW  - Pipelines
A2  - Hazarika D.
A2  - Tang X.R.
A2  - Jin D.
PB  - Association for Computational Linguistics (ACL)
LA  - English
J2  - Proc. Workshop Taming Large Lang. Model.: Controllability Era Interact. Assist.!, TLLM
M3  - Conference paper
DB  - Scopus
N1  - Export Date: 18 March 2025; Cited By: 1; Correspondence Address: R. Teimao; Lloyds Banking Group, Conversational Banking Lab, London, 125 London Wall, Barbican, EC2Y 5BL, United Kingdom; email: rui.teimao@lloydsbanking.com; Conference name: 1st Workshop on Taming Large Language Models: Controllability in the Era of Interactive Assistants!, TLLM 2023; Conference code: 196627
ER  -

TY  - JOUR
AU  - Johnvictor, A.C.
AU  - Poonkodi, M.
AU  - Sankar, N.P.
AU  - Thinesh, V.S.
TI  - TinyML-Based Lightweight AI Healthcare Mobile Chatbot Deployment
PY  - 2024
T2  - Journal of Multidisciplinary Healthcare
VL  - 17
SP  - 5091
EP  - 5104
DO  - 10.2147/JMDH.S483247
UR  - https://www.scopus.com/inward/record.uri?eid=2-s2.0-85209875376&doi=10.2147%2fJMDH.S483247&partnerID=40&md5=0f683a64c13f3dc4447d6681e6b24d2b
AD  - School of Computer Science and Engineering, Vellore Institute of Technology, Tamil Nadu, Chennai, India
AD  - Arista Networks Pvt Ltd, Bangalore, India
AB  - Introduction: In healthcare applications, AI-driven innovations are set to revolutionise patient interactions and care, with the aim of improving patient satisfaction. Recent advancements in Artificial Intelligence have significantly affected nursing, assistive management, medical diagnoses, and other critical medical procedures. Purpose: Many artificial intelligence (AI) solutions operate online, posing potential risks to patient data security. To address these security concerns and ensure swift operation, this study has developed a chatbot tailored for hospital environments, running on a local server, and utilising TinyML for processing patient data. Patients and Methods: Edge computing technology enables secure on-site data processing. The implementation includes patient identification using a Histogram of Gradient (HOG)-based classification, followed by basic patient care tasks, such as temperature measurement and demographic recording. Results: The classification accuracy of patient detection was 95.8%. An autonomous temperature-sensing unit equipped with a medical-grade infrared temperature scanner detected and recorded patient temperature. Following the temperature assessment, the tinyML-powered chatbot engaged patients in a series of questions customised by doctors to train the model for diagnostic scenarios. Patients’ responses, recorded as “yes” or “no”, are stored and printed in their case sheet. The accuracy of the TinyML model is 95.3% and the on-device processing time is 217 ms. The implemented TinyML model uses only 8.8Kb RAM and 50.3Kb Flash memory, with a latency of only 4 ms. Conclusion: Each patient was assigned a unique ID, and their data were securely stored for further consultation and diagnosis via hospital management. This research demonstrates faster patient data recording and increased security compared to existing AI-based healthcare solutions, as all processes occur within the local host. © 2024 Johnvictor et al.
KW  - assistive management
KW  - autonomous robot
KW  - edge computing
KW  - healthcare
KW  - HOG descriptors
KW  - accuracy
KW  - algorithm
KW  - Article
KW  - artificial intelligence
KW  - burnout
KW  - cancer screening
KW  - caregiver
KW  - computer analysis
KW  - convolutional neural network
KW  - data processing
KW  - dementia
KW  - discrete Fourier transform
KW  - exercise
KW  - feature extraction
KW  - female
KW  - Fourier transform
KW  - health care personnel
KW  - health care system
KW  - health service
KW  - histogram
KW  - hospital management
KW  - human
KW  - large language model
KW  - lung cancer
KW  - machine learning
KW  - male
KW  - medical error
KW  - medical record
KW  - medication compliance
KW  - patient care
KW  - patient coding
KW  - patient identification
KW  - patient satisfaction
KW  - rectum cancer
KW  - stomach cancer
KW  - support vector machine
KW  - temperature
KW  - temperature measurement
KW  - training
KW  - uterine cervix cancer
PB  - Dove Medical Press Ltd
SN  - 11782390 (ISSN)
LA  - English
J2  - J. Multidiscip.Healthc.
M3  - Article
DB  - Scopus
N1  - Export Date: 18 March 2025; Cited By: 2; Correspondence Address: A.C. Johnvictor; School of Computer Science and Engineering, Vellore Institute of Technology, Chennai, Chennai campus, Kelambakkam-Vandalur Road, Rajan Nagar, 600127, India; email: anitachristaline.j@vit.ac.in
ER  -

TY  - CONF
AU  - Ilagan, J.B.
TI  - The design and use of conversational intelligent tutoring systems and computer simulation for the use of students of technology entrepreneurship
PY  - 2023
T2  - 31st International Conference on Computers in Education, ICCE 2023 - Proceedings
VL  - 2
SP  - 1014
EP  - 1017
UR  - https://www.scopus.com/inward/record.uri?eid=2-s2.0-85181769338&partnerID=40&md5=32ab2ebc7d0bf07250a217c678071d79
AD  - Ateneo de Manila University, Philippines
AB  - Entrepreneurship is complex and dynamic. It involves continuously pursuing novel or better products and business models amidst constraints, uncertainty, and constant change among ecosystem participants (or "agents"). Entrepreneurship education, therefore, needs to be non-linear. Yet, traditional teaching methods in entrepreneurship came from business management education practices: lectures, case studies, and group discussions-mostly ineffective because entrepreneurship is more dynamic and non-linear. Recent entrepreneurial experiential learning attempts include starting and running a business and using computer simulations to reduce time and cost. There are opportunities to introduce non-linear and more human-like approaches to the learning interface, and these are some of the aims of intelligent tutor systems (ITS). This study proposes using a conversational ITS (CITS) as the learning experience interface for a technology entrepreneurship program to teach students various concepts. Conversations, through natural language, will take advantage of recent developments in large language models (LLMs) and related conversational agents and Al assistants such as ChatGPT. At the heart of the learning tool is a suite of computer simulation environments specifically for technology entrepreneurship, with the choice of technology entrepreneurship forcing novelty and relative market uncertainty in product offerings. The design and selection of technologies will follow evaluation frameworks on the effectiveness of entrepreneurship teaching simulation environments: fidelity, verification, and validity. The expected output will be a simulation environment resulting from multiple design-build-implement iterations. The CITS and the simulation core engine shall interface with a Learning Management System (LMS). The study will also generate insights after simulation sessions with domain experts and students through educational data mining (EDM) of the resulting logs. © 2023 Asia-Pacific Society for Computers in Education.
KW  - ABMS
KW  - agent-based modeling
KW  - agent-based simulation
KW  - CITS
KW  - computer simulation
KW  - conversational intelligent tutoring systems
KW  - entrepreneurship education
KW  - GPT
KW  - large language models
KW  - Mm
KW  - Autonomous agents
KW  - Computational methods
KW  - Computer aided instruction
KW  - Data mining
KW  - Education computing
KW  - Engineering education
KW  - Intelligent vehicle highway systems
KW  - Learning systems
KW  - Modeling languages
KW  - Simulation platform
KW  - ABMS
KW  - Agent based simulation
KW  - Agent-based model
KW  - Conversational intelligent tutoring system
KW  - Conversational ITS
KW  - Entrepreneurship education
KW  - GPT
KW  - Intelligent tutoring
KW  - Language model
KW  - Large language model
KW  - Mm
KW  - Tutoring system
KW  - Students
A2  - Shih J.-L.
A2  - Kashihara A.
A2  - Chen W.
A2  - Chen W.
A2  - Ogata H.
A2  - Baker R.
A2  - Chang B.
A2  - Dianati S.
A2  - Madathil J.
A2  - Yousef A.M.F.
A2  - Yang Y.
A2  - Zarzour H.
PB  - Asia-Pacific Society for Computers in Education
SN  - 978-626968902-6 (ISBN)
LA  - English
J2  - Int. Conf. Comput. Educ., ICCE - Proc.
M3  - Conference paper
DB  - Scopus
N1  - Export Date: 18 March 2025; Cited By: 0; Correspondence Address: J.B. Ilagan; Ateneo de Manila University, Philippines; email: jbilagan@ateneo.edu; Conference name: 31st International Conference on Computers in Education, ICCE 2023; Conference date: 4 December 2023 through 8 December 2023; Conference code: 195491
ER  -

TY  - JOUR
AU  - Cheng, K.
AU  - Guo, Q.
AU  - He, Y.
AU  - Lu, Y.
AU  - Xie, R.
AU  - Li, C.
AU  - Wu, H.
TI  - Artificial Intelligence in Sports Medicine: Could GPT-4 Make Human Doctors Obsolete?
PY  - 2023
T2  - Annals of Biomedical Engineering
VL  - 51
IS  - 8
SP  - 1658
EP  - 1662
DO  - 10.1007/s10439-023-03213-1
UR  - https://www.scopus.com/inward/record.uri?eid=2-s2.0-85153383511&doi=10.1007%2fs10439-023-03213-1&partnerID=40&md5=1d39c3415bf775859ce3c02814625824
AD  - Department of Intensive Care Unit, The Second Affiliated Hospital of Zhengzhou University, Henan, Zhengzhou, China
AD  - Department of Orthopedics, Baodi Clinical College of Tianjin Medical University, Tianjin, China
AD  - School of Sport Medicine and Rehabilitation, Beijing Sport University, Beijing, China
AD  - University of North Carolina at Chapel Hill, Chapel Hill, NC, United States
AD  - Department of Microsurgery, The Affiliated Nanhua Hospital, Hengyang Medical School, University of South China, Hengyang, China
AD  - Division of Clinical Epidemiology and Aging Research, German Cancer Research Center (DKFZ), Im Neuenheimer Feld 280, Heidelberg, Germany
AD  - Department of Orthopaedic Surgery, Beijing Jishuitan Hospital, Fourth Clinical College of Peking University, Beijing, China
AD  - Center for Musculoskeletal Surgery (CMSC), Charité-Universitätsmedizin Berlin, corporate member of Freie Universität Berlin, Humboldt University of Berlin, and Berlin Institute of Health, Berlin, Germany
AD  - Department of Graduate School, Tianjin Medical University, Tianjin, China
AD  - Duke Molecular Physiology Institute, Duke University School of Medicine, Durham, NC, United States
AB  - Sports medicine, an essential branch of orthopedics, focuses on preserving, restoring, improving, and rebuilding the function of the human motor system. As a thriving interdisciplinary field, sports medicine attracts not only the interest of the orthopedic community, but also artificial intelligence (AI). In this study, our team summarized the potential applications of GPT-4 in sports medicine including diagnostic imaging, exercise prescription, medical supervision, surgery treatment, sports nutrition, and science research. In our opinion, it is impossible that GPT-4 could make sports physicians obsolete. Instead, it could become an indispensable scientific assistant for sport doctors in future. © 2023, The Author(s) under exclusive licence to Biomedical Engineering Society.
KW  - Arthroplasty
KW  - Artificial intelligence
KW  - Assistant
KW  - Chatbot
KW  - GPT-4
KW  - Artificial Intelligence
KW  - Humans
KW  - Orthopedic Procedures
KW  - Physicians
KW  - Sports
KW  - Sports Medicine
KW  - Diagnosis
KW  - Medical imaging
KW  - Orthopedics
KW  - Sports
KW  - Sports medicine
KW  - Arthroplasties
KW  - Assistant
KW  - Chatbots
KW  - Diagnostic imaging
KW  - GPT-4
KW  - Human motor
KW  - Interdisciplinary fields
KW  - Motor systems
KW  - Orthopedic community
KW  - Science research
KW  - access to information
KW  - algorithm
KW  - artificial intelligence
KW  - clinical supervision
KW  - diagnostic imaging
KW  - exercise
KW  - information processing
KW  - information retrieval
KW  - Letter
KW  - medical research
KW  - motor system
KW  - nuclear magnetic resonance imaging
KW  - prescription
KW  - robot assisted surgery
KW  - sport injury
KW  - sport nutrition
KW  - sports medicine
KW  - x-ray computed tomography
KW  - artificial intelligence
KW  - human
KW  - orthopedic surgery
KW  - physician
KW  - sport
KW  - Artificial intelligence
PB  - Springer
SN  - 00906964 (ISSN)
C2  - 37097528
LA  - English
J2  - Ann Biomed Eng
M3  - Letter
DB  - Scopus
N1  - Export Date: 18 March 2025; Cited By: 27; Correspondence Address: R. Xie; Department of Microsurgery, The Affiliated Nanhua Hospital, Hengyang Medical School, University of South China, Hengyang, China; email: orthoxrj@163.com; C. Li; Department of Orthopaedic Surgery, Beijing Jishuitan Hospital, Fourth Clinical College of Peking University, Beijing, China; email: lichengcharite@gmail.com; H. Wu; Department of Graduate School, Tianjin Medical University, Tianjin, China; email: wuhaiyang2021@tmu.edu.cn; CODEN: ABMEC
ER  -

TY  - JOUR
AU  - Dubiel, M.
AU  - Barghouti, Y.
AU  - Kudryavtseva, K.
AU  - Leiva, L.A.
TI  - On-device query intent prediction with lightweight LLMs to support ubiquitous conversations
PY  - 2024
T2  - Scientific Reports
VL  - 14
IS  - 1
C7  - 12731
DO  - 10.1038/s41598-024-63380-6
UR  - https://www.scopus.com/inward/record.uri?eid=2-s2.0-85195017010&doi=10.1038%2fs41598-024-63380-6&partnerID=40&md5=5b498fc9a8819835bee6fee9627e751e
AD  - University of Luxembourg, Esch-sur-Alzette, 4365, Luxembourg
AB  - Conversational Agents (CAs) have made their way to providing interactive assistance to users. However, the current dialogue modelling techniques for CAs are predominantly based on hard-coded rules and rigid interaction flows, which negatively affects their flexibility and scalability. Large Language Models (LLMs) can be used as an alternative, but unfortunately they do not always provide good levels of privacy protection for end-users since most of them are running on cloud services. To address these problems, we leverage the potential of transfer learning and study how to best fine-tune lightweight pre-trained LLMs to predict the intent of user queries. Importantly, our LLMs allow for on-device deployment, making them suitable for personalised, ubiquitous, and privacy-preserving scenarios. Our experiments suggest that RoBERTa and XLNet offer the best trade-off considering these constraints. We also show that, after fine-tuning, these models perform on par with ChatGPT. We also discuss the implications of this research for relevant stakeholders, including researchers and practitioners. Taken together, this paper provides insights into LLM suitability for on-device CAs and highlights the middle ground between LLM performance and memory footprint while also considering privacy implications. © The Author(s) 2024.
KW  - Conversational Agents
KW  - Design
KW  - Graphical user nterfaces
KW  - Information retrieval
KW  - article
KW  - chatbot
KW  - ChatGPT
KW  - cloud computing
KW  - controlled study
KW  - conversation
KW  - human
KW  - information retrieval
KW  - large language model
KW  - prediction
KW  - privacy
KW  - transfer of learning
PB  - Nature Research
SN  - 20452322 (ISSN)
C2  - 38830946
LA  - English
J2  - Sci. Rep.
M3  - Article
DB  - Scopus
N1  - Export Date: 18 March 2025; Cited By: 1; Correspondence Address: L.A. Leiva; University of Luxembourg, Esch-sur-Alzette, 4365, Luxembourg; email: luis.leiva@uni.lu
ER  -

TY  - JOUR
TI  - 19th International Conference on Wisdom, Well-Being, Win-Win, iConference 2024
PY  - 2024
T2  - Lecture Notes in Computer Science (including subseries Lecture Notes in Artificial Intelligence and Lecture Notes in Bioinformatics)
VL  - 14596 LNCS
UR  - https://www.scopus.com/inward/record.uri?eid=2-s2.0-85192175148&partnerID=40&md5=cc098bf131a28906b47efd0371cdc059
AB  - The proceedings contain 91 papers. The special focus in this conference is on Wisdom, Well-Being and Win-Win. The topics include: Identifying the Potential Users of Community Archives: A Case Study of the History of the Chinese 30 Years Project; What Motivates You to Use VR Exergames to Substitute for Real Sports?—An Empirical Study Based on Technology Readiness and Technology Acceptance Model; the Filtered Appeal: Evaluating the Impact of Appearance Enhancement on Effectiveness of Donation Requests; “If I Like BLANK, What Else Will I Like?”: Analyzing a Human Recommendation Community on Reddit; can Chatbot Anthropomorphism and Empathy Mitigate the Impact of Customer Anger on Satisfaction?; understanding Users’ Decision-Making on Privacy Disclosure from a Configurational Perspective Perceived Values, Privacy Concerns, Cognitive Style, and Trust; genre Recognition: A Model of Behaviour; “How I Form and Escape Information Cocoons”: An Interview Study of Users on Short Video Apps; are Older People Battling with Digital Financial Services?; plant-Based Predictions: An Exploratory Predictive Analysis of Purchasing Behavior of Meat-Alternatives by U.S. Consumers (2020); AIGC-Enabled Interdisciplinary Science Measurement; Role of Emotional Experience in AI Voice Assistant User Experience in Voice Shopping; a Contextualized Government Service Chatbot for Individuals with limited Information Literacy; Detection Vs. Anti-detection: Is Text Generated by AI Detectable?; privacyChat: Utilizing Large Language Model for Fine-Grained Information Extraction over Privacy Policies; reimagining Data Science Methodology for Community Well-Being Through Intersectional Feminist Voices; participatory Observation Methods Within Data-Intensive Science: Formal Evaluation and Sociotechnical Insight; from Knowledge Representation to Knowledge Organization and Back; understanding Researchers’ Data-Centric Tasks: A Classification of Goals, Gaps, and Resources.
A2  - Sserwanga I.
A2  - Joho H.
A2  - Ma J.
A2  - Hansen P.
A2  - Wu D.
A2  - Koizumi M.
A2  - Gilliland A.J.
PB  - Springer Science and Business Media Deutschland GmbH
SN  - 03029743 (ISSN); 978-303157849-6 (ISBN)
LA  - English
J2  - Lect. Notes Comput. Sci.
M3  - Conference review
DB  - Scopus
N1  - Export Date: 18 March 2025; Cited By: 0; Conference name: 19th International Conference on Wisdom, Well-Being, Win-Win, iConference 2024; Conference date: 15 April 2024 through 26 April 2024; Conference code: 311219
ER  -

TY  - CONF
AU  - Karkra, A.
AU  - Singh, R.
AU  - Vishwakarma, D.K.
TI  - IRIS: Intelligent Responsive Interface Solution, a promising Desktop Assistant for Differently-Abled
PY  - 2024
T2  - Proceedings - 2nd International Conference on Advancement in Computation and Computer Technologies, InCACCT 2024
SP  - 82
EP  - 86
DO  - 10.1109/InCACCT61598.2024.10550972
UR  - https://www.scopus.com/inward/record.uri?eid=2-s2.0-85196633703&doi=10.1109%2fInCACCT61598.2024.10550972&partnerID=40&md5=6066913ccca8551945d89eb2bda2a41e
AD  - Delhi Technological University, Department of Information Technology, Delhi, 110042, India
AB  - In a quickly progressing digital world, the arrival of virtual assistants has become a revolutionary principle for human-computer interactions. In this research project, an AI Desktop Assistant inspired by Jarvis's concept is presented, with the focus on helping users through voice commands. Specifically, this initiative aims to address the requirements of people with disabilities and enhance the computing experiences. The Desktop Assistant seamlessly integrates speech recognition model, OpenAI GPT models, and other functionalities to provide extensive and user-friendly interactions. The architecture of the system is adequately designed to suitable users, comprising of speech recognition modules and models for turning text to speech. The desktop assistant model supports additional features, involving locating and managing files, playing music, moving mail, and storing the requests-responses made via OpenAI's API in the system. The system also supports surfing the web, allowing an environment that allows different users to use the technology efficiently and emphasize the safety of those users. The results reveal that the AI desktop model is running effectively in addressing the weaknesses of the existing models. Our model's capabilities include responding to commands while making the navigation and engagement of disabled persons. The system features a performance rate up to 90-95 percent, enabling interactions with users of varying dialect and accents. © 2024 IEEE.
KW  - Artificial Intelligence
KW  - Desktop Virtual Assistant
KW  - OpenAI
KW  - Speech Recognition
KW  - Character recognition
KW  - Disabled persons
KW  - Human computer interaction
KW  - Desktop virtual assistant
KW  - Digital world
KW  - Friendly interaction
KW  - Interface solution
KW  - Openai
KW  - People with disabilities
KW  - Recognition models
KW  - User friendly
KW  - Virtual assistants
KW  - Voice command
KW  - Speech recognition
A2  - Kumar R.
A2  - Kumar R.
A2  - Gupta M.
A2  - Gupta M.
PB  - Institute of Electrical and Electronics Engineers Inc.
SN  - 979-835037131-4 (ISBN)
LA  - English
J2  - Proc. - Int. Conf. Adv. Comput. Comput. Technol., InCACCT
M3  - Conference paper
DB  - Scopus
N1  - Export Date: 18 March 2025; Cited By: 0; Correspondence Address: A. Karkra; Delhi Technological University, Department of Information Technology, Delhi, 110042, India; email: aryankarkra@gmail.com; Conference name: 2nd International Conference on Advancement in Computation and Computer Technologies, InCACCT 2024; Conference date: 2 May 2024 through 3 May 2024; Conference code: 200156
ER  -

TY  - JOUR
AU  - Vandelanotte, C.
AU  - Hodgetts, D.
AU  - Peris, D.L.I.H.K.
AU  - Karki, A.
AU  - Maher, C.
AU  - Imam, T.
AU  - Rashid, M.
AU  - To, Q.
AU  - Trost, S.
TI  - Perceptions and expectations of an artificially intelligent physical activity digital assistant — A focus group study
PY  - 2024
T2  - Applied Psychology: Health and Well-Being
VL  - 16
IS  - 4
SP  - 2362
EP  - 2380
DO  - 10.1111/aphw.12594
UR  - https://www.scopus.com/inward/record.uri?eid=2-s2.0-85203676493&doi=10.1111%2faphw.12594&partnerID=40&md5=ca4f065719e2e601fed781ce2dba9521
AD  - Appleton Institute, Central Queensland University, Rockhampton, QLD, Australia
AD  - Department of Sport, Physical Education and Health, Faculty of Social Sciences, Hong Kong Baptist University, Hong Kong
AD  - Allied Health and Human Performance, University of South Australia, Adelaide, SA, Australia
AD  - School of Business and Law, Central Queensland University, Melbourne, VIC, Australia
AD  - School of Engineering and Technology, Central Queensland University, Melbourne, VIC, Australia
AD  - School of Human Movement and Nutrition Science, The University of Queensland, St Lucia, QLD, Australia
AB  - Artificially intelligent physical activity digital assistants that use the full spectrum of machine learning capabilities have not yet been developed and examined. This study aimed to explore potential users' perceptions and expectations of using such a digital assistant. Six 90-min online focus group meetings (n = 45 adults) were conducted. Meetings were recorded, transcribed and thematically analysed. Participants embraced the idea of a ‘digital assistant’ providing physical activity support. Participants indicated they would like to receive notifications from the digital assistant, but did not agree on the number, timing, tone and content of notifications. Likewise, they indicated that the digital assistant's personality and appearance should be customisable. Participants understood the need to provide information to the digital assistant to allow for personalisation, but varied greatly in the extent of information that they were willing to provide. Privacy issues aside, participants embraced the idea of using artificial intelligence or machine learning in return for a more functional and personal digital assistant. In sum, participants were ready for an artificially intelligent physical activity digital assistant but emphasised a need to personalise or customise nearly every feature of the application. This poses challenges in terms of cost and complexity of developing the application. © 2024 The Author(s). Applied Psychology: Health and Well-Being published by John Wiley & Sons Ltd on behalf of International Association of Applied Psychology.
KW  - artificial intelligence
KW  - chatbot
KW  - conversational agent
KW  - health behaviour change intervention
KW  - large language model
KW  - machine learning
KW  - Adult
KW  - Artificial Intelligence
KW  - Exercise
KW  - Female
KW  - Focus Groups
KW  - Humans
KW  - Male
KW  - Middle Aged
KW  - Young Adult
KW  - adult
KW  - artificial intelligence
KW  - exercise
KW  - female
KW  - human
KW  - information processing
KW  - male
KW  - middle aged
KW  - psychology
KW  - young adult
PB  - John Wiley and Sons Inc
SN  - 17580846 (ISSN)
C2  - 39268568
LA  - English
J2  - Appl. Psychol: Health Well-Being
M3  - Article
DB  - Scopus
N1  - Export Date: 18 March 2025; Cited By: 0; Correspondence Address: C. Vandelanotte; Appleton Institute, Central Queensland University, Bruce Highway, Rockhampton, 4702, Australia; email: c.vandelanotte@cqu.edu.au
ER  -

TY  - CONF
AU  - Andrews, P.
AU  - Nordberg, O.E.
AU  - Zubicueta Portales, S.
AU  - Borch, N.
AU  - Guribye, F.
AU  - Fujita, K.
AU  - Fjeld, M.
TI  - AiCommentator: A Multimodal Conversational Agent for Embedded Visualization in Football Viewing
PY  - 2024
T2  - ACM International Conference Proceeding Series
SP  - 14
EP  - 34
DO  - 10.1145/3640543.3645197
UR  - https://www.scopus.com/inward/record.uri?eid=2-s2.0-85190975308&doi=10.1145%2f3640543.3645197&partnerID=40&md5=abe893eab477a5941b653c4942a530fc
AD  - MediaFutures and t2i Lab, University of Bergen, Bergen, Norway
AD  - MediaFutures, University of Bergen, Bergen, Norway
AD  - t2i Lab, University of Bergen, Bergen, Norway
AD  - Schibsted, Oslo, Norway
AD  - Research Institute of Electrical Communication, Tohoku University, Miyagi, Sendai, Japan
AD  - Chalmers, Sweden
AB  - Traditionally, sports commentators provide viewers with diverse information, encompassing in-game developments and player performances. Yet young adult football viewers increasingly use mobile devices for deeper insights during football matches. Such insights into players on the pitch and performance statistics support viewers' understanding of game stakes, creating a more engaging viewing experience. Inspired by commentators' traditional roles and to incorporate information into a single platform, we developed AiCommentator, a Multimodal Conversational Agent (MCA) for embedded visualization and conversational interactions in football broadcast video. AiCommentator integrates embedded visualization, either with an automated non-interactive or with a responsive interactive commentary mode. Our system builds upon multimodal techniques, integrating computer vision and large language models, to demonstrate ways for designing tailored, interactive sports-viewing content. AiCommentator's event system infers game states based on a multi-object tracking algorithm and computer vision backend, facilitating automated responsive commentary. We address three key topics: evaluating young adults' satisfaction and immersion across the two viewing modes, enhancing viewer understanding of in-game events and players on the pitch, and devising methods to present this information in a usable manner. In a mixed-method evaluation (n=16) of AiCommentator, we found that the participants appreciated aspects of both system modes but preferred the interactive mode, expressing a higher degree of engagement and satisfaction. Our paper reports on our development of AiCommentator and presents the results from our user study, demonstrating the promise of interactive MCA for a more engaging sports viewing experience. Systems like AiCommentator could be pivotal in transforming the interactivity and accessibility of sports content, revolutionizing how sports viewers engage with video content. © 2024 Owner/Author.
KW  - Computer Vision
KW  - Conversational User Interface
KW  - Deep Learning
KW  - Embedded Visualization
KW  - Human-Computer Interaction
KW  - Multi-Object Tracking
KW  - Multimodal Conversational Agent
KW  - Usability Testing
KW  - Computer games
KW  - Deep learning
KW  - Human computer interaction
KW  - Sports
KW  - Tracking (position)
KW  - User interfaces
KW  - Visualization
KW  - Conversational user interface
KW  - Deep learning
KW  - Embedded visualization
KW  - Game development
KW  - Game players
KW  - Multi-object tracking
KW  - Multimodal conversational agents
KW  - Performance
KW  - Usability testing
KW  - Young adults
KW  - Computer vision
PB  - Association for Computing Machinery
SN  - 979-840070508-3 (ISBN)
LA  - English
J2  - ACM Int. Conf. Proc. Ser.
M3  - Conference paper
DB  - Scopus
N1  - Export Date: 18 March 2025; Cited By: 5; Conference name: 29th Annual Conference on Intelligent User Interfaces, IUI 2024; Conference date: 18 March 2024 through 21 March 2024; Conference code: 198805
ER  -

TY  - CONF
AU  - Nakata, T.
AU  - Chen, S.
AU  - Saiki, S.
AU  - Nakamura, M.
TI  - A Study of Efficient Needs-Based Service Development Using Software Upcycling
PY  - 2024
T2  - 2024 IEEE/ACIS 22nd International Conference on Software Engineering Research, Management and Applications, SERA 2024 - Proceedings
SP  - 193
EP  - 198
DO  - 10.1109/SERA61261.2024.10685626
UR  - https://www.scopus.com/inward/record.uri?eid=2-s2.0-85207058357&doi=10.1109%2fSERA61261.2024.10685626&partnerID=40&md5=3c7a5c03da4cda7a09570fdba69518bf
AD  - Graduate School of Engineering, Kobe University, 1-1 Rokkodai-cho, Nada-ku, Kobe, 657-8501, Japan
AD  - Center of Mathematical and Data Sciences, Kobe University, 1-1 Rokkodai-cho, Nada-ku, Kobe, 657-8501, Japan
AD  - School of Data and Innovation, Kochi University of Technology, 185 Miyanokuchi, Tosayamada, Kami, Japan
AB  - In pursuit of realizing Society 5.0, this study explores efficient development methods for services tailored to individual user needs. The rapid evolution of digital devices and the diversification of user demographics have led to swiftly changing service needs, necessitating increased personalization. This research focuses on developing technologies that enable service development based on a deep understanding of specific user needs. By utilizing a virtual agent (VA)-based interactive need extraction system developed in previous research, and leveraging the Sharing Up cycling Cases with Context and Evaluation for Efficient Software Development System (SUCCEED System), we aim to automate the extraction of user needs and provide insights to developers. We propose an interactive need extraction method for novel, undeveloped services and a method for obtaining development cases based on these needs, thereby contributing to the efficiency of personalized service development approaches.  © 2024 IEEE.
KW  - LLM
KW  - re-quirement engineering
KW  - service
KW  - software development
KW  - software up cycling
KW  - virtual agent
KW  - Chatbots
KW  - Computer software selection and evaluation
KW  - Software design
KW  - Virtual environments
KW  - Development method
KW  - LLM
KW  - Personalizations
KW  - Re-quirement engineering
KW  - Research focus
KW  - Service
KW  - Services development
KW  - Software up cycling
KW  - User need
KW  - Virtual agent
KW  - Software agents
A2  - Hochin T.
A2  - Ma J.
A2  - Mizuno O.
PB  - Institute of Electrical and Electronics Engineers Inc.
SN  - 979-835039134-3 (ISBN)
LA  - English
J2  - IEEE/ACIS Int. Conf. Softw. Eng. Res., Manag. Appl., SERA - Proc.
M3  - Conference paper
DB  - Scopus
N1  - Export Date: 18 March 2025; Cited By: 0; Correspondence Address: T. Nakata; Graduate School of Engineering, Kobe University, Kobe, 1-1 Rokkodai-cho, Nada-ku, 657-8501, Japan; email: tnakata@es4.eedept.kobe-u.ac.jp; Conference name: 22nd IEEE/ACIS International Conference on Software Engineering Research, Management and Applications, SERA 2024; Conference date: 30 May 2024 through 1 June 2024; Conference code: 202953
ER  -

TY  - JOUR
AU  - Karami, A.
AU  - Qiao, Z.
AU  - Zhang, X.
AU  - Kharrazi, H.
AU  - Bozorgi, P.
AU  - Bozorgi, A.
TI  - Health Use Cases of AI Chatbots: Identification and Analysis of ChatGPT Prompts in Social Media Discourses
PY  - 2024
T2  - Big Data and Cognitive Computing
VL  - 8
IS  - 10
C7  - 130
DO  - 10.3390/bdcc8100130
UR  - https://www.scopus.com/inward/record.uri?eid=2-s2.0-85207479090&doi=10.3390%2fbdcc8100130&partnerID=40&md5=074f777aa271a56b121a1e96862cf1e2
AD  - Department of Management, Information Systems & Quantitative Methods, Birmingham, Collat School of Business, University of Alabama at Birmingham, Birmingham, 35294, AL, United States
AD  - Department of Health Policy and Management, Bloomberg School of Public Health, Johns Hopkins University, Baltimore, 21205, MD, United States
AD  - South Carolina Department of Public Health, Columbia, 29021, SC, United States
AD  - Department Cardiology School of Medicine, Tehran University of Medical Sciences, Tehran, 1417613151, Iran
AB  - The popularity of ChatGPT has raised questions surrounding AI’s potential for health use cases. Since the release of ChatGPT in 2022, social media users have shared their prompts and ChatGPT responses on different topics such as health. Despite editorials and opinion articles discussing the potential uses of ChatGPT, there is a lack of a systematic approach to identify and analyze the use cases of ChatGPT in health. This study establishes a framework for gathering and identifying tweets (i.e., posts on social media site “X”, formerly known as Twitter) that discuss health use cases of ChatGPT, integrating topic modeling with constructivist grounded theory (CGT) to organize these topics into common categories. Using this framework, nine topics were identified, which were further grouped into four categories: (1) Clinical Workflow, (2) Wellness, (3), Diseases, and (4) Gender Identity. The Clinical Workflow category was the most popular category, and included four topics: (1) Seeking Advice, (2) Clinical Documentation, (3) Medical Diagnosis, and (4) Medical Treatment. Among the identified topics, “Diet and Workout Plans” was the most popular topic. This research highlights the potential of social media to identify the health use cases and potential health applications of an AI-based chatbot such as ChatGPT. The identified topics and categories can be beneficial for researchers, professionals, companies, and policymakers working on health use cases of AI chatbots. © 2024 by the authors.
KW  - artificial intelligence
KW  - Chatbot
KW  - ChatGPT
KW  - grounded theory
KW  - health
KW  - topic modeling
KW  - Electronic health record
KW  - Chatbots
KW  - ChatGPT
KW  - Clinical documentation
KW  - Clinical workflow
KW  - Grounded theory
KW  - Medical treatment
KW  - Policy makers
KW  - Potential health
KW  - Social media
KW  - Topic Modeling
KW  - Tweets
PB  - Multidisciplinary Digital Publishing Institute (MDPI)
SN  - 25042289 (ISSN)
LA  - English
J2  - Big Data Cogn. Computing
M3  - Article
DB  - Scopus
N1  - Export Date: 18 March 2025; Cited By: 0; Correspondence Address: A. Karami; Department of Management, Information Systems & Quantitative Methods, Birmingham, Collat School of Business, University of Alabama at Birmingham, Birmingham, 35294, United States; email: karami@uab.edu
ER  -

TY  - CONF
AU  - Väth, D.
AU  - Vanderlyn, L.
AU  - Vu, N.T.
TI  - Towards a Zero-Data, Controllable, Adaptive Dialog System
PY  - 2024
T2  - 2024 Joint International Conference on Computational Linguistics, Language Resources and Evaluation, LREC-COLING 2024 - Main Conference Proceedings
SP  - 16433
EP  - 16449
UR  - https://www.scopus.com/inward/record.uri?eid=2-s2.0-85195975761&partnerID=40&md5=e248e77e9b947a4302160217c6c67855
AD  - University of Stuttgart, Stuttgart, Germany
AB  - Conversational Tree Search (Väth et al., 2023) is a recent approach to controllable dialog systems, where domain experts shape the behavior of a Reinforcement Learning agent through a dialog tree. The agent learns to efficiently navigate this tree, while adapting to information needs, e.g., domain familiarity, of different users. However, the need for additional training data hinders deployment in new domains. To address this, we explore approaches to generate this data directly from dialog trees. We improve the original approach, and show that agents trained on synthetic data can achieve comparable dialog success to models trained on human data, both when using a commercial Large Language Model for generation, or when using a smaller open-source model, running on a single GPU. We further demonstrate the scalability of our approach by collecting and testing on two new datasets: ONBOARD, a new domain helping foreign residents moving to a new city, and the medical domain DIAGNOSE, a subset of Wikipedia articles related to scalp and head symptoms. Finally, we perform human testing, where no statistically significant differences were found in either objective or subjective measures between models trained on human and generated data. © 2024 ELRA Language Resource Association: CC BY-NC 4.0.
KW  - Conversational Systems/Dialogue/Chatbots
KW  - Corpus
KW  - Usability
KW  - User Satisfaction
KW  - Subjective testing
KW  - Adaptive dialogue systems
KW  - Chatbots
KW  - Conversational system/dialog/chatbot
KW  - Conversational systems
KW  - Corpus
KW  - Dialogue systems
KW  - Domain experts
KW  - Tree-search
KW  - Usability
KW  - Users' satisfactions
KW  - Reinforcement learning
A2  - Calzolari N.
A2  - Kan M.-Y.
A2  - Hoste V.
A2  - Lenci A.
A2  - Sakti S.
A2  - Xue N.
PB  - European Language Resources Association (ELRA)
SN  - 978-249381410-4 (ISBN)
LA  - English
J2  - Jt. Int. Conf. Comput. Linguist., Lang. Resour. Eval., LREC-COLING - Main Conf. Proc.
M3  - Conference paper
DB  - Scopus
N1  - Export Date: 18 March 2025; Cited By: 1; Conference name: Joint 30th International Conference on Computational Linguistics and 14th International Conference on Language Resources and Evaluation, LREC-COLING 2024; Conference date: 20 May 2024 through 25 May 2024; Conference code: 199620
ER  -

TY  - CONF
AU  - Fantini, A.
AU  - Pilato, G.
AU  - Vitale, G.
TI  - Designing and Analyzing ChatGPT-based Different Interaction Protocols: A Psychologist Point of View
PY  - 2024
T2  - Proceedings - IEEE International Conference on Semantic Computing, ICSC
SP  - 346
EP  - 350
DO  - 10.1109/ICSC59802.2024.00060
UR  - https://www.scopus.com/inward/record.uri?eid=2-s2.0-85192266839&doi=10.1109%2fICSC59802.2024.00060&partnerID=40&md5=5d250ac148fa7d94b5e2abcae6779766
AD  - University of Pisa, Italy
AD  - ICAR-CNR, Italian National Research Council, Palermo, Italy
AB  - We present a preliminary work on a tool to improve Human-Robot Interaction (HRI). In this perspective, we explored, from a psychological point of view, whether ChatGPT could be a helpful instrument in adapting to different communication styles. We asked ChatGPT to address three people with varying attitudes of communication: aggressive, distrustful, and pessimistic. We hypothesized different scenarios, including helping the person follow a treatment plan, encouraging sustainable behaviors, and promoting physical activity. This preliminary study aims to estimate the ability of ChatGPT to adapt to different communication styles and, therefore, the possibility of being used for future work in a more complex system that interacts with the user to make HRI more effective.  © 2024 IEEE.
KW  - Chatbot
KW  - ChatGPT
KW  - Communication styles
KW  - Human-Computer Interaction
KW  - Human-Robot Interaction
KW  - Human computer interaction
KW  - Man machine systems
KW  - Chatbots
KW  - ChatGPT
KW  - Communication styles
KW  - Humans-robot interactions
KW  - Interaction protocols
KW  - Physical activity
KW  - Sustainable behaviours
KW  - Treatment plans
KW  - Human robot interaction
PB  - Institute of Electrical and Electronics Engineers Inc.
SN  - 23256516 (ISSN); 979-835038535-9 (ISBN)
LA  - English
J2  - Proc. - IEEE Int. Conf. Semant. Comput., ICSC
M3  - Conference paper
DB  - Scopus
N1  - Export Date: 18 March 2025; Cited By: 1; Correspondence Address: A. Fantini; University of Pisa, Italy; email: alessia.fantini@phd.unipi.it; Conference name: 18th IEEE International Conference on Semantic Computing, ICSC 2024; Conference date: 5 February 2024 through 7 February 2024; Conference code: 198360
ER  -

TY  - JOUR
AU  - Dergaa, I.
AU  - Chamari, K.
AU  - Zmijewski, P.
AU  - Saad, H.B.
TI  - From human writing to artificial intelligence generated text: examining the prospects and potential threats of ChatGPT in academic writing
PY  - 2023
T2  - Biology of Sport
VL  - 40
IS  - 2
SP  - 615
EP  - 622
DO  - 10.5114/BIOLSPORT.2023.125623
UR  - https://www.scopus.com/inward/record.uri?eid=2-s2.0-85153204653&doi=10.5114%2fBIOLSPORT.2023.125623&partnerID=40&md5=72f951f36288364372691a144dec3114
AD  - Primary Health Care Corporation (PHCC), Doha, Qatar
AD  - Research Unit Physical Activity, Sport, and Health, UR18JS01, National Observatory of Sport, Tunis, 1003, Tunisia
AD  - High Institute of Sport and Physical Education, University of Sfax, Sfax, Tunisia
AD  - Aspetar, Orthopaedic and Sports Medicine Hospital, FIFA Medical Centre of Excellence, Doha, Qatar
AD  - Jozef Pilsudski University of Physical Education in Warsaw, Warsaw, Poland
AD  - University of Sousse, Farhat HACHED hospital, Service of Physiology and Functional Explorations, Sousse, Tunisia
AD  - University of Sousse, Farhat HACHED Hospital, Research Laboratory LR12SP09 «Heart Failure», Sousse, Tunisia
AD  - University of Sousse, Faculty of Medicine of Sousse, Laboratory of Physiology, Sousse, Tunisia
AB  - Natural language processing (NLP) has been studied in computing for decades. Recent technological advancements have led to the development of sophisticated artificial intelligence (AI) models, such as Chat Generative Pre-trained Transformer (ChatGPT). These models can perform a range of language tasks and generate human-like responses, which offers exciting prospects for academic efficiency. This manuscript aims at (i) exploring the potential benefits and threats of ChatGPT and other NLP technologies in academic writing and research publications; (ii) highlights the ethical considerations involved in using these tools, and (iii) consider the impact they may have on the authenticity and credibility of academic work. This study involved a literature review of relevant scholarly articles published in peer-reviewed journals indexed in Scopus as quartile 1. The search used keywords such as “ChatGPT,” “AI-generated text,” “academic writing,” and “natural language processing.” The analysis was carried out using a quasi-qualitative approach, which involved reading and critically evaluating the sources and identifying relevant data to support the research questions. The study found that ChatGPT and other NLP technologies have the potential to enhance academic writing and research efficiency. However, their use also raises concerns about the impact on the authenticity and credibility of academic work. The study highlights the need for comprehensive discussions on the potential use, threats, and limitations of these tools, emphasizing the importance of ethical and academic principles, with human intelligence and critical thinking at the forefront of the research process. This study highlights the need for comprehensive debates and ethical considerations involved in their use. The study also recommends that academics exercise caution when using these tools and ensure transparency in their use, emphasizing the importance of human intelligence and critical thinking in academic work. © 2023 Institute of Sport. All rights reserved.
KW  - Artificial Intelligence
KW  - Chatbot
KW  - Deep Learning
KW  - Google Bard
KW  - Higher Education
KW  - LLaMA
KW  - LLM
KW  - Machine Learning
KW  - Natural Language Processing
KW  - NLM
KW  - NLP
KW  - Paperpal
KW  - Peer Review
KW  - QuillBot
KW  - Rayyan
KW  - Research
KW  - Sports Medicine
PB  - Institute of Sport
SN  - 0860021X (ISSN)
LA  - English
J2  - Biol. Sport
M3  - Article
DB  - Scopus
N1  - Export Date: 18 March 2025; Cited By: 286; Correspondence Address: H.B. Saad; University of Sousse, Farhat HACHED Hospital, Research Laboratory LR12SP09 «Heart Failure», Sousse, Tunisia; email: helmi.bensaad@rns.tn
ER  -

TY  - JOUR
TI  - 16th International Conference on Virtual, Augmented and Mixed Reality, VAMR 2024, held as part of the 26th HCI International Conference, HCII 2024
PY  - 2024
T2  - Lecture Notes in Computer Science (including subseries Lecture Notes in Artificial Intelligence and Lecture Notes in Bioinformatics)
VL  - 14708 LNCS
UR  - https://www.scopus.com/inward/record.uri?eid=2-s2.0-85196275950&partnerID=40&md5=5f468bfcdd14612cf7329d1f38ca43e4
AB  - The proceedings contain 62 papers. The special focus in this conference is on Virtual, Augmented and Mixed Reality. The topics include: The Effects of a Virtual Instructor with Realistic Lip Sync in an Augmented Reality Environment; The Correlations of Scene Complexity, Workload, Presence, and Cybersickness in a Task-Based VR Game; affecting Audience Valence and Arousal in 360 Immersive Environments: How Powerful Neural Style Transfer Is?; Evaluation of the Effect of Three-Dimensional Shape in VR Space on Emotion Using Physiological Indexes; Games that Move You: A Cinematic User Experience Evaluation of VR Games; Augmenting Self-presentation: Augmented Reality (AR) Filters Use Among Young Adults; Does It Look Real? Visual Realism Complexity Scale for 3D Objects in VR; Factors of Haptic Feedback in a VR Experience Using Virtual Tools: Evaluating the Impact of Visual and Force Presentation; preface; foreword; Perceived Playfulness: Factors Affecting the VR Display Experience in Museums; Exploration of Cultural IP Image and Common Pattern Gene Extraction in Virtual Reality Design Interaction; motion-Sensing Interactive Game Design of Wuqinxi for Hearing-Impaired People; bridging Tradition and Innovation: Exploring the Factors Influencing Students’ Intention to Use Metaverse Technology for Chinese Calligraphy Learning; The Influence of the Level of Detail and Interactivity of 3D Elements on UX in XR Applications; “Not in Kansas Anymore” Exploring Avatar-Player Dynamics Through a Wizard of Oz Approach in Virtual Reality; exploring User Preferences for Walking in Virtual Reality Interfaces Through an Online Questionnaire; Evaluation of Large Language Model Generated Dialogues for an AI Based VR Nurse Training Simulator; scientific Knowledge Database to Support Cybersickness Detection and Prevention.
A2  - Chen J.Y.C.
A2  - Fragomeni G.
PB  - Springer Science and Business Media Deutschland GmbH
SN  - 03029743 (ISSN); 978-303161046-2 (ISBN)
LA  - English
J2  - Lect. Notes Comput. Sci.
M3  - Conference review
DB  - Scopus
N1  - Export Date: 18 March 2025; Cited By: 0; Conference name: 16th International Conference on Virtual, Augmented and Mixed Reality, VAMR 2024, held as part of the 26th HCI International Conference, HCII 2024; Conference date: 29 June 2024 through 4 July 2024; Conference code: 313129
ER  -

TY  - JOUR
TI  - 15th International Conference on Social Robotics, ICSR 2023
PY  - 2024
T2  - Lecture Notes in Computer Science (including subseries Lecture Notes in Artificial Intelligence and Lecture Notes in Bioinformatics)
VL  - 14454 LNAI
UR  - https://www.scopus.com/inward/record.uri?eid=2-s2.0-85180624858&partnerID=40&md5=758d9b3cc2ea76141945aedec136c54e
AB  - The proceedings contain 68 papers. The special focus in this conference is on Social Robotics. The topics include: Can a Robot Collaborate with Alpana Artists? A Concept Design of an Alpana Painting Robot; human-Robot Interaction Studies with Adults in Health and Wellbeing Contexts - Outcomes and Challenges; ethical Decision-Making for Social Robots in Elderly Care Scenario: A Computational Approach; Virtual Reality Serious Game with the TABAN Robot Avatar for Educational Rehabilitation of Dyslexic Children; Impact of Explanations on Transparency in HRI: A Study Using the HRIVST Metric; the Effectiveness of Social Robots in Stress Management Interventions for University Students; data-Driven Generation of Eyes and Head Movements of a Social Robot in Multiparty Conversation; the Ambiguity of Robot Rights; the Impact of Robots’ Facial Emotional Expressions on Light Physical Exercises; human Perception of Emotional Responses to Changes in Auditory Attributes of Humanoid Agents; Feasibility Study on Parameter Adjustment for a Humanoid Using LLM Tailoring Physical Care; enhancing Hand Hygiene Practices Through a Social Robot-Assisted Intervention in a Rural School in India; paired Robotic Devices with Subtle Expression of Sadness for Enriching Social Connectedness; explorative Study on the Non-verbal Backchannel Prediction Model for Human-Robot Interaction; detection of Rarely Occurring Behaviors Based on Human Trajectories and Their Associated Physical Parameters; improving of Robotic Virtual Agent’s Errors Accepted by Agent’s Reaction and Human’s Preference; how Language of Interaction Affects the User Perception of a Robot; is a Humorous Robot More Trustworthy?; A Pilot Usability Study of a Humanoid Avatar to Assist Therapists of ASD Children; primitive Action Recognition Based on Semantic Facts; Leveraging the RoboMaker Service on AWS Cloud Platform for Marine Drone Digital Twin Construction; two-Level Reinforcement Learning Framework for Self-sustained Personal Robots; robot Companions and Sensors for Better Living: Defining Needs to Empower Low Socio-economic Older Adults at Home.
A2  - Ali A.A.
A2  - Cabibihan J.-J.
A2  - Meskin N.
A2  - Rossi S.
A2  - Jiang W.
A2  - He H.
A2  - Ge S.S.
PB  - Springer Science and Business Media Deutschland GmbH
SN  - 03029743 (ISSN); 978-981998717-7 (ISBN)
LA  - English
J2  - Lect. Notes Comput. Sci.
M3  - Conference review
DB  - Scopus
N1  - Export Date: 18 March 2025; Cited By: 0; Conference name: 15th International Conference on Social Robotics, ICSR 2023; Conference date: 3 December 2023 through 7 December 2023; Conference code: 305729
ER  -

TY  - JOUR
AU  - Birkun, A.A.
AU  - Gautam, A.
TI  - Large Language Model-based Chatbot as a Source of Advice on First Aid in Heart Attack
PY  - 2024
T2  - Current Problems in Cardiology
VL  - 49
IS  - 1
C7  - 102048
DO  - 10.1016/j.cpcardiol.2023.102048
UR  - https://www.scopus.com/inward/record.uri?eid=2-s2.0-85171691107&doi=10.1016%2fj.cpcardiol.2023.102048&partnerID=40&md5=4b21ef2534580b217513555e3e306b24
AD  - Department of General Surgery, Anaesthesiology, Resuscitation and Emergency Medicine, Medical Academy named after S.I. Georgievsky of V.I. Vernadsky Crimean Federal University, Simferopol, Russian Federation
AD  - Regional Government Hospital, Himachal Pradesh, Una, India
AB  - The ability of the cutting-edge large language model-powered chatbots to generate human-like answers to user questions hypothetically could be utilized for providing real-time advice on first aid for witnesses of cardiovascular emergencies. This study aimed to evaluate quality of the chatbot responses to inquiries on help in heart attack. The study simulated interrogation of the new Bing chatbot (Microsoft Corporation, USA) with the “heart attack what to do” prompt coming from 3 countries, the Gambia, India and the USA. The chatbot responses (20 per country) were evaluated for congruence with the International First Aid, Resuscitation, and Education Guidelines 2020 using a checklist. For all user inquiries, the chatbot provided answers containing some guidance on first aid. However, the responses commonly left out some potentially life-saving instructions, for instance to encourage the person to stop physical activity, to take antianginal medication, or to start cardiopulmonary resuscitation for unresponsive abnormally breathing person. Mean percentage of the responses having full congruence with the checklist criteria varied from 7.3 for India to 16.8 for the USA. A quarter of responses for the Gambia and the USA, and 45.0% for India contained superfluous guidelines-inconsistent directives. The chatbot advice on help in heart attack has omissions, inaccuracies and misleading instructions, and therefore the chatbot cannot be recommended as a credible source of information on first aid. Active research and organizational efforts are needed to mitigate the risk of uncontrolled misinformation and establish measures for guaranteeing trustworthiness of the chatbot-mediated counseling. © 2023 Elsevier Inc.
KW  - Cardiovascular Agents
KW  - Exercise
KW  - First Aid
KW  - Humans
KW  - Language
KW  - Myocardial Infarction
KW  - cardiovascular agent
KW  - first aid
KW  - Gambia
KW  - heart infarction
KW  - human
KW  - India
KW  - information source
KW  - misinformation
KW  - physical activity
KW  - practice guideline
KW  - resuscitation
KW  - Review
KW  - United States
KW  - exercise
KW  - first aid
KW  - language
PB  - Elsevier Inc.
SN  - 01462806 (ISSN)
C2  - 37640177
LA  - English
J2  - Curr. Probl. Cardiol.
M3  - Review
DB  - Scopus
N1  - Export Date: 18 March 2025; Cited By: 5; Correspondence Address: A.A. Birkun; Department of General Surgery, Anaesthesiology, Resuscitation and Emergency Medicine, Medical Academy named after S.I. Georgievsky of V.I. Vernadsky Crimean Federal University, Simferopol, Lenin Blvd, 5/7, 295051, Russian Federation; email: birkunalexei@gmail.com; CODEN: CPCAE
ER  -

TY  - CONF
AU  - Savelieva, A.
AU  - Au-Yeung, B.
AU  - Ramani, V.
TI  - Abstractive summarization of spoken and written instructions with BERT
PY  - 2020
T2  - CEUR Workshop Proceedings
VL  - 2666
UR  - https://www.scopus.com/inward/record.uri?eid=2-s2.0-85095786949&partnerID=40&md5=38ed8eecd5906b26aa419840057a05f2
AD  - UC Berkeley, School of Information, United States
AB  - Summarization of speech is a difficult problem due to the spontaneity of the flow, disfluencies, and other issues that are not usually encountered in written texts. Our work presents the first application of the BERTSum model to conversational language. We generate abstractive summaries of narrated instructional videos across a wide variety of topics, from gardening and cooking to software configuration and sports. In order to enrich the vocabulary, we use transfer learning and pretrain the model on a few large cross-domain datasets in both written and spoken English. We also do preprocessing of transcripts to restore sentence segmentation and punctuation in the output of an ASR system. The results are evaluated with ROUGE and Content-F1 scoring for the How2 and WikiHow datasets. We engage human judges to score a set of summaries randomly selected from a dataset curated from HowTo100M and YouTube. Based on blind evaluation, we achieve a level of textual fluency and utility close to that of summaries written by human content creators. The model beats current SOTA when applied to WikiHow articles that vary widely in style and topic, while showing no performance regression on the canonical CNN/DailyMail dataset. Due to the high generalizability of the model across different styles and domains, it has great potential to improve accessibility and discoverability of internet content. We envision this integrated as a feature in intelligent virtual assistants, enabling them to summarize both written and spoken instructional content upon request. © 2020 Copyright held by the owner/author(s).
KW  - Abstraction
KW  - BERT
KW  - Information Retrieval
KW  - Language Modeling
KW  - Narrated Instructional Videos
KW  - Natural Language Processing
KW  - Neural Networks
KW  - Text Summarization
KW  - Virtual Assistant
KW  - Large dataset
KW  - Transfer learning
KW  - Blind evaluations
KW  - Content creators
KW  - Instructional videos
KW  - Internet content
KW  - Sentence segmentation
KW  - Software configuration
KW  - Virtual assistants
KW  - Written texts
KW  - Data mining
A2  - Di Fabbrizio G.
A2  - Kallumadi S.
A2  - Porwal U.
A2  - Taula T.
PB  - CEUR-WS
SN  - 16130073 (ISSN)
LA  - English
J2  - CEUR Workshop Proc.
M3  - Conference paper
DB  - Scopus
N1  - Export Date: 18 March 2025; Cited By: 0; Conference name: KDD 2020 Workshop on Conversational Systems Towards Mainstream Adoption, KDD-Converse 2020; Conference code: 162891
ER  -

TY  - JOUR
AU  - Özbek, E.A.
AU  - Ertan, M.B.
AU  - Kından, P.
AU  - Karaca, M.O.
AU  - Gürsoy, S.
AU  - Chahla, J.
TI  - ChatGPT Can Offer At Least Satisfactory Responses to Common Patient Questions Regarding Hip Arthroscopy
PY  - 2024
T2  - Arthroscopy - Journal of Arthroscopic and Related Surgery
DO  - 10.1016/j.arthro.2024.08.036
UR  - https://www.scopus.com/inward/record.uri?eid=2-s2.0-85205139295&doi=10.1016%2fj.arthro.2024.08.036&partnerID=40&md5=06263fd411e6b8af74b0297c873ccc7e
AD  - Department of Orthopaedics and Traumatology, Ankara University, Ankara, Turkey
AD  - Orthopedics and Traumatology Department, Medicana International Ankara Hospital, Ankara, Turkey
AD  - Department of Orthopaedics and Traumatology, Acibadem Mehmet Ali Aydinlar University, Istanbul, Turkey
AD  - Department of Orthopaedic Surgery, Rush University Medical Center, Chicago, IL, United States
AB  - Purpose: To assess the accuracy of answers provided by ChatGPT 4.0 (an advanced language model developed by OpenAI) regarding 25 common patient questions about hip arthroscopy. Methods: ChatGPT 4.0 was presented with 25 common patient questions regarding hip arthroscopy with no follow-up questions and repetition. Each response was evaluated by 2 board-certified orthopaedic sports medicine surgeons independently. Responses were rated, with scores of 1, 2, 3, and 4 corresponding to “excellent response not requiring clarification,” “satisfactory requiring minimal clarification,” “satisfactory requiring moderate clarification,” and “unsatisfactory requiring substantial clarification,” respectively. Results: Twenty responses were rated “excellent” and 2 responses were rated “satisfactory requiring minimal clarification” by both of reviewers. Responses to questions “What kind of anesthesia is used for hip arthroscopy?” and “What is the average age for hip arthroscopy?” were rated as “satisfactory requiring minimal clarification” by both reviewers. None of the responses were rated as “satisfactory requiring moderate clarification” or “unsatisfactory” by either of the reviewers. Conclusions: ChatGPT 4.0 provides at least satisfactory responses to patient questions regarding hip arthroscopy. Under the supervision of an orthopaedic sports medicine surgeon, it could be used as a supplementary tool for patient education. Clinical Relevance: This study compared the answers of ChatGPT to patients’ questions regarding hip arthroscopy with the current literature. As ChatGPT has gained popularity among patients, the study aimed to find if the responses that patients get from this chatbot are compatible with the up-to-date literature. © 2024 Arthroscopy Association of North America
PB  - W.B. Saunders
SN  - 07498063 (ISSN)
C2  - 39242057
LA  - English
J2  - Arthroscopy J. Arthroscopic Relat. Surg.
M3  - Article
DB  - Scopus
N1  - Export Date: 18 March 2025; Cited By: 2; Correspondence Address: J. Chahla; Department of Orthopaedic Surgery, Rush University Medical Center, Chicago, 1620 W Harrison Street, 60612, United States; email: jorge.chahla@rushortho.com; CODEN: ARTHE
ER  -

TY  - JOUR
AU  - Ponzo, V.
AU  - Rosato, R.
AU  - Scigliano, M.C.
AU  - Onida, M.
AU  - Cossai, S.
AU  - De Vecchi, M.
AU  - Devecchi, A.
AU  - Goitre, I.
AU  - Favaro, E.
AU  - Merlo, F.D.
AU  - Sergi, D.
AU  - Bo, S.
TI  - Comparison of the Accuracy, Completeness, Reproducibility, and Consistency of Different AI Chatbots in Providing Nutritional Advice: An Exploratory Study
PY  - 2024
T2  - Journal of Clinical Medicine
VL  - 13
IS  - 24
C7  - 7810
DO  - 10.3390/jcm13247810
UR  - https://www.scopus.com/inward/record.uri?eid=2-s2.0-85213281937&doi=10.3390%2fjcm13247810&partnerID=40&md5=956ba5dca04120501130b0c0209cf96f
AD  - Department of Medical Science, University of Turin, Torino, 10126, Italy
AD  - Department of Psychology, University of Turin, Torino, 10124, Italy
AD  - Dietetic and Clinical Nutrition Unit, Città della Salute e della Scienza Hospital, Torino, 10126, Italy
AD  - Department of Food Science and Technology, University of Gastronomic Sciences, Pollenzo, 12042, Italy
AD  - Department of Translatioal Medicine, University of Ferrara, Ferrara, 44121, Italy
AB  - Background: The use of artificial intelligence (AI) chatbots for obtaining healthcare advice is greatly increased in the general population. This study assessed the performance of general-purpose AI chatbots in giving nutritional advice for patients with obesity with or without multiple comorbidities. Methods: The case of a 35-year-old male with obesity without comorbidities (Case 1), and the case of a 65-year-old female with obesity, type 2 diabetes mellitus, sarcopenia, and chronic kidney disease (Case 2) were submitted to 10 different AI chatbots on three consecutive days. Accuracy (the ability to provide advice aligned with guidelines), completeness, and reproducibility (replicability of the information over the three days) of the chatbots’ responses were evaluated by three registered dietitians. Nutritional consistency was evaluated by comparing the nutrient content provided by the chatbots with values calculated by dietitians. Results: Case 1: ChatGPT 3.5 demonstrated the highest accuracy rate (67.2%) and Copilot the lowest (21.1%). ChatGPT 3.5 and ChatGPT 4.0 achieved the highest completeness (both 87.3%), whereas Gemini and Copilot recorded the lowest scores (55.6%, 42.9%, respectively). Reproducibility was highest for Chatsonic (86.1%) and lowest for ChatGPT 4.0 (50%) and ChatGPT 3.5 (52.8%). Case 2: Overall accuracy was low, with no chatbot achieving 50% accuracy. Completeness was highest for ChatGPT 4.0 and Claude (both 77.8%), and lowest for Copilot (23.3%). ChatGPT 4.0 and Pi Ai showed the lowest reproducibility. Major inconsistencies regarded the amount of protein recommended by most chatbots, which suggested simultaneously to both reduce and increase protein intake. Conclusions: General-purpose AI chatbots exhibited limited accuracy, reproducibility, and consistency in giving dietary advice in complex clinical scenarios and cannot replace the work of an expert dietitian. © 2024 by the authors.
KW  - artificial intelligence
KW  - chatbots
KW  - dietary advice
KW  - dietary plans
KW  - obesity
KW  - adult
KW  - aged
KW  - Article
KW  - artificial intelligence chatbot
KW  - caloric intake
KW  - case report
KW  - ChatGPT
KW  - chronic kidney failure
KW  - clinical article
KW  - clinical practice guideline
KW  - comorbidity
KW  - controlled study
KW  - dietitian
KW  - female
KW  - human
KW  - male
KW  - non insulin dependent diabetes mellitus
KW  - nutrient content
KW  - nutrition
KW  - obesity
KW  - physical activity
KW  - practice guideline
KW  - protein intake
KW  - sarcopenia
PB  - Multidisciplinary Digital Publishing Institute (MDPI)
SN  - 20770383 (ISSN)
LA  - English
J2  - J. Clin. Med.
M3  - Article
DB  - Scopus
N1  - Export Date: 18 March 2025; Cited By: 2; Correspondence Address: S. Bo; Department of Medical Science, University of Turin, Torino, 10126, Italy; email: simona.bo@unito.it
ER  -

TY  - JOUR
AU  - Washif, J.A.
AU  - Pagaduan, J.
AU  - James, C.
AU  - Dergaa, I.
AU  - Beaven, C.M.
TI  - Artificial intelligence in sport: Exploring the potential of using ChatGPT in resistance training prescription
PY  - 2024
T2  - Biology of Sport
VL  - 41
IS  - 2
SP  - 209
EP  - 220
DO  - 10.5114/biolsport.2024.132987
UR  - https://www.scopus.com/inward/record.uri?eid=2-s2.0-85188156691&doi=10.5114%2fbiolsport.2024.132987&partnerID=40&md5=bfddcd5e03a66532b36153d930bfb2a0
AD  - Sports Performance Division, National Sports Institute of Malaysia, Kuala Lumpur, Malaysia
AD  - Institute of Active Lifestyle, Palacký University, Olomouc, Czech Republic
AD  - Department of Sport, Physical Education and Health, Hong Kong Baptist University, Kowloon Tong, Hong Kong
AD  - Primary Health Care Corporation (PHCC), Doha, Qatar
AD  - High Institute of Sport and Physical Education, University of Sfax, Sfax, Tunisia
AD  - Te Huataki Waiora School of Health, University of Waikato, Tauranga, New Zealand
AB  - OpenAI’s Chat Generative Pre-trained Transformer (ChatGPT) technology enables conversational interactions with applications across various fields, including sport. Here, ChatGPT’s proficiency in designing a 12-week resistance training programme, following specific prompts, was investigated. GPT3.5 and GPT4.0 versions were requested to design 12-week resistance training programmes for male and female hypothetical subjects (20-years-old, no injury, and ‘intermediate’ resistance training experience). Subsequently, GPT4.0 was requested to design an ‘advanced’ training programme for the same profiles. The proposed training programmes were compared with established guidelines and literature (e.g., National Strength and Conditioning Association textbook), and discussed. ChatGPT suggested 12-week training programmes comprising three, 4-week phases, each with different objectives (e.g., hypertrophy/strength). GPT3.5 proposed a weekly frequency of ~3 sessions, load intensity of 70-85% of one repetition-maximum, repetition range of 4-8 (2-4 sets), and tempo of 2/0/2 (eccentric/pause/concentric/‘pause’). GPT4.0 proposed intermediate- and advanced programme, with a frequency of 5 or 4 sessions, 60-90% or 70-95% intensity, 3-5 sets or 3-6 sets, 5-12 or 3-12 repetitions, respectively. GPT3.5 proposed rest intervals of 90-120 s, and exercise tempo of 2/0/2. GPT4.0 proposed 60-180 (intermediate) or 60-300 s (advanced), with exercise tempo of 2/1/2 for intermediates, and 3/0/1/0, 2/0/1/0, and 1/0/1/0 for advanced programmes. All derived programmes were objectively similar regardless of sex. ChatGPT generated training programmes which likely require additional fine-tuning before application. GPT4.0 synthesised more information than GPT3.5 in response to the prompt, and demonstrated recognition awareness of training experience (intermediate vs advanced). ChatGPT may serve as a complementary tool for writing ‘draft’ programme, but likely requires human expertise to maximise training programme effectiveness. © Institute of Sport – National Research Institute.
KW  - Chatbot
KW  - Exercise prescription
KW  - Individualised training
KW  - Periodisation Programming
KW  - Strength training
PB  - Institute of Sport
SN  - 0860021X (ISSN)
LA  - English
J2  - Biol. Sport
M3  - Article
DB  - Scopus
N1  - Export Date: 18 March 2025; Cited By: 14; Correspondence Address: J.A. Washif; Sports Performance Division, Institut Sukan Negara Malaysia (National Sports Institute of Malaysia), Kuala Lumpur, 57000, Malaysia; email: jad@isn.gov.my
ER  -

TY  - CONF
AU  - Sun, X.
AU  - Teljeur, I.
AU  - Li, Z.
AU  - Bosch, J.A.
TI  - Can a Funny Chatbot Make a Difference? Infusing Humor into Conversational Agent for Behavioral Intervention
PY  - 2024
T2  - Proceedings of the 6th Conference on ACM Conversational User Interfaces, CUI 2024
C7  - 3
DO  - 10.1145/3640794.3665555
UR  - https://www.scopus.com/inward/record.uri?eid=2-s2.0-85199540646&doi=10.1145%2f3640794.3665555&partnerID=40&md5=d8c8485bb97631224c770b206c8accac
AD  - University of Amsterdam, Netherlands
AD  - Southeast University, China
AB  - Regular physical activity is crucial for reducing the risk of non-communicable disease (NCD). With NCDs on the rise globally, there is an urgent need for effective health interventions, with chatbots emerging as a viable and cost-effective option because of limited healthcare accessibility. Although health professionals often utilize behavior change techniques (BCTs) to boost physical activity levels and enhance client engagement and motivation by affiliative humor, the efficacy of humor in chatbot-delivered interventions is not well-understood. This study conducted a randomized controlled trial to examine the impact of the generative humorous communication style in a 10-day chatbot-delivered intervention for physical activity. It further investigated whether user engagement and motivation act as mediators between the communication style and changes in physical activity levels. 66 participants engaged with the chatbots across three groups (humorous, non-humorous, and no-intervention) and responded to daily ecological momentary assessment questionnaires assessing engagement, motivation, and physical activity levels. Multilevel time series analyses revealed that an affiliative humorous communication style positively impacted physical activity levels over time, with user engagement acting as a mediator in this relationship, whereas motivation did not. These findings clarify the role of humorous communication style in chatbot-delivered interventions for physical activity, offering valuable insights for future development of intelligent conversational agents incorporating humor. © 2024 Owner/Author.
KW  - behavior change techniques
KW  - Conversational agents
KW  - humorous communication style
KW  - large language model
KW  - Cost effectiveness
KW  - Intelligent agents
KW  - Time series analysis
KW  - Behavior change technique
KW  - Behaviour changes
KW  - Chatbots
KW  - Communication styles
KW  - Conversational agents
KW  - Humorous communication style
KW  - Language model
KW  - Large language model
KW  - Physical activity
KW  - Physical activity levels
KW  - Motivation
PB  - Association for Computing Machinery, Inc
SN  - 979-840070511-3 (ISBN)
LA  - English
J2  - Proc. Conf. ACM Conversat. User Interfaces, CUI
M3  - Conference paper
DB  - Scopus
N1  - Export Date: 18 March 2025; Cited By: 2; Conference name: 6th Conference on ACM Conversational User Interfaces, CUI 2024; Conference date: 8 July 2024 through 10 July 2024; Conference code: 200901
ER  -

TY  - CONF
AU  - Sar, A.
AU  - Choudhury, T.
AU  - Sati, S.
AU  - Joshi, P.
AU  - Aich, S.
AU  - Pant, B.
AU  - Dewangan, B.K.
TI  - PDF-Based Chatbot Development Using LLAMA2 and LangChain: Training and Deployment for Document Interaction
PY  - 2024
T2  - 2024 OPJU International Technology Conference on Smart Computing for Innovation and Advancement in Industry 4.0, OTCON 2024
DO  - 10.1109/OTCON60325.2024.10688337
UR  - https://www.scopus.com/inward/record.uri?eid=2-s2.0-85206900678&doi=10.1109%2fOTCON60325.2024.10688337&partnerID=40&md5=3a3ad177cfa98a3aaa82dacec53dbb45
AD  - University of Petroleum and Energy Studies (UPES), School of Computer Science, Uttarakhand, Dehradun, 248007, India
AD  - Graphic Era Deemed to Be University, Uttarakhand, Dehradun, 248002, India
AD  - Graphic Era Deemed to Be University, Cse Dept, Uttarakhand, Dehradun, 248002, India
AD  - Op Jindal University, Department of Computer Science and Engineering, Chhattisgarh, Raigarh, India
AB  - In the last few years, the increasing role of chatbots has been demonstrated for document interaction; these intelligent robots help users through massive textual materials and make their search expedient. This study examines the process of building a PDF-based chatbot that is running on the LLAMA2model, in particular training and deployment steps. Identified steps in the methodology will take the following order, which will allow us to combine document understanding with response generation. First, the collection of structured data is carried out through any dedicated loading from a systemised approach for versatile formats within a specified location. Purportedly, the splitting of text is followed by a mechanism, possibly a tool, which then does the job of segmenting the documents into several digestible-sized chunks for handling the processing efficiently. The grabbed text pieces are then changed to embeddings by the Hugging Face embeddings model, which can capture semantic information pertinent to future operations. What follows this is the building of the vector store based on the FAISS index to allow fast similarity search operations important for question resolution. Thereby, developing on the LLAMA2 model, specifically designed for the conversational AI systems operation, embedded into the chatbot, the models receive and generate relevant responses considering context and user questions. A given template of prompts for instant answers will be structured to make the answer generation easier and then incorporate the contextual information and user queries without difficulty. A Chatbot system is extracted as one of the RetrievalQA chains with Llama2 as a language model combined with the retrieval mechanism of the FAISS vector store. This integration aims at (i) the chatbot being able to find fitting document extracts that are incorporated into the response and (ii) the chatbot sending useful responses. The chatbot iteratively uses the testing process as a quality improvement tool, which allows it to respond exhaustively and interactively to questions coming from within the document collection.  © 2024 IEEE.
KW  - Document Chatbot
KW  - Embedding
KW  - Large Language Models
KW  - Natural Language Processing
KW  - Vectorizing
KW  - Embeddings
KW  - Modeling languages
KW  - Natural language processing systems
KW  - Search engines
KW  - Semantics
KW  - Chatbots
KW  - Document chatbot
KW  - Document understanding
KW  - Embeddings
KW  - Language model
KW  - Language processing
KW  - Large language model
KW  - Natural language processing
KW  - Natural languages
KW  - Vectorizing
KW  - Intelligent robots
PB  - Institute of Electrical and Electronics Engineers Inc.
SN  - 979-835037378-3 (ISBN)
LA  - English
J2  - OPJU Int. Technol. Conf. Smart Comput. Innov. Adv. Ind. 4.0, OTCON
M3  - Conference paper
DB  - Scopus
N1  - Export Date: 18 March 2025; Cited By: 0; Correspondence Address: A. Sar; University of Petroleum and Energy Studies (UPES), School of Computer Science, Dehradun, Uttarakhand, 248007, India; email: ayan.sarbwn@gmail.com; Conference name: 2024 OPJU International Technology Conference on Smart Computing for Innovation and Advancement in Industry 4.0, OTCON 2024; Conference date: 5 June 2024 through 7 June 2024; Conference code: 203017
ER  -

TY  - JOUR
AU  - Suffoletto, B.
TI  - Deceptively Simple yet Profoundly Impactful: Text Messaging Interventions to Support Health
PY  - 2024
T2  - Journal of Medical Internet Research
VL  - 26
C7  - e58726
DO  - 10.2196/58726
UR  - https://www.scopus.com/inward/record.uri?eid=2-s2.0-85202466813&doi=10.2196%2f58726&partnerID=40&md5=51e7641b237724626f123ca51b6e1613
AD  - Department of Emergency Medicine, Stanford University, Palo Alto, CA, United States
AB  - This paper examines the use of text message (SMS) interventions for health-related behavioral support. It first outlines the historical progress in SMS intervention research publications and the variety of funds from US government agencies. A narrative review follows, highlighting the effectiveness of SMS interventions in key health areas, such as physical activity, diet and weight loss, mental health, and substance use, based on published meta-analyses. It then outlines advantages of text messaging compared to other digital modalities, including the real-time capability to collect information and deliver microdoses of intervention support. Crucial design elements are proposed to optimize effectiveness and longitudinal engagement across communication strategies, psychological foundations, and behavior change tactics. We then discuss advanced functionalities, such as the potential for generative artificial intelligence to improve user interaction. Finally, major challenges to implementation are highlighted, including the absence of a dedicated commercial platform, privacy and security concerns with SMS technology, difficulties integrating SMS interventions with medical informatics systems, and concerns about user engagement. Proposed solutions aim to facilitate the broader application and effectiveness of SMS interventions. Our hope is that these insights can assist researchers and practitioners in using SMS interventions to improve health outcomes and reducing disparities. ©Brian Suffoletto. Originally published in the Journal of Medical Internet Research.
KW  - behavior
KW  - behaviors
KW  - behaviour
KW  - behaviours
KW  - chatbot
KW  - chatbots
KW  - development
KW  - diet
KW  - effectiveness
KW  - impact
KW  - intervention
KW  - interventions
KW  - large language model
KW  - large language models
KW  - LLM
KW  - mental health
KW  - meta-analysis
KW  - mobile phone
KW  - narrative review
KW  - physical activity
KW  - review
KW  - SMS
KW  - SMS intervention
KW  - substance use
KW  - text messaging
KW  - weight loss
KW  - Health Behavior
KW  - Humans
KW  - Text Messaging
KW  - Article
KW  - behavior change
KW  - body weight loss
KW  - clinical effectiveness
KW  - clinical outcome
KW  - constructive feedback
KW  - diet
KW  - drug microdose
KW  - duration
KW  - funding
KW  - generative artificial intelligence
KW  - government
KW  - health behavior
KW  - health care access
KW  - health disparity
KW  - human
KW  - interpersonal communication
KW  - medical informatics
KW  - medical information
KW  - medication compliance
KW  - mental health
KW  - patient engagement
KW  - physical activity
KW  - planning
KW  - privacy
KW  - psychological aspect
KW  - psychological theory
KW  - security
KW  - self monitoring
KW  - substance use
KW  - text messaging
KW  - United States
KW  - health behavior
PB  - JMIR Publications Inc.
SN  - 14388871 (ISSN)
C2  - 39190427
LA  - English
J2  - J. Med. Internet Res.
M3  - Article
DB  - Scopus
N1  - Export Date: 18 March 2025; Cited By: 0; Correspondence Address: B. Suffoletto; Department of Emergency Medicine, Stanford University, Palo Alto, 3145 Porter Drive Wing B, 94035, United States; email: suffbp@stanford.edu
ER  -

TY  - CONF
AU  - Schuetzler, R.M.
AU  - Giboney, J.S.
AU  - Wells, T.M.
AU  - Richardson, B.
AU  - Meservy, T.
AU  - Sutton, C.
AU  - Posey, C.
AU  - Steffen, J.
AU  - Hughes, A.L.
TI  - Student Interaction with Generative AI: An Exploration of an Emergent Information-Search Process
PY  - 2024
T2  - Proceedings of the Annual Hawaii International Conference on System Sciences
SP  - 7500
EP  - 7509
UR  - https://www.scopus.com/inward/record.uri?eid=2-s2.0-85199784140&partnerID=40&md5=44bdb98a891517f9eff28638f3a8af70
AD  - Brigham Young University, United States
AD  - University of Georgia, United States
AB  - ChatGPT, a generative artificial intelligence, is one of the fastest-adopted tools in history and has quickly become a valued tool in education. This study seeks to understand how generative artificial intelligence has changed the information search process. We collected prompts submitted to ChatGPT and thoughts about ChatGPT responses through a survey of 455 students at a US university. Using thematic analysis, we identified ways that ChatGPT changes the information search process of students by supporting diverse information needs, allowing cycling of prompt adjustments, and promoting easy adoption of results. © 2024 IEEE Computer Society. All rights reserved.
KW  - ChatGPT
KW  - Conversational Agents
KW  - Education
KW  - Generative AI
KW  - Information Search
KW  - Information retrieval
KW  - Students
KW  - ChatGPT
KW  - Conversational agents
KW  - Generative AI
KW  - Information search
KW  - Information search process
KW  - Student interactions
KW  - Thematic analysis
KW  - US universities
KW  - Artificial intelligence
A2  - Bui T.X.
PB  - IEEE Computer Society
SN  - 15301605 (ISSN); 978-099813317-1 (ISBN)
LA  - English
J2  - Proc. Annu. Hawaii Int. Conf. Syst. Sci.
M3  - Conference paper
DB  - Scopus
N1  - Export Date: 18 March 2025; Cited By: 1; Conference name: 57th Annual Hawaii International Conference on System Sciences, HICSS 2024; Conference date: 3 January 2024 through 6 January 2024; Conference code: 201047
ER  -

TY  - JOUR
AU  - Vandelanotte, C.
AU  - Trost, S.
AU  - Hodgetts, D.
AU  - Imam, T.
AU  - Rashid, M.
AU  - To, Q.G.
AU  - Maher, C.
TI  - Increasing physical activity using an just-in-time adaptive digital assistant supported by machine learning: A novel approach for hyper-personalised mHealth interventions
PY  - 2023
T2  - Journal of Biomedical Informatics
VL  - 144
C7  - 104435
DO  - 10.1016/j.jbi.2023.104435
UR  - https://www.scopus.com/inward/record.uri?eid=2-s2.0-85165231336&doi=10.1016%2fj.jbi.2023.104435&partnerID=40&md5=728117f92da70f9d9fdbf4ca4693a1ca
AD  - Appleton Institute, Central Queensland University, Bruce Highway, Rockhampton, 4702, QLD, Australia
AD  - School of Human Movement and Nutrition Science, The University of Queensland, St Lucia, 4072, QLD, Australia
AD  - School of Business and Law, Central Queensland University, 120 Spencer Street, Melbourne, 3000, VIC, Australia
AD  - School of Engineering and Technology, Central Queensland University, 120 Spencer Street, Melbourne, 3000, VIC, Australia
AD  - Allied Health and Human Performance, University of South Australia, City East Campus, Adelaide, 5001, SA, Australia
AB  - Objective: Physical inactivity is a leading modifiable cause of death and disease worldwide. Population-based interventions to increase physical activity are needed. Existing automated expert systems (e.g., computer-tailored interventions) have significant limitations that result in low long-term effectiveness. Therefore, innovative approaches are needed. This special communication aims to describe and discuss a novel mHealth intervention approach that proactively offers participants with hyper-personalised intervention content adjusted in real-time. Methods: Using machine learning approaches, we propose a novel physical activity intervention approach that can learn and adapt in real-time to achieve high levels of personalisation and user engagement, underpinned by a likeable digital assistant. It will consist of three major components: (1) conversations: to increase user's knowledge on a wide range of activity-related topics underpinned by Natural Language Processing; (2) nudge engine: to provide users with hyper-personalised cues to action underpinned by reinforcement learning (i.e., contextual bandit) and integrating real-time data from activity tracking, GPS, GIS, weather, and user provided data; (3) Q&A: to facilitate users asking any physical activity related questions underpinned by generative AI (e.g., ChatGPT, Bard) for content generation. Results: The detailed concept of the proposed physical activity intervention platform demonstrates the practical application of a just-in-time adaptive intervention applying various machine learning techniques to deliver a hyper-personalised physical activity intervention in an engaging way. Compared to traditional interventions, the novel platform is expected to show potential for increased user engagement and long-term effectiveness due to: (1) using new variables to personalise content (e.g., GPS, weather), (2) providing behavioural support at the right time in real-time, (3) implementing an engaging digital assistant and (4) improving the relevance of content through applying machine learning algorithms. Conclusion: The use of machine learning is on the rise in every aspect of today's society, however few attempts have been undertaken to harness its potential to achieve health behaviour change. By sharing our intervention concept, we contribute to the ongoing dialogue on creating effective methods for promoting health and well-being in the informatics research community. Future research should focus on refining these techniques and evaluating their effectiveness in controlled and real-world circumstances. © 2023 The Authors
KW  - Artificial intelligence
KW  - Behaviour change
KW  - Chatbot
KW  - Conversational agent
KW  - Exercise
KW  - Intervention
KW  - Algorithms
KW  - Exercise
KW  - Health Behavior
KW  - Humans
KW  - Machine Learning
KW  - Telemedicine
KW  - E-learning
KW  - Expert systems
KW  - Global positioning system
KW  - Learning systems
KW  - Machine components
KW  - mHealth
KW  - Natural language processing systems
KW  - Reinforcement learning
KW  - Semantics
KW  - Behaviour changes
KW  - Chatbots
KW  - Conversational agents
KW  - Digital assistants
KW  - Exercise
KW  - Intervention
KW  - Just-in-time
KW  - Machine-learning
KW  - Physical activity
KW  - Real- time
KW  - Article
KW  - artificial intelligence
KW  - attitude to health
KW  - clinical effectiveness
KW  - data processing
KW  - geographic information system
KW  - global positioning system
KW  - health promotion
KW  - knowledge management
KW  - machine learning
KW  - medical informatics
KW  - natural language processing
KW  - personalized medicine
KW  - physical activity
KW  - reinforcement learning (machine learning)
KW  - weather
KW  - algorithm
KW  - exercise
KW  - health behavior
KW  - human
KW  - machine learning
KW  - procedures
KW  - telemedicine
KW  - Learning algorithms
PB  - Academic Press Inc.
SN  - 15320464 (ISSN)
C2  - 37394024
LA  - English
J2  - J. Biomed. Informatics
M3  - Article
DB  - Scopus
N1  - Export Date: 18 March 2025; Cited By: 18; Correspondence Address: C. Vandelanotte; Appleton Institute, Central Queensland University, Rockhampton, Bruce Highway, 4702, Australia; email: c.vandelanotte@cqu.edu.au; CODEN: JBIOB
ER  -

TY  - JOUR
TI  - 16th International Conference on Social Computing and Social Media, SCSM 2024, held as part of the 26th HCI International Conference, HCII 2024
PY  - 2024
T2  - Lecture Notes in Computer Science (including subseries Lecture Notes in Artificial Intelligence and Lecture Notes in Bioinformatics)
VL  - 14704 LNCS
UR  - https://www.scopus.com/inward/record.uri?eid=2-s2.0-85196256541&partnerID=40&md5=07e86ea88c361c4dd6b261e737a09d04
AB  - The proceedings contain 70 papers. The special focus in this conference is on Social Computing and Social Media. The topics include: A Crowdsourcing Approach for Identifying Potential Stereotypes in the Collected Data; Improving UX in Digital Transformation Projects Through Lean Principles; twittener: Improving News Experience with Sentiment Analysis and Trend Recommendation; empirical Evidence for Reciprocal Radicalization: Conformity of User Comment, Peer Feedback, and Community Emotion in Extreme Misogynistic Social Media Groups; predicting Deepfake Enjoyment: A Machine Learning Perspective; detecting Human Values and Sentiments in Large Text Collections with a Context-Dependent Information Markup: A Methodology and Math; emotion Recognition in Conversation with Multi-step Prompting Using Large Language Model; machine Learning-Based Detection and Categorization of Malicious Accounts on Social Media; search Is a Hammer, Generative Chat Is a Loom; Beware the Technological Attribution Error; enhancing Users’ Attachment via Social Activities in Paid Music Platforms: A Quantitative Research; A Comprehensive Analysis of Public Sentiment Towards ChatGPT’s Privacy Implications; VTubing and Its Potential for the Streaming and Design Community: An Austrian Perspective; tourist eXperience and Use of Virtual Reality, Augmented Reality and Metaverse: A Literature Review; understanding Chatbot End-Users to Improve Their Design: Antecedents of Trust, Adoption Motivations, and Expectations; analysing Coping Strategies of Teenage Girls Towards Instagram’s Algorithmic Bias; adapting the Interface Content Modeling Technique in an Open Source Software Project: The Case of Koodo Reader; methods of User Opinion Data Crawling in Web 2.0 Social Network Discussions; improving Usability in Open Source Projects Through State Transition Diagrams: A Case Study on Sports Tactics Board; preface; foreword; did the Pandemic Increase Social Media–Induced Appearance Pressures?; developing Custom-Made Comment-Recommendation Prototypes with a Modular Design Framework.
A2  - Coman A.
A2  - Vasilache S.
PB  - Springer Science and Business Media Deutschland GmbH
SN  - 03029743 (ISSN); 978-303161304-3 (ISBN)
LA  - English
J2  - Lect. Notes Comput. Sci.
M3  - Conference review
DB  - Scopus
N1  - Export Date: 18 March 2025; Cited By: 0; Conference name: 16th International Conference on Social Computing and Social Media, SCSM 2024, held as part of the 26th HCI International Conference, HCII 2024; Conference date: 29 June 2024 through 4 July 2024; Conference code: 313159
ER  -

TY  - JOUR
AU  - Ha, T.
AU  - Yu, H.
AU  - Lim, B.
AU  - Jung, H.
AU  - Brooks, C.
AU  - Krause, J.
AU  - Dauenhauer, B.
TI  - Using ChatGPT in the field of kinesiology: Opportunities and considerations
PY  - 2024
T2  - Journal of Physical Education and Sport
VL  - 24
IS  - 1
C7  - 1
SP  - 3
EP  - 12
DO  - 10.7752/jpes.2024.01001
UR  - https://www.scopus.com/inward/record.uri?eid=2-s2.0-85184406472&doi=10.7752%2fjpes.2024.01001&partnerID=40&md5=0057062b7543839f4b8f960790a04237
AD  - Department of Family, Nutrition, and Exercise Sciences, City University of New York–Queens College, United States
AD  - Department of Secondary Education, K-12 Education and Educational Technology, Metropolitan State University of Denver, United States
AD  - Department of Health and Kinesiology, Texas A&M University–Kingsville, United States
AD  - Department of Kinesiology and Sport Management, Texas Tech University, United States
AD  - Department of Sport Management, Wellness, and Physical Education, University of West Georgia, United States
AD  - Department of Kinesiology, Nutrition, and Dietetics, University of Northern Colorado, United States
AB  - On November 30, 2022, the emergence of a super-large artificial intelligence (AI) chatbot called ChatGPT (chat generative pre-trained transformer) astonished the world with its exceptional performance capabilities. ChatGPT is a trained AI chatbot developed by an American AI research laboratory called OpenAI. It provides users with a dialogueformat online chat that responds to and follows up on questions, admits mistakes, challenges incorrect premises, and rejects inappropriate requests. ChatGPT has evolved tremendously in just a few months (GPT-4 was released on March 14, 2023) to include multiple advanced features, such as image and infographic analysis, extended text processing, and safer and more accurate responses. Many experts, professionals, and scholars in various fields are looking at both the advantages and disadvantages of using this tool, and the field of kinesiology is no exception. Because technological advancement is inevitable, people working in a range of industries are considering how and to what extent they can incorporate ChatGPT and other tools that offer similar capabilities and features (e.g., Google Bard, Microsoft Bing, and Chatsonic) into their daily work. As in other fields of study, ChatGPT can be deployed to promote work efficiency for practitioners, learners, educators, and researchers within the field of kinesiology. Stakeholders should learn and stay updated with the latest version of ChatGPT to enhance overall performance in each subdiscipline of kinesiology while experimenting with its new features to obtain more accurate and productive responses. The purpose of this article is to discuss how ChatGPT can be used in the field of kinesiology, and more specifically in the areas of exercise science, physical activity and health promotion, physical education, and sport management, along with topics related to accuracy optimization, its use in higher education, challenges, concerns, ethical considerations, and future directions. © 2024, Editura Universitatii din Pitesti. All rights reserved.
KW  - Artificial intelligence
KW  - chatbot
KW  - large language model
KW  - physical activity
KW  - sport
PB  - Editura Universitatii din Pitesti
SN  - 22478051 (ISSN)
LA  - English
J2  - J. Phys. Educ. Sport
M3  - Article
DB  - Scopus
N1  - Export Date: 18 March 2025; Cited By: 5; Correspondence Address: T. Ha; Department of Family, Nutrition, and Exercise Sciences, City University of New York–Queens College, United States; email: taemin.ha@qc.cuny.edu
ER  -

TY  - JOUR
AU  - Hirosawa, T.
AU  - Harada, Y.
AU  - Yokose, M.
AU  - Sakamoto, T.
AU  - Kawamura, R.
AU  - Shimizu, T.
TI  - Diagnostic Accuracy of Differential-Diagnosis Lists Generated by Generative Pretrained Transformer 3 Chatbot for Clinical Vignettes with Common Chief Complaints: A Pilot Study
PY  - 2023
T2  - International Journal of Environmental Research and Public Health
VL  - 20
IS  - 4
C7  - 3378
DO  - 10.3390/ijerph20043378
UR  - https://www.scopus.com/inward/record.uri?eid=2-s2.0-85148965327&doi=10.3390%2fijerph20043378&partnerID=40&md5=7d532b86e7afa1897ff97c1776ef6c43
AD  - Department of Diagnostic and Generalist Medicine, Dokkyo Medical University, Tochigi, 321-0293, Japan
AB  - The diagnostic accuracy of differential diagnoses generated by artificial intelligence (AI) chatbots, including the generative pretrained transformer 3 (GPT-3) chatbot (ChatGPT-3) is unknown. This study evaluated the accuracy of differential-diagnosis lists generated by ChatGPT-3 for clinical vignettes with common chief complaints. General internal medicine physicians created clinical cases, correct diagnoses, and five differential diagnoses for ten common chief complaints. The rate of correct diagnosis by ChatGPT-3 within the ten differential-diagnosis lists was 28/30 (93.3%). The rate of correct diagnosis by physicians was still superior to that by ChatGPT-3 within the five differential-diagnosis lists (98.3% vs. 83.3%, p = 0.03). The rate of correct diagnosis by physicians was also superior to that by ChatGPT-3 in the top diagnosis (53.3% vs. 93.3%, p < 0.001). The rate of consistent differential diagnoses among physicians within the ten differential-diagnosis lists generated by ChatGPT-3 was 62/88 (70.5%). In summary, this study demonstrates the high diagnostic accuracy of differential-diagnosis lists generated by ChatGPT-3 for clinical cases with common chief complaints. This suggests that AI chatbots such as ChatGPT-3 can generate a well-differentiated diagnosis list for common chief complaints. However, the order of these lists can be improved in the future. © 2023 by the authors.
KW  - AI chatbot
KW  - artificial intelligence
KW  - clinical decision support
KW  - diagnosis
KW  - diagnostic accuracy
KW  - generative pretrained transformers
KW  - natural language processing
KW  - Artificial Intelligence
KW  - Diagnosis, Differential
KW  - General Practitioners
KW  - Humans
KW  - Pilot Projects
KW  - Software
KW  - artificial intelligence
KW  - decision support system
KW  - health care
KW  - symptom
KW  - abdominal pain
KW  - arthralgia
KW  - Article
KW  - artificial intelligence
KW  - ataxia
KW  - backache
KW  - clinical decision support system
KW  - clinical feature
KW  - controlled study
KW  - coughing
KW  - diagnostic accuracy
KW  - diagnostic test accuracy study
KW  - differential diagnosis
KW  - dizziness
KW  - dyspnea
KW  - fever
KW  - human
KW  - internist
KW  - natural language processing
KW  - pilot study
KW  - thorax pain
KW  - vignette
KW  - vomiting
KW  - walking difficulty
KW  - artificial intelligence
KW  - differential diagnosis
KW  - general practitioner
KW  - software
PB  - MDPI
SN  - 16617827 (ISSN)
C2  - 36834073
LA  - English
J2  - Int. J. Environ. Res. Public Health
M3  - Article
DB  - Scopus
N1  - Export Date: 18 March 2025; Cited By: 187; Correspondence Address: T. Hirosawa; Department of Diagnostic and Generalist Medicine, Dokkyo Medical University, Tochigi, 321-0293, Japan; email: hirosawa@dokkyomed.ac.jp
ER  -

TY  - CONF
AU  - Hariprasath, S.
AU  - Paramarthalingam, A.
AU  - Sundaramurthy, S.
AU  - Cirillo, S.
TI  - A Study on Word Embeddings in Local LLM-based Chatbot Applications
PY  - 2024
T2  - 2024 International Conference on Innovation and Intelligence for Informatics, Computing, and Technologies, 3ICT 2024
SP  - 232
EP  - 237
DO  - 10.1109/3ICT64318.2024.10824498
UR  - https://www.scopus.com/inward/record.uri?eid=2-s2.0-85217390371&doi=10.1109%2f3ICT64318.2024.10824498&partnerID=40&md5=c0d687fa93915054f16c1074fd4b6e9a
AD  - Department of Computer Science and Engineering, University College of Engineering, Kakuppam, Villupuram, India
AD  - Department of Computing Technologies, SRM Institute of Science and Technology, Kattankulathur Campus, Chengalpattu, 603203, India
AD  - Department of Computer Science, University of Salerno, Salerno, Italy
AB  - Large Language Models (LLMs) have revolutionized natural language processing, but their deployment often requires substantial computational resources and constant network connectivity. There is a growing need for efficient, locally-runnable LLMs with improved word embeddings for various applications, including chatbots. This study focuses on developing a Large Language Model (LLM) capable of running locally without network connections to generate solutions for given queries using improved word embeddings. In this work, two pre-trained models are used and further trained separately to enhance embedding results. The system incorporates additional features such as document-based chat functionality. Our approach develops a dynamic and adaptive NLP system that can assimilate new data from various sources when connected to a network, ensuring up-to-date word embeddings that capture the latest semantic nuances and language trends. The study compares FastText, GloVe, and Word2Vec models, finding that fastText outperforms the others in text generation within the specified time frame. While fastText may require more time to generate larger content, its efficacy in producing better results makes it the preferred choice for this application. ©2024 IEEE.
KW  - FastText
KW  - GloVe
KW  - Natural language processing
KW  - text classification
KW  - word embeddings
KW  - word vectors
KW  - Modeling languages
KW  - Natural language processing systems
KW  - Network embeddings
KW  - Word processing
KW  - Embeddings
KW  - Fasttext
KW  - Glove
KW  - Language model
KW  - Language processing
KW  - Natural language processing
KW  - Natural languages
KW  - Text classification
KW  - Word embedding
KW  - Word vectors
KW  - Semantics
PB  - Institute of Electrical and Electronics Engineers Inc.
SN  - 979-833153313-7 (ISBN)
LA  - English
J2  - Int. Conf. Innov. Intell. Informatics, Comput., Technol., 3ICT
M3  - Conference paper
DB  - Scopus
N1  - Export Date: 18 March 2025; Cited By: 0; Conference name: 2024 International Conference on Innovation and Intelligence for Informatics, Computing, and Technologies, 3ICT 2024; Conference date: 17 November 2024 through 19 November 2024; Conference code: 206056
ER  -

TY  - CONF
AU  - Sorino, P.
AU  - Biancofiore, G.M.
AU  - Lofù, D.
AU  - Colafiglio, T.
AU  - Lombardi, A.
AU  - Narducci, F.
AU  - Di Noia, T.
TI  - ARIEL: Brain-Computer Interfaces meet Large Language Models for Emotional Support Conversation
PY  - 2024
T2  - UMAP 2024 - Adjunct Proceedings of the 32nd ACM Conference on User Modeling, Adaptation and Personalization
SP  - 601
EP  - 609
DO  - 10.1145/3631700.3665193
UR  - https://www.scopus.com/inward/record.uri?eid=2-s2.0-85198998610&doi=10.1145%2f3631700.3665193&partnerID=40&md5=2b2ef6becb7271e7374225d922686f0c
AD  - Department of Electrical and Information Engineering, Polytechnic University of Bari, Bari, Italy
AB  - In an era characterized by unprecedented virtual connectivity, paradoxically, individuals often find themselves disconnected from genuine human interactions. The advent of remote working arrangements, compounded by the influence of digital communication platforms, has fostered a sense of isolation among people. Consequently, the prevailing socio-technological landscape has underscored the critical need for innovative solutions to address the emotional void. Conversational systems help people improve their everyday tasks with informative dialogues, and recent applications employ them to target emotional support conversation tasks. Nevertheless, their understanding of human feelings is limited, as they depend solely on information discernible from the text or the users' emotional declarations. Recently, Brain-Computer Interfaces (BCIs), devices that analyze electroencephalographic (EEG) signals, have increasingly become popular given their minimally invasive nature and low cost, besides enabling the detection of users' emotional states reliably. Hence, we propose ARIEL, an emotionAl suppoRt bcI dEvices and Llm-based conversational agent that aims at supporting users' emotional states through conversations and monitoring them via BCI. In this way, it is possible to comprehend the users' feelings reliably, thus making the conversational agent aware of users' emotional evolution during conversations. Our framework makes the LlaMA 2 chat model communicate with an emotion recognition BCI-based system to achieve the emotional support conversation goal. Also, we present a controlled running example that shows the potential of our model and its effective functioning, made possible by a wisely designed hard-prompt strategy. In the future, we will conduct an in-vivo experiment to evaluate the system and its components. © 2024 ACM.
KW  - Brain-Computer Interface
KW  - Conversational Agent
KW  - Emotion Recognition
KW  - Emotional Support Conversation
KW  - Large Language Model
KW  - Machine Learning
KW  - Computational linguistics
KW  - Digital communication systems
KW  - Electroencephalography
KW  - Emotion Recognition
KW  - Interface states
KW  - Learning systems
KW  - Machine learning
KW  - Speech communication
KW  - Speech recognition
KW  - Conversational agents
KW  - Emotion recognition
KW  - Emotional state
KW  - Emotional support conversation
KW  - Emotional supports
KW  - Humaninteraction
KW  - Language model
KW  - Large language model
KW  - Machine-learning
KW  - Virtual connectivity
KW  - Brain computer interface
PB  - Association for Computing Machinery, Inc
SN  - 979-840070466-6 (ISBN)
LA  - English
J2  - UMAP - Adjun. Proc. ACM Conf. User Model., Adapt. Personal.
M3  - Conference paper
DB  - Scopus
N1  - Export Date: 18 March 2025; Cited By: 0; Correspondence Address: P. Sorino; Department of Electrical and Information Engineering, Polytechnic University of Bari, Bari, Italy; email: paolo.sorino@poliba.it; G.M. Biancofiore; Department of Electrical and Information Engineering, Polytechnic University of Bari, Bari, Italy; email: giovannimaria.biancofiore@poliba.it; Conference name: 32nd ACM Conference on User Modeling, Adaptation and Personalization, UMAP 2024; Conference date: 1 July 2024 through 4 July 2024; Conference code: 200697
ER  -

TY  - CONF
TI  - Proceedings - 2024 IEEE/ACM International Conference on Automation of Software Test, AST 2024
PY  - 2024
T2  - Proceedings - 2024 IEEE/ACM International Conference on Automation of Software Test, AST 2024
UR  - https://www.scopus.com/inward/record.uri?eid=2-s2.0-85196368939&partnerID=40&md5=71f9f2911bbe3fedb4218360dd66b435
AB  - The proceedings contain 26 papers. The topics discussed include: mutation coverage is not strongly correlated with mutation coverage; running a red light: an investigation into why software engineers (occasionally) ignore coverage checks; coverage-based strategies for the automated synthesis of test scenarios for conversational agents; using GitHub copilot for test generation in Python: an empirical study; grammar-based action selection rules for scriptless testing; fences: systematic sample generation for JSON schemas using Boolean algebra and flow graphs; generating software tests for mobile applications using fine-tuned large language models; sugar-coated poison defense on deepfake face-swapping attacks; anonymizing test data in android: does it hurt?; and properties that allow or prohibit transferability of adversarial attacks among quantized networks.
PB  - Association for Computing Machinery, Inc
SN  - 979-840070588-5 (ISBN)
LA  - English
J2  - Proc. - IEEE/ACM Int. Conf. Automation Softw. Test, AST
M3  - Conference review
DB  - Scopus
N1  - Export Date: 18 March 2025; Cited By: 0; Conference name: 5th ACM/IEEE International Conference on Automation of Software Test, AST 2024, co-located with the 46th International Conference on Software Engineering, ICSE 2024; Conference date: 15 April 2024 through 16 April 2024; Conference code: 200205
ER  -

TY  - JOUR
TI  - 16th International Conference on Virtual, Augmented and Mixed Reality, VAMR 2024, held as part of the 26th HCI International Conference, HCII 2024
PY  - 2024
T2  - Lecture Notes in Computer Science (including subseries Lecture Notes in Artificial Intelligence and Lecture Notes in Bioinformatics)
VL  - 14707 LNCS
UR  - https://www.scopus.com/inward/record.uri?eid=2-s2.0-85196264246&partnerID=40&md5=6f17428a0689ff107efbc089c9ce6dff
AB  - The proceedings contain 62 papers. The special focus in this conference is on Virtual, Augmented and Mixed Reality. The topics include: The Effects of a Virtual Instructor with Realistic Lip Sync in an Augmented Reality Environment; The Correlations of Scene Complexity, Workload, Presence, and Cybersickness in a Task-Based VR Game; affecting Audience Valence and Arousal in 360 Immersive Environments: How Powerful Neural Style Transfer Is?; Evaluation of the Effect of Three-Dimensional Shape in VR Space on Emotion Using Physiological Indexes; Games that Move You: A Cinematic User Experience Evaluation of VR Games; Augmenting Self-presentation: Augmented Reality (AR) Filters Use Among Young Adults; Does It Look Real? Visual Realism Complexity Scale for 3D Objects in VR; Factors of Haptic Feedback in a VR Experience Using Virtual Tools: Evaluating the Impact of Visual and Force Presentation; preface; foreword; Perceived Playfulness: Factors Affecting the VR Display Experience in Museums; Exploration of Cultural IP Image and Common Pattern Gene Extraction in Virtual Reality Design Interaction; motion-Sensing Interactive Game Design of Wuqinxi for Hearing-Impaired People; bridging Tradition and Innovation: Exploring the Factors Influencing Students’ Intention to Use Metaverse Technology for Chinese Calligraphy Learning; The Influence of the Level of Detail and Interactivity of 3D Elements on UX in XR Applications; “Not in Kansas Anymore” Exploring Avatar-Player Dynamics Through a Wizard of Oz Approach in Virtual Reality; exploring User Preferences for Walking in Virtual Reality Interfaces Through an Online Questionnaire; Evaluation of Large Language Model Generated Dialogues for an AI Based VR Nurse Training Simulator; scientific Knowledge Database to Support Cybersickness Detection and Prevention.
A2  - Chen J.Y.C.
A2  - Fragomeni G.
PB  - Springer Science and Business Media Deutschland GmbH
SN  - 03029743 (ISSN); 978-303161043-1 (ISBN)
LA  - English
J2  - Lect. Notes Comput. Sci.
M3  - Conference review
DB  - Scopus
N1  - Export Date: 18 March 2025; Cited By: 0; Conference name: 16th International Conference on Virtual, Augmented and Mixed Reality, VAMR 2024, held as part of the 26th HCI International Conference, HCII 2024; Conference date: 29 June 2024 through 4 July 2024; Conference code: 313129
ER  -

TY  - JOUR
TI  - 16th International Conference on Virtual, Augmented and Mixed Reality, VAMR 2024, held as part of the 26th HCI International Conference, HCII 2024
PY  - 2024
T2  - Lecture Notes in Computer Science (including subseries Lecture Notes in Artificial Intelligence and Lecture Notes in Bioinformatics)
VL  - 14706 LNCS
UR  - https://www.scopus.com/inward/record.uri?eid=2-s2.0-85196170920&partnerID=40&md5=70aa938764729ca121e693f6994a7aea
AB  - The proceedings contain 62 papers. The special focus in this conference is on Virtual, Augmented and Mixed Reality. The topics include: The Effects of a Virtual Instructor with Realistic Lip Sync in an Augmented Reality Environment; The Correlations of Scene Complexity, Workload, Presence, and Cybersickness in a Task-Based VR Game; affecting Audience Valence and Arousal in 360 Immersive Environments: How Powerful Neural Style Transfer Is?; Evaluation of the Effect of Three-Dimensional Shape in VR Space on Emotion Using Physiological Indexes; Games that Move You: A Cinematic User Experience Evaluation of VR Games; Augmenting Self-presentation: Augmented Reality (AR) Filters Use Among Young Adults; Does It Look Real? Visual Realism Complexity Scale for 3D Objects in VR; Factors of Haptic Feedback in a VR Experience Using Virtual Tools: Evaluating the Impact of Visual and Force Presentation; preface; foreword; Perceived Playfulness: Factors Affecting the VR Display Experience in Museums; Exploration of Cultural IP Image and Common Pattern Gene Extraction in Virtual Reality Design Interaction; motion-Sensing Interactive Game Design of Wuqinxi for Hearing-Impaired People; bridging Tradition and Innovation: Exploring the Factors Influencing Students’ Intention to Use Metaverse Technology for Chinese Calligraphy Learning; The Influence of the Level of Detail and Interactivity of 3D Elements on UX in XR Applications; “Not in Kansas Anymore” Exploring Avatar-Player Dynamics Through a Wizard of Oz Approach in Virtual Reality; exploring User Preferences for Walking in Virtual Reality Interfaces Through an Online Questionnaire; Evaluation of Large Language Model Generated Dialogues for an AI Based VR Nurse Training Simulator; scientific Knowledge Database to Support Cybersickness Detection and Prevention.
A2  - Chen J.Y.C.
A2  - Fragomeni G.
PB  - Springer Science and Business Media Deutschland GmbH
SN  - 03029743 (ISSN); 978-303161040-0 (ISBN)
LA  - English
J2  - Lect. Notes Comput. Sci.
M3  - Conference review
DB  - Scopus
N1  - Export Date: 18 March 2025; Cited By: 0; Conference name: 16th International Conference on Virtual, Augmented and Mixed Reality, VAMR 2024, held as part of the 26th HCI International Conference, HCII 2024; Conference date: 29 June 2024 through 4 July 2024; Conference code: 313129
ER  -

TY  - JOUR
TI  - 15th International Conference on Social Robotics, ICSR 2023
PY  - 2024
T2  - Lecture Notes in Computer Science (including subseries Lecture Notes in Artificial Intelligence and Lecture Notes in Bioinformatics)
VL  - 14453 LNAI
UR  - https://www.scopus.com/inward/record.uri?eid=2-s2.0-85180620142&partnerID=40&md5=a1087f4f485125bf60e3cfe0aeaad6e9
AB  - The proceedings contain 68 papers. The special focus in this conference is on Social Robotics. The topics include: Can a Robot Collaborate with Alpana Artists? A Concept Design of an Alpana Painting Robot; human-Robot Interaction Studies with Adults in Health and Wellbeing Contexts - Outcomes and Challenges; ethical Decision-Making for Social Robots in Elderly Care Scenario: A Computational Approach; Virtual Reality Serious Game with the TABAN Robot Avatar for Educational Rehabilitation of Dyslexic Children; Impact of Explanations on Transparency in HRI: A Study Using the HRIVST Metric; the Effectiveness of Social Robots in Stress Management Interventions for University Students; data-Driven Generation of Eyes and Head Movements of a Social Robot in Multiparty Conversation; the Ambiguity of Robot Rights; the Impact of Robots’ Facial Emotional Expressions on Light Physical Exercises; human Perception of Emotional Responses to Changes in Auditory Attributes of Humanoid Agents; Feasibility Study on Parameter Adjustment for a Humanoid Using LLM Tailoring Physical Care; enhancing Hand Hygiene Practices Through a Social Robot-Assisted Intervention in a Rural School in India; paired Robotic Devices with Subtle Expression of Sadness for Enriching Social Connectedness; explorative Study on the Non-verbal Backchannel Prediction Model for Human-Robot Interaction; detection of Rarely Occurring Behaviors Based on Human Trajectories and Their Associated Physical Parameters; improving of Robotic Virtual Agent’s Errors Accepted by Agent’s Reaction and Human’s Preference; how Language of Interaction Affects the User Perception of a Robot; is a Humorous Robot More Trustworthy?; A Pilot Usability Study of a Humanoid Avatar to Assist Therapists of ASD Children; primitive Action Recognition Based on Semantic Facts; Leveraging the RoboMaker Service on AWS Cloud Platform for Marine Drone Digital Twin Construction; two-Level Reinforcement Learning Framework for Self-sustained Personal Robots; robot Companions and Sensors for Better Living: Defining Needs to Empower Low Socio-economic Older Adults at Home.
A2  - Ali A.A.
A2  - Cabibihan J.-J.
A2  - Meskin N.
A2  - Rossi S.
A2  - Jiang W.
A2  - He H.
A2  - Ge S.S.
PB  - Springer Science and Business Media Deutschland GmbH
SN  - 03029743 (ISSN); 978-981998714-6 (ISBN)
LA  - English
J2  - Lect. Notes Comput. Sci.
M3  - Conference review
DB  - Scopus
N1  - Export Date: 18 March 2025; Cited By: 0; Conference name: 15th International Conference on Social Robotics, ICSR 2023; Conference date: 3 December 2023 through 7 December 2023; Conference code: 305729
ER  -

TY  - JOUR
AU  - Montenegro, J.L.Z.
AU  - da Costa, C.A.
TI  - The HoPE Model Architecture: a Novel Approach to Pregnancy Information Retrieval Based on Conversational Agents
PY  - 2022
T2  - Journal of Healthcare Informatics Research
VL  - 6
IS  - 3
SP  - 253
EP  - 294
DO  - 10.1007/s41666-022-00115-0
UR  - https://www.scopus.com/inward/record.uri?eid=2-s2.0-85127719838&doi=10.1007%2fs41666-022-00115-0&partnerID=40&md5=fb17fa0c981bc8f4f531f11ecb2a645f
AD  - SOFTWARELAB, Applied Computing Graduate Program, Universidade do Vale do Rio dos SinosTel, Av. Unisinos, 950, RS, Sao Leopoldo, Brazil
AB  - Conversational agents are used to communicating with humans in a friendly manner. To achieve the highest level of performance, agents need to respond assertively and fastly. Transformer architectures are shown to produce excellent performances on recent tasks; however, for tasks involving conversational agents, they may have a lower speed performance. The main goal of this study is to evaluate and propose a HoPE (Healthcare Obstetric in PrEgnancy) model that is tailored to pregnancy data. We carried out a dataset extraction and construction process based on collections of health documents related to breastfeeding, childcare, pregnant care, nutrition, risks, vaccines, exams, and physical exercises. We evaluated two pre-trained models in the Portuguese language for the conversational agent architecture proposal and chose the one with the best performance to compose the HoPE architecture. The BERTimbau model, which has been trained on data augmentation strategies, proves to be able to retrieve information quickly and most accurately than others. For the fine-tuning process, we achieved a Spearman correlation of 95.55 on BERTimbau augmented with a few pairs (1.500 pairs). The HoPE model architecture achieved an F1-Score of 0.89, outperforming other combinations tested in this study. We will evaluate this approach for clinical studies in future studies. © 2022, The Author(s), under exclusive licence to Springer Nature Switzerland AG.
KW  - Conversational agents
KW  - Data augmentation
KW  - Information retrieval
KW  - Natural language processing
KW  - Public health informatics
KW  - Sentence-BERT
KW  - Architecture
KW  - Health risks
KW  - Natural language processing systems
KW  - Obstetrics
KW  - Construction process
KW  - Conversational agents
KW  - Data augmentation
KW  - Extraction process
KW  - Low speed performance
KW  - Modeling architecture
KW  - Performance
KW  - Process-based
KW  - Public health informatics
KW  - Sentence-BERT
KW  - Information retrieval
PB  - Springer Science and Business Media Deutschland GmbH
SN  - 2509498X (ISSN)
LA  - English
J2  - J. Healthc. Informatics Res.
M3  - Article
DB  - Scopus
N1  - Export Date: 18 March 2025; Cited By: 6; Correspondence Address: C.A. da Costa; SOFTWARELAB, Applied Computing Graduate Program, Universidade do Vale do Rio dos SinosTel, Sao Leopoldo, Av. Unisinos, 950, RS, Brazil; email: cac@unisinos.br
ER  -

TY  - CONF
AU  - Alamsyah, N.
AU  - Amirul Haq, M.
AU  - Oktomy Noto Susanto, C.
TI  - Automated Smart City Planning through Personalized Large Language Model with Retrieval Augmented Generation
PY  - 2024
T2  - Proceedings - 2024 International Conference on Information Technology and Computing, ICITCOM 2024
SP  - 306
EP  - 311
DO  - 10.1109/ICITCOM62788.2024.10762118
UR  - https://www.scopus.com/inward/record.uri?eid=2-s2.0-85214665198&doi=10.1109%2fICITCOM62788.2024.10762118&partnerID=40&md5=dd90b61950de4e0f311d2e0e46b388fb
AD  - Universitas Muhammadiyah Yogyakarta, Information Technology Department, Yogyakarta, Indonesia
AD  - Universitas Muhammadiyah Surabaya, Computer Science Department, Surabaya, Indonesia
AB  - The rapid urbanization and the need for sustainable city management have driven the demand for intelligent and efficient smart city planning solutions. This paper explores an innovative approach to automated smart city planning using a personalized large language model (LLM) combined with Retrieval Augmented Generation (RAG). Our proposed system leverages the personalized mistral7b model, enabling the ingestion and analysis of multiple documents, including smart city master plans and government regulations. This methodology ensures tailored urban planning recommendations while maintaining data privacy by running the system locally. In light of the dangers of cyberattacks and the inherent risks associated with using foreign-run services, our approach provides a secure and autonomous solution for urban development planning. © 2024 IEEE.
KW  - chatbot
KW  - large language models
KW  - retrieval augmented generation
KW  - smart city
KW  - Chatbots
KW  - City management
KW  - Innovative approaches
KW  - Language model
KW  - Large language model
KW  - Master plan
KW  - Multiple documents
KW  - Rapid urbanizations
KW  - Retrieval augmented generation
KW  - Sustainable cities
KW  - Smart city
A2  - Chen H.-C.
A2  - Mashor M.Y.B.
A2  - Damarjati C.
A2  - Jusman Y.
A2  - Alamsyah N.
PB  - Institute of Electrical and Electronics Engineers Inc.
SN  - 979-835037983-9 (ISBN)
LA  - English
J2  - Proc. - Int. Conf. Inf. Technol. Comput., ICITCOM
M3  - Conference paper
DB  - Scopus
N1  - Export Date: 18 March 2025; Cited By: 0; Conference name: 2024 International Conference on Information Technology and Computing, ICITCOM 2024; Conference date: 7 August 2024 through 8 August 2024; Conference code: 204683
ER  -

TY  - JOUR
AU  - Keiper, M.C.
AU  - Fried, G.
AU  - Lupinek, J.
AU  - Nordstrom, H.
TI  - Artificial intelligence in sport management education: Playing the AI game with ChatGPT
PY  - 2023
T2  - Journal of Hospitality, Leisure, Sport and Tourism Education
VL  - 33
C7  - 100456
DO  - 10.1016/j.jhlste.2023.100456
UR  - https://www.scopus.com/inward/record.uri?eid=2-s2.0-85163067670&doi=10.1016%2fj.jhlste.2023.100456&partnerID=40&md5=97235d1308445f7bdbd6033093ee3316
AD  - Division of Marketing & Management, Northwood University, Midland, MI, United States
AD  - Department of Administration & Law, University of West Florida, United States
AD  - Feliciano School of Business, Montclair State University, United States
AD  - College of Education, University of Washington, United States
AB  - The launch of ChatGPT, an Artificial Intelligence (AI) ChatBot, in late 2022 made many people look to the disruption such technology could play in education. This study aimed to identify the quality of short answer outputs for sport management questions from ChatGPT and suggestions on utilizing ChatGPT in the functional areas of sport management. The study was exploratory, and the methodology used was a generic qualitative inquiry. The results indicated that ChatGPT produces grammatically quality, complete, and topically accurate outputs for short answer questions. The findings indicate the pros and cons of utilizing Artificial Intelligence chatbots, such as ChatGPT, in the sports management higher education classroom. The discussion gives practical suggestions on how ChatGPT can supplement and support sport management education. © 2023 Elsevier Ltd
KW  - Artificial intelligence in education (AIEd)
KW  - ChatGPT
KW  - Pedagogical innovations
KW  - Sport management education
PB  - Elsevier B.V.
SN  - 14738376 (ISSN)
LA  - English
J2  - J. Hosp. Leis. Sports Tour. Educ.
M3  - Article
DB  - Scopus
N1  - Export Date: 18 March 2025; Cited By: 41; Correspondence Address: M.C. Keiper; Maine Business School, Orono, 335 DP Corbett Business Building, 04469, United States; email: keipermc@northwood.edu
ER  -

TY  - JOUR
AU  - Pugliese, N.
AU  - Polverini, D.
AU  - Lombardi, R.
AU  - Pennisi, G.
AU  - Ravaioli, F.
AU  - Armandi, A.
AU  - Buzzetti, E.
AU  - Dalbeni, A.
AU  - Liguori, A.
AU  - Mantovani, A.
AU  - Villani, R.
AU  - Gardini, I.
AU  - Hassan, C.
AU  - Valenti, L.
AU  - Miele, L.
AU  - Petta, S.
AU  - Sebastiani, G.
AU  - Aghemo, A.
TI  - Evaluation of ChatGPT as a Counselling Tool for Italian-Speaking MASLD Patients: Assessment of Accuracy, Completeness and Comprehensibility
PY  - 2024
T2  - Journal of Personalized Medicine
VL  - 14
IS  - 6
C7  - 568
DO  - 10.3390/jpm14060568
UR  - https://www.scopus.com/inward/record.uri?eid=2-s2.0-85197112685&doi=10.3390%2fjpm14060568&partnerID=40&md5=9fefdcbf32a82ffb9deaae8c48ae153c
AD  - Department of Biomedical Sciences, Humanitas University, Pieve Emanuele, Milan, 20072, Italy
AD  - Division of Internal Medicine and Hepatology, Department of Gastroenterology, IRCCS Humanitas Research Hospital, Milan, Rozzano, 20089, Italy
AD  - Unit of Internal Medicine and Metabolic Disease, Fondazione IRCCS Ca’ Granda Ospedale Maggiore Policlinico of Milan, Milan, 20122, Italy
AD  - Department of Pathophysiology and Transplantation, Università degli Studi di Milano, Milan, 20122, Italy
AD  - Section of Gastroenterology and Hepatology, PROMISE, University of Palermo, Palermo, 90127, Italy
AD  - Department of Medical and Surgical Sciences (DIMEC), University of Bologna, Bologna, 40138, Italy
AD  - Division of Internal Medicine, Hepatobiliary and Immunoallergic Diseases, IRCCS Azienda Ospedaliero Universitaria di Bologna, Bologna, 40138, Italy
AD  - Division of Gastroenterology and Hepatology, Department of Medical Sciences, University of Turin, Corso Dogliotti 14, Turin, 10126, Italy
AD  - Metabolic Liver Disease Research Program, I. Department of Internal Medicine, University Medical Center of Mainz, Mainz, 55131, Germany
AD  - Internal Medicine and Centre for Hemochromatosis and Hereditary Liver Diseases, ERN-EuroBloodNet Center for Iron Disorders, Azienda Ospedaliero-Universitaria di Modena-Policlinico, Modena, 41125, Italy
AD  - Department of Medical and Surgical Sciences, Università degli Studi di Modena e Reggio Emilia, Modena, 41125, Italy
AD  - Division of General Medicine C, Department of Medicine, University, Azienda Ospedaliera Universitaria Integrata of Verona, University of Verona, Verona, 37134, Italy
AD  - Liver Unit, Department of Medicine, University and Azienda Ospedaliera Universitaria Integrata of Verona, University of Verona, Verona, 37134, Italy
AD  - DiSMeC—Department of Scienze Mediche e Chirurgiche, Fondazione Policlinico Gemelli IRCCS, Rome, 00168, Italy
AD  - Section of Endocrinology, Diabetes and Metabolism, Department of Medicine, University and Azienda Ospedaliera Universitaria Integrata of Verona, Piazzale Stefani, Verona, 37126, Italy
AD  - C.U.R.E. (University Center for Liver Disease Research and Treatment), Liver Unit, Department of Medical and Surgical Sciences, University of Foggia, Foggia, 71122, Italy
AD  - EpaC Onlus, Italian Liver Patient Association, Turin, 10141, Italy
AD  - Division of Gastroenterology and Digestive Endoscopy, Humanitas Research Hospital, IRCCS, Milan, Rozzano, 20089, Italy
AD  - Precision Medicine Lab, Biological Resource Center, Department of Transfusion Medicine, Fondazione IRCCS Ca’ Granda Ospedale Maggiore Policlinico, Milan, 20122, Italy
AD  - Department of Medicina e Chirurgia Traslazionale, Università Cattolica Del Sacro Cuore, Rome, 00168, Italy
AD  - Division of Gastroenterology and Hepatology, McGill University Health Centre, Montreal, H4A 3J1, QC, Canada
AB  - Background: Artificial intelligence (AI)-based chatbots have shown promise in providing counseling to patients with metabolic dysfunction-associated steatotic liver disease (MASLD). While ChatGPT3.5 has demonstrated the ability to comprehensively answer MASLD-related questions in English, its accuracy remains suboptimal. Whether language influences these results is unclear. This study aims to assess ChatGPT’s performance as a counseling tool for Italian MASLD patients. Methods: Thirteen Italian experts rated the accuracy, completeness and comprehensibility of ChatGPT3.5 in answering 15 MASLD-related questions in Italian using a six-point accuracy, three-point completeness and three-point comprehensibility Likert’s scale. Results: Mean scores for accuracy, completeness and comprehensibility were 4.57 ± 0.42, 2.14 ± 0.31 and 2.91 ± 0.07, respectively. The physical activity domain achieved the highest mean scores for accuracy and completeness, whereas the specialist referral domain achieved the lowest. Overall, Fleiss’s coefficient of concordance for accuracy, completeness and comprehensibility across all 15 questions was 0.016, 0.075 and −0.010, respectively. Age and academic role of the evaluators did not influence the scores. The results were not significantly different from our previous study focusing on English. Conclusion: Language does not appear to affect ChatGPT’s ability to provide comprehensible and complete counseling to MASLD patients, but accuracy remains suboptimal in certain domains. © 2024 by the authors.
KW  - artificial intelligence
KW  - chatbot
KW  - counselling
KW  - diet
KW  - MASLD
KW  - physical activity
KW  - steatosis
KW  - adult
KW  - alcohol consumption
KW  - Article
KW  - artificial intelligence
KW  - ChatGPT
KW  - coffee consumption
KW  - controlled study
KW  - counseling
KW  - diet
KW  - female
KW  - human
KW  - Likert scale
KW  - liver disease
KW  - male
KW  - physical activity
PB  - Multidisciplinary Digital Publishing Institute (MDPI)
SN  - 20754426 (ISSN)
LA  - English
J2  - J. Pers. Med.
M3  - Article
DB  - Scopus
N1  - Export Date: 18 March 2025; Cited By: 4; Correspondence Address: A. Aghemo; Department of Biomedical Sciences, Humanitas University, Milan, Pieve Emanuele, 20072, Italy; email: alessio.aghemo@hunimed.eu
ER  -

TY  - JOUR
AU  - Kassab, J.
AU  - Nasr, L.
AU  - Gebrael, G.
AU  - Chedid El Helou, M.
AU  - Saba, L.
AU  - Haroun, E.
AU  - Dahdah, J.E.
AU  - Nasr, F.
TI  - AI-based online chat and the future of oncology care: a promising technology or a solution in search of a problem?
PY  - 2023
T2  - Frontiers in Oncology
VL  - 13
C7  - 1176617
DO  - 10.3389/fonc.2023.1176617
UR  - https://www.scopus.com/inward/record.uri?eid=2-s2.0-85161913838&doi=10.3389%2ffonc.2023.1176617&partnerID=40&md5=e5977b5f91bb21a2303e888787728078
AD  - Research Institute, Cleveland Clinic Foundation, Cleveland, OH, United States
AD  - Department of Leukemia, The University of Texas MD Anderson Cancer Center, Houston, TX, United States
AD  - Department of Hematology and Oncology, Saint-Joseph University of Beirut, Beirut, Lebanon
AD  - Maroone Cancer Center, Cleveland Clinic Florida, Weston, FL, United States
AD  - Division of Hematology and Oncology, State University of New York Upstate Medical University, Syracuse, NY, United States
KW  - artificial intelligence - AI
KW  - assessment
KW  - chatbot
KW  - ChatGPT
KW  - oncology
KW  - cancer vaccine
KW  - oral contraceptive agent
KW  - alcohol consumption
KW  - artificial intelligence
KW  - biopsy
KW  - breast cancer
KW  - cancer chemotherapy
KW  - cancer immunotherapy
KW  - cancer prevention
KW  - cancer risk
KW  - cancer screening
KW  - cancer staging
KW  - chatgpt
KW  - colorectal cancer
KW  - computer assisted tomography
KW  - fertility
KW  - hair loss
KW  - human
KW  - lung cancer
KW  - nausea
KW  - Note
KW  - obesity
KW  - oncologist
KW  - oncology
KW  - physical activity
KW  - positron emission tomography
KW  - prostate cancer
KW  - smoking
KW  - social media
KW  - technology
KW  - uterine cervix cancer
PB  - Frontiers Media S.A.
SN  - 2234943X (ISSN)
LA  - English
J2  - Front. Oncol.
M3  - Note
DB  - Scopus
N1  - Export Date: 18 March 2025; Cited By: 11; Correspondence Address: F. Nasr; Department of Hematology and Oncology, Saint-Joseph University of Beirut, Beirut, Lebanon; email: nasrfadi@hotmail.com
ER  -

TY  - JOUR
AU  - Gao, Y.
AU  - Zhang, W.
AU  - Ren, J.
AU  - Zheng, R.
AU  - Jin, Y.
AU  - Wu, D.
AU  - Shu, L.
AU  - Xu, X.
AU  - Jin, Z.
TI  - PressInPose: Integrating Pressure and Inertial Sensors for Full-Body Pose Estimation in Activities
PY  - 2024
T2  - Proceedings of the ACM on Interactive, Mobile, Wearable and Ubiquitous Technologies
VL  - 8
IS  - 4
C7  - 197
DO  - 10.1145/3699773
UR  - https://www.scopus.com/inward/record.uri?eid=2-s2.0-85210269890&doi=10.1145%2f3699773&partnerID=40&md5=28e9c4c27a493e02f8a5eae7144b6fc9
AD  - East China Normal University, Department of Computer Science, Shanghai, China
AD  - South China University of Technology, School of Future Technology, Guangzhou, China
AD  - Binghamton University, Department of Computer Science, Binghamton, United States
AD  - Hunan University, Key Laboratory of Embedded and Network Computing of Hunan Province, Changsha, China
AB  - The accurate assessment of human body posture through wearable technology has significant implications for sports science, clinical diagnostics, rehabilitation, and VR interaction. Traditional methods often require complex setups or are limited by the environment's constraints. In response to these challenges, this paper presents an innovative approach to human posture estimation under complex motion scenarios through the development of an advanced shoe insole embedded with pressure sensors and an Inertial Measurement Unit (IMU). Coupled with a single wrist-mounted IMU, our system facilitates a comprehensive analysis of human biomechanics by integrating physical kinematics modeling based on pressure data with a multi-region human posture estimation network. To enhance the robustness of our system model, we employed large language models to generate virtual human motion sequences. These sequences were utilized to create synthetic IMU data for data augmentation purposes, addressing the challenge of limited real-world data availability and variability. Our approach uniquely combines physical modeling with data-driven techniques to improve the accuracy and reliability of posture estimation. Experimental results demonstrate that our integrated system significantly advances wearable technology for motion analysis. The Mean Per Joint Position Error (MPJPE) was reduced to 7.75 cm, highlighting the effectiveness of our multi-modal modeling and virtual data augmentation in refining posture estimation. © 2024 ACM.
KW  - body pose estimation
KW  - IMU
KW  - pressure sensing
KW  - smart shoe
KW  - Diagnosis
KW  - Problem oriented languages
KW  - Wearable sensors
KW  - Body pose estimation
KW  - Data augmentation
KW  - Full body
KW  - Human body postures
KW  - Human posture estimation
KW  - Inertial measurements units
KW  - Inertial sensor
KW  - Posture estimation
KW  - Pressure sensing
KW  - Smart shoe
KW  - Pressure sensors
PB  - Association for Computing Machinery
SN  - 24749567 (ISSN)
LA  - English
J2  - Proc. ACM Interact. Mob. Wearable Ubiquitous Technol.
M3  - Article
DB  - Scopus
N1  - Export Date: 18 March 2025; Cited By: 0
ER  -

TY  - JOUR
TI  - 16th International Conference on Social Computing and Social Media, SCSM 2024, held as part of the 26th HCI International Conference, HCII 2024
PY  - 2024
T2  - Lecture Notes in Computer Science (including subseries Lecture Notes in Artificial Intelligence and Lecture Notes in Bioinformatics)
VL  - 14705 LNCS
UR  - https://www.scopus.com/inward/record.uri?eid=2-s2.0-85197249457&partnerID=40&md5=c5a50f624bab280c7cce832f4fb8e64f
AB  - The proceedings contain 70 papers. The special focus in this conference is on Social Computing and Social Media. The topics include: A Crowdsourcing Approach for Identifying Potential Stereotypes in the Collected Data; Improving UX in Digital Transformation Projects Through Lean Principles; twittener: Improving News Experience with Sentiment Analysis and Trend Recommendation; empirical Evidence for Reciprocal Radicalization: Conformity of User Comment, Peer Feedback, and Community Emotion in Extreme Misogynistic Social Media Groups; predicting Deepfake Enjoyment: A Machine Learning Perspective; detecting Human Values and Sentiments in Large Text Collections with a Context-Dependent Information Markup: A Methodology and Math; emotion Recognition in Conversation with Multi-step Prompting Using Large Language Model; machine Learning-Based Detection and Categorization of Malicious Accounts on Social Media; search Is a Hammer, Generative Chat Is a Loom; Beware the Technological Attribution Error; enhancing Users’ Attachment via Social Activities in Paid Music Platforms: A Quantitative Research; A Comprehensive Analysis of Public Sentiment Towards ChatGPT’s Privacy Implications; VTubing and Its Potential for the Streaming and Design Community: An Austrian Perspective; tourist eXperience and Use of Virtual Reality, Augmented Reality and Metaverse: A Literature Review; understanding Chatbot End-Users to Improve Their Design: Antecedents of Trust, Adoption Motivations, and Expectations; analysing Coping Strategies of Teenage Girls Towards Instagram’s Algorithmic Bias; adapting the Interface Content Modeling Technique in an Open Source Software Project: The Case of Koodo Reader; methods of User Opinion Data Crawling in Web 2.0 Social Network Discussions; improving Usability in Open Source Projects Through State Transition Diagrams: A Case Study on Sports Tactics Board; preface; foreword; did the Pandemic Increase Social Media–Induced Appearance Pressures?; developing Custom-Made Comment-Recommendation Prototypes with a Modular Design Framework.
A2  - Coman A.
A2  - Vasilache S.
PB  - Springer Science and Business Media Deutschland GmbH
SN  - 03029743 (ISSN); 978-303161311-1 (ISBN)
LA  - English
J2  - Lect. Notes Comput. Sci.
M3  - Conference review
DB  - Scopus
N1  - Export Date: 18 March 2025; Cited By: 0; Conference name: 16th International Conference on Social Computing and Social Media, SCSM 2024, held as part of the 26th HCI International Conference, HCII 2024; Conference date: 29 June 2024 through 4 July 2024; Conference code: 313159
ER  -

TY  - JOUR
AU  - Keiper, M.C.
TI  - ChatGPT in practice: Increasing event planning efficiency through artificial intelligence
PY  - 2023
T2  - Journal of Hospitality, Leisure, Sport and Tourism Education
VL  - 33
C7  - 100454
DO  - 10.1016/j.jhlste.2023.100454
UR  - https://www.scopus.com/inward/record.uri?eid=2-s2.0-85163722256&doi=10.1016%2fj.jhlste.2023.100454&partnerID=40&md5=12a2d8b2de605b79364430da7302fc99
AD  - Northwood University, Division of Marketing & Management, United States
AB  - The purpose of this practice paper is to show faculty how and where to use ChatGPT to support planning an event in an event management class. This project is based on the high impact pedagogical practice of experiential learning. The use of ChatGPT, or similar chatbot style, artificial intelligence can be applied to many experiential learning projects in sport management. The application of this paper focuses specifically on using ChatGPT to plan and execute an event within a 16-week event management class. The use of ChatGPT has many benefits for faculty and students alike, especially for text-based tasks. This paper focuses primarily on using ChatGPT to alleviate heavy time-consuming tasks during the event planning process for faculty so that experiential learning implementation can be done more efficiently. © 2023 Elsevier Ltd
KW  - Artificial intelligence
KW  - ChatGPT
KW  - Event management
KW  - Experiential learning
PB  - Elsevier B.V.
SN  - 14738376 (ISSN)
LA  - English
J2  - J. Hosp. Leis. Sports Tour. Educ.
M3  - Article
DB  - Scopus
N1  - Export Date: 18 March 2025; Cited By: 33; Correspondence Address: M.C. Keiper; Northwood University, Midland, 4000 Whiting Drive, 48640, United States; email: keipermc@northwood.edu
ER  -

TY  - JOUR
AU  - Goar, V.
AU  - Yadav, N.S.
AU  - Yadav, P.S.
TI  - Conversational AI for Natural Language Processing: An Review of ChatGPT
PY  - 2023
T2  - International Journal on Recent and Innovation Trends in Computing and Communication
VL  - 11
SP  - 109
EP  - 117
DO  - 10.17762/ijritcc.v11i3s.6161
UR  - https://www.scopus.com/inward/record.uri?eid=2-s2.0-85156143858&doi=10.17762%2fijritcc.v11i3s.6161&partnerID=40&md5=fb656405b108e621ab4dbbf09917b508
AD  - Govt. Engineering College Bikaner, Rajasthan, India
AD  - Faculty of Commerce, Maharaja Ganga Singh University, Rajasthan, Bikaner, India
AB  - ChatGPT is a conversational artificial intelligence model developed by OpenAI, which was introduced in 2019. It employs a transformer-based neural mesh to produce human being responses in real-time, allowing for natural language conversations with a machine. ChatGPT is instructed on huge quantities of data captured using the internet, making it knowledgeable in an extensive span of topics, from news & entertainment to politics and sports. This allows it to generate contextually relevant responses to questions and statements, making the conversation seem more lifelike. The model can be used in various applications, including customer service, personal assistants, and virtual assistants. ChatGPT has also shown promising results in generating creative content, such as jokes and poetry, showcasing its versatility and potential for future applications. This paper provides a comprehensive review of the existing literature on ChatGPT, highlighting its key advantages, such as improved accuracy and flexibility compared to traditional NLP tools, as well as its limitations and the need for further research to address potential ethical concerns. The review also highlights the potential for ChatGPT to be used in NLP applications, including question-answering and dialogue generation, and highlights the need for further research and development in these areas. © 2023 Authors. All rights reserved.
KW  - Chatbot
KW  - ChatGPT
KW  - Natural language processing
KW  - Neural network
KW  - Search engine
PB  - Auricle Global Society of Education and Research
SN  - 23218169 (ISSN)
LA  - English
J2  - Int. J. Recent. Innov. Trend. Comput. Commun.
M3  - Review
DB  - Scopus
N1  - Export Date: 18 March 2025; Cited By: 22
ER  -

TY  - JOUR
AU  - Gianola, S.
AU  - Bargeri, S.
AU  - Castellini, G.
AU  - Cook, C.
AU  - Palese, A.
AU  - Pillastrini, P.
AU  - Salvalaggio, S.
AU  - Turolla, A.
AU  - Rossettini, G.
TI  - Performance of ChatGPT Compared to Clinical Practice Guidelines in Making Informed Decisions for Lumbosacral Radicular Pain: A Cross-sectional Study
PY  - 2024
T2  - Journal of Orthopaedic and Sports Physical Therapy
VL  - 54
IS  - 3
SP  - 222
EP  - 228
DO  - 10.2519/jospt.2024.12151
UR  - https://www.scopus.com/inward/record.uri?eid=2-s2.0-85186752068&doi=10.2519%2fjospt.2024.12151&partnerID=40&md5=8b3d909c63f9c054243e7e6777c669bc
AD  - Unit of Clinical Epidemiology, IRCCS Istituto Ortopedico Galeazzi, Milan, Italy
AD  - Department of Orthopaedics, Duke University, Durham, NC, United States
AD  - Duke Clinical Research Institute, Duke University, Durham, NC, United States
AD  - Department of Population Health Sciences, Duke University, Durham, NC, United States
AD  - Department of Medical Sciences, University of Udine, Udine, Italy
AD  - Department of Biomedical and Neuromotor Sciences (DIBINEM), Alma Mater University of Bologna, Bologna, Italy
AD  - Unit of Occupational Medicine, IRCCS Azienda Ospedaliero-Universitaria di Bologna, Bologna, Italy
AD  - Laboratory of Computational Neuroimaging, IRCCS San Camillo Hospital, Venice, Italy
AD  - Padova Neuroscience Center, Università degli Studi di Padova, Padova, Italy
AD  - Musculoskeletal Pain and Motor Control Research Group, Faculty of Sport Sciences, Universidad Europea de Madrid, Madrid, 28670, Spain
AD  - Musculoskeletal Pain and Motor Control Research Group, Faculty of Health Sciences, Universidad Europea de Canarias, Canary Islands, Tenerife, 38300, Spain
AD  - Department of Human Neurosciences, University of Rome 'Sapienza Roma', Rome, Italy
AD  - School of Physiotherapy, University of Verona, Verona, Italy
AB  - t OBJECTIVE: To compare the accuracy of an artificial intelligence chatbot to clinical practice guidelines (CPGs) recommendations for providing answers to complex clinical questions on lumbosacral radicular pain. t DESIGN: Cross-sectional study. t METHODS: We extracted recommendations from recent CPGs for diagnosing and treating lumbosacral radicular pain. Relative clinical questions were developed and queried to OpenAI’s ChatGPT (GPT-3.5). We compared ChatGPT answers to CPGs recommendations by assessing the (1) internal consistency of ChatGPT answers by measuring the percentage of text wording similarity when a clinical question was posed 3 times, (2) reliability between 2 independent reviewers in grading ChatGPT answers, and (3) accuracy of ChatGPT answers compared to CPGs recommendations. Reliability was estimated using Fleiss’ kappa (κ) coefficients, and accuracy by interobserver agreement as the frequency of the agreements among all judgments.; t RESULTS: We tested 9 clinical questions. The internal consistency of text ChatGPT answers was unacceptable across all 3 trials in all clinical questions (mean percentage of 49%, standard deviation of 15). Intrareliability (reviewer 1: κ = 0.90, standard error [SE] = 0.09; reviewer 2: κ = 0.90, SE = 0.10) and interreliability (κ = 0.85, SE = 0.15) between the 2 reviewers was “almost perfect.” Accuracy between ChatGPT answers and CPGs recommendations was slight, demonstrating agreement in 33% of recommendations. t CONCLUSION: ChatGPT performed poorly in internal consistency and accuracy of the indications generated compared to clinical practice guideline recommendations for lumbosacral radicular pain. J Orthop Sports Phys Ther 2024;54(3):222-228. Epub 29 January 2024. © 2024 Movement Science Media. All rights reserved.
KW  - Artificial Intelligence
KW  - Back Pain
KW  - Cross-Sectional Studies
KW  - Decision Making
KW  - Humans
KW  - Reproducibility of Results
KW  - artificial intelligence
KW  - backache
KW  - cross-sectional study
KW  - decision making
KW  - human
KW  - reproducibility
PB  - Movement Science Media
SN  - 01906011 (ISSN)
C2  - 38284363
LA  - English
J2  - J. Orthop. Sports Phys. Ther.
M3  - Article
DB  - Scopus
N1  - Export Date: 18 March 2025; Cited By: 12; CODEN: JOSPD
ER  -

TY  - JOUR
AU  - Kiangala, K.S.
AU  - Wang, Z.
TI  - An experimental hybrid customized AI and generative AI chatbot human machine interface to improve a factory troubleshooting downtime in the context of Industry 5.0
PY  - 2024
T2  - International Journal of Advanced Manufacturing Technology
VL  - 132
IS  - 5-6
SP  - 2715
EP  - 2733
DO  - 10.1007/s00170-024-13492-0
UR  - https://www.scopus.com/inward/record.uri?eid=2-s2.0-85189439343&doi=10.1007%2fs00170-024-13492-0&partnerID=40&md5=a34a4b8de4e5b13b71cdf4e7978bda03
AD  - Department of ElectricalEngineering, College of Sciences, Engineering and Technology (CSET), University of South Africa (UNISA), 28 Pioneer Ave, Florida Park, Roodepoort, Gauteng, Johannesburg, 1710, South Africa
AD  - Department of Electrical and Mining Engineering, University of South Africa (UNISA), 28 Pioneer Ave, Florida Park, Roodepoort, Gauteng, Johannesburg, 1710, South Africa
AB  - Throughout industrial revolutions, equipment downtime mitigations have been one of the ultimate goals of most factories. Several tools, such as human machine interface (HMI) alarming systems or predictive maintenance schedules, assist in reducing system downtime but still depend on the operators’ ability to swiftly retrieve, understand, and efficiently act upon reported failures. We propose the design of a hybrid experimental artificial intelligence (AI) and generative AI chatbot HMI that effectively extracts factory equipment conditions that are useful for troubleshooting and predictive maintenance analysis. We achieve these functions by feeding experimental factory-monitored data to the customized chatbot application tool running in its back-end, a Langchain agent linked to the OpenAI GPT-3.5 language model (LM) via OpenAI APIs. We design our chatbot front-end with Streamlit, an open-source web app. In the context of I5.0, our chatbot HMI uses personalized natural language, English, to interact with the operator, making the information extraction more understandable. We also integrate the generative AI capability of the GPT 3.5 LM that augments the factory data based on the loaded format to create a larger dataset for additional tasks like machine learning modelling. The experimental results show the accuracy of our customized chatbot HMI when retrieving data based on specific prompts and the advantages of a reduced troubleshooting time compared to operations in traditional factories, which are highly dependent on supervisors’ interventions. Our study provides a valuable example of upgrading standard factory HMIs to I5.0-capable ones by implementing customized AI and generative AI chatbots within operational industrial environments. © The Author(s) 2024.
KW  - Equipment downtime
KW  - Factory chatbot
KW  - Generative AI
KW  - Human machine interface (HMI)
KW  - Industry 5.0
KW  - Troubleshooting
KW  - Application programming interfaces (API)
KW  - Data mining
KW  - Maintenance
KW  - Man machine systems
KW  - Chatbots
KW  - Equipment downtime
KW  - Factory chatbot
KW  - Generative artificial intelligence
KW  - Human Machine Interface
KW  - IMPROVE-A
KW  - Industry 5.0
KW  - Language model
KW  - Predictive maintenance
KW  - Artificial intelligence
PB  - Springer Science and Business Media Deutschland GmbH
SN  - 02683768 (ISSN)
LA  - English
J2  - Int J Adv Manuf Technol
M3  - Article
DB  - Scopus
N1  - Export Date: 18 March 2025; Cited By: 6; Correspondence Address: K.S. Kiangala; Department of ElectricalEngineering, College of Sciences, Engineering and Technology (CSET), University of South Africa (UNISA), Johannesburg, 28 Pioneer Ave, Florida Park, Roodepoort, Gauteng, 1710, South Africa; email: sokiangala@gmail.com; CODEN: IJATE
ER  -

TY  - CONF
AU  - Schilling, A.
AU  - Anurathan, J.
AU  - Mühlberger, J.
AU  - Gerschner, F.
AU  - Rössle, M.
AU  - Theissler, A.
AU  - Klaiber, M.
TI  - Querying Football Matches for Event Data: Towards Using Large Language Models
PY  - 2024
T2  - Lecture Notes in Computer Science (including subseries Lecture Notes in Artificial Intelligence and Lecture Notes in Bioinformatics)
VL  - 14794 LNCS
SP  - 216
EP  - 227
DO  - 10.1007/978-3-031-69073-0_19
UR  - https://www.scopus.com/inward/record.uri?eid=2-s2.0-85206095713&doi=10.1007%2f978-3-031-69073-0_19&partnerID=40&md5=12d6e46a6b58167966bce2d73c045053
AD  - Aalen University of Applied Sciences, Beethovenstr. 1, Aalen, 73430, Germany
AB  - Football, being one of the most popular sports in the world, has attracted significant attention from researchers exploring the potential of Artificial Intelligence (AI). In particular, Large Language Models (LLMs), exemplified by digital assistants such as ChatGPT, have proven their capabilities and offer a potentially effective avenue for football research. However, accessibility of football data remains a challenge, as the datasets collected by providers are often inaccessible. This case study presents a proof-of-concept that addresses this challenge by introducing an innovative web scraping approach to extract football event data and making it accessible e.g. for scientific research with LLMs. To this end, the extracted data is structured into coherent sentences for linguistic compatibility. The results show the successful integration of LLMs with football event data, enabling the extraction of information through retrieval-augmented generation. This work makes a first contribution to the field by bridging the gap between football and LLMs, demonstrating the potential for further analysis. © The Author(s), under exclusive license to Springer Nature Switzerland AG 2024.
KW  - Event Data
KW  - Football
KW  - Large Language Models
KW  - Modeling languages
KW  - Query languages
KW  - Case-studies
KW  - Digital assistants
KW  - Event data
KW  - Extraction of information
KW  - Language model
KW  - Large language model
KW  - Proof of concept
KW  - Scientific researches
KW  - Web scrapings
KW  - Structured Query Language
A2  - Dong J.S.
A2  - Izadi M.
A2  - Hou Z.
PB  - Springer Science and Business Media Deutschland GmbH
SN  - 03029743 (ISSN); 978-303169072-3 (ISBN)
LA  - English
J2  - Lect. Notes Comput. Sci.
M3  - Conference paper
DB  - Scopus
N1  - Export Date: 18 March 2025; Cited By: 0; Correspondence Address: M. Klaiber; Aalen University of Applied Sciences, Aalen, Beethovenstr. 1, 73430, Germany; email: marco.klaiber@hs-aalen.de; Conference name: 1st International Sports Analytics Conference and Exhibition, ISACE 2024; Conference date: 12 July 2024 through 13 July 2024; Conference code: 320569
ER  -

TY  - JOUR
AU  - McBee, J.C.
AU  - Han, D.Y.
AU  - Liu, L.
AU  - Ma, L.
AU  - Adjeroh, D.A.
AU  - Xu, D.
AU  - Hu, G.
TI  - Assessing ChatGPT’s Competency in Addressing Interdisciplinary Inquiries on Chatbot Uses in Sports Rehabilitation: Simulation Study
PY  - 2024
T2  - JMIR Medical Education
VL  - 10
C7  - e51157
DO  - 10.2196/51157
UR  - https://www.scopus.com/inward/record.uri?eid=2-s2.0-85201783008&doi=10.2196%2f51157&partnerID=40&md5=1be59f5c0ff38d6e6def507eccff5f45
AD  - Department of Microbiology, Immunology, & Cell Biology, West Virginia University, Morgantown, WV, United States
AD  - Department of Chemical and Biomedical Engineering, West Virginia University, Morgantown, WV, United States
AD  - College of Health Solutions, Arizona State University, Phoenix, AZ, United States
AD  - Biodesign Institute, Arizona State University, Tempe, AZ, United States
AD  - College of Health, Education, and Human Services, Wright State University, Dayton, OH, United States
AD  - Lane Department of Computer Science & Electrical Engineering, West Virginia University, Morgantown, WV, United States
AD  - Department of Electrical Engineering and Computer Science, Christopher S. Bond Life Sciences Center, University of Missouri, Columbia, MO, United States
AD  - Department of Microbiology, Immunology,, & Cell Biology West Virginia University, 64 Medical Center Drive, Morgantown, 26506-9177, WV, United States
AB  - Background: ChatGPT showcases exceptional conversational capabilities and extensive cross-disciplinary knowledge. In addition, it can perform multiple roles in a single chat session. This unique multirole-playing feature positions ChatGPT as a promising tool for exploring interdisciplinary subjects. Objective: The aim of this study was to evaluate ChatGPT’s competency in addressing interdisciplinary inquiries based on a case study exploring the opportunities and challenges of chatbot uses in sports rehabilitation. Methods: We developed a model termed PanelGPT to assess ChatGPT’s competency in addressing interdisciplinary topics through simulated panel discussions. Taking chatbot uses in sports rehabilitation as an example of an interdisciplinary topic, we prompted ChatGPT through PanelGPT to role-play a physiotherapist, psychologist, nutritionist, artificial intelligence expert, and athlete in a simulated panel discussion. During the simulation, we posed questions to the panel while ChatGPT acted as both the panelists for responses and the moderator for steering the discussion. We performed the simulation using ChatGPT-4 and evaluated the responses by referring to the literature and our human expertise. Results: By tackling questions related to chatbot uses in sports rehabilitation with respect to patient education, physiotherapy, physiology, nutrition, and ethical considerations, responses from the ChatGPT-simulated panel discussion reasonably pointed to various benefits such as 24/7 support, personalized advice, automated tracking, and reminders. ChatGPT also correctly emphasized the importance of patient education, and identified challenges such as limited interaction modes, inaccuracies in emotion-related advice, assurance of data privacy and security, transparency in data handling, and fairness in model training. It also stressed that chatbots are to assist as a copilot, not to replace human health care professionals in the rehabilitation process. Conclusions: ChatGPT exhibits strong competency in addressing interdisciplinary inquiry by simulating multiple experts from complementary backgrounds, with significant implications in assisting medical education. © 2024 JMIR Publications Inc.. All rights reserved.
KW  - chatbots
KW  - ChatGPT
KW  - interdisciplinary inquiry
KW  - medical education
KW  - multirole-playing
KW  - sports medicine
PB  - JMIR Publications Inc.
SN  - 23693762 (ISSN)
LA  - English
J2  - JMIR Med. Educ.
M3  - Article
DB  - Scopus
N1  - Export Date: 18 March 2025; Cited By: 0; Correspondence Address: G. Hu; Department of Microbiology, Immunology,, & Cell Biology West Virginia University, Morgantown, 64 Medical Center Drive, 26506-9177, United States; email: gh00001@mix.wvu.edu
ER  -

TY  - JOUR
TI  - 19th International Conference on Wisdom, Well-Being, Win-Win, iConference 2024
PY  - 2024
T2  - Lecture Notes in Computer Science (including subseries Lecture Notes in Artificial Intelligence and Lecture Notes in Bioinformatics)
VL  - 14598 LNCS
UR  - https://www.scopus.com/inward/record.uri?eid=2-s2.0-85192258827&partnerID=40&md5=ea9d9407e8e58605a8372c1e7bbc87c0
AB  - The proceedings contain 91 papers. The special focus in this conference is on Wisdom, Well-Being and Win-Win. The topics include: Identifying the Potential Users of Community Archives: A Case Study of the History of the Chinese 30 Years Project; What Motivates You to Use VR Exergames to Substitute for Real Sports?—An Empirical Study Based on Technology Readiness and Technology Acceptance Model; the Filtered Appeal: Evaluating the Impact of Appearance Enhancement on Effectiveness of Donation Requests; “If I Like BLANK, What Else Will I Like?”: Analyzing a Human Recommendation Community on Reddit; can Chatbot Anthropomorphism and Empathy Mitigate the Impact of Customer Anger on Satisfaction?; understanding Users’ Decision-Making on Privacy Disclosure from a Configurational Perspective Perceived Values, Privacy Concerns, Cognitive Style, and Trust; genre Recognition: A Model of Behaviour; “How I Form and Escape Information Cocoons”: An Interview Study of Users on Short Video Apps; are Older People Battling with Digital Financial Services?; plant-Based Predictions: An Exploratory Predictive Analysis of Purchasing Behavior of Meat-Alternatives by U.S. Consumers (2020); AIGC-Enabled Interdisciplinary Science Measurement; Role of Emotional Experience in AI Voice Assistant User Experience in Voice Shopping; a Contextualized Government Service Chatbot for Individuals with limited Information Literacy; Detection Vs. Anti-detection: Is Text Generated by AI Detectable?; privacyChat: Utilizing Large Language Model for Fine-Grained Information Extraction over Privacy Policies; reimagining Data Science Methodology for Community Well-Being Through Intersectional Feminist Voices; participatory Observation Methods Within Data-Intensive Science: Formal Evaluation and Sociotechnical Insight; from Knowledge Representation to Knowledge Organization and Back; understanding Researchers’ Data-Centric Tasks: A Classification of Goals, Gaps, and Resources.
A2  - Sserwanga I.
A2  - Joho H.
A2  - Ma J.
A2  - Hansen P.
A2  - Wu D.
A2  - Koizumi M.
A2  - Gilliland A.J.
PB  - Springer Science and Business Media Deutschland GmbH
SN  - 03029743 (ISSN); 978-303157866-3 (ISBN)
LA  - English
J2  - Lect. Notes Comput. Sci.
M3  - Conference review
DB  - Scopus
N1  - Export Date: 18 March 2025; Cited By: 0; Conference name: 19th International Conference on Wisdom, Well-Being, Win-Win, iConference 2024; Conference date: 15 April 2024 through 26 April 2024; Conference code: 311219
ER  -

TY  - JOUR
AU  - Bak, M.
AU  - Chin, J.
TI  - The potential and limitations of large language models in identification of the states of motivations for facilitating health behavior change
PY  - 2024
T2  - Journal of the American Medical Informatics Association
VL  - 31
IS  - 9
SP  - 2047
EP  - 2053
DO  - 10.1093/jamia/ocae057
UR  - https://www.scopus.com/inward/record.uri?eid=2-s2.0-85201754346&doi=10.1093%2fjamia%2focae057&partnerID=40&md5=b36f7ad5e4649e13d52a5f1907692bdb
AD  - School of Information Sciences, University of Illinois Urbana-Champaign, Champaign, 61820, IL, United States
AB  - Importance: The study highlights the potential and limitations of the Large Language Models (LLMs) in recognizing different states of motivation to provide appropriate information for behavior change. Following the Transtheoretical Model (TTM), we identified the major gap of LLMs in responding to certain states of motivation through validated scenario studies, suggesting future directions of LLMs research for health promotion. Objectives: The LLMs-based generative conversational agents (GAs) have shown success in identifying user intents semantically. Little is known about its capabilities to identify motivation states and provide appropriate information to facilitate behavior change progression. Materials and Methods: We evaluated 3 GAs, ChatGPT, Google Bard, and Llama 2 in identifying motivation states following the TTM stages of change. GAs were evaluated using 25 validated scenarios with 5 health topics across 5 TTM stages. The relevance and completeness of the responses to cover the TTM processes to proceed to the next stage of change were assessed. Results: 3 GAs identified the motivation states in the preparation stage providing sufficient information to proceed to the action stage. The responses to the motivation states in the action and maintenance stages were good enough covering partial processes for individuals to initiate and maintain their changes in behavior. However, the GAs were not able to identify users' motivation states in the precontemplation and contemplation stages providing irrelevant information, covering about 20%-30% of the processes. Discussion: GAs are able to identify users' motivation states and provide relevant information when individuals have established goals and commitments to take and maintain an action. However, individuals who are hesitant or ambivalent about behavior change are unlikely to receive sufficient and relevant guidance to proceed to the next stage of change. Conclusion: The current GAs effectively identify motivation states of individuals with established goals but may lack support for those ambivalent towards behavior change. © 2024 The Author(s). Published by Oxford University Press on behalf of the American Medical Informatics Association. All rights reserved.
KW  - behavior change
KW  - ChatGPT
KW  - Google Bard
KW  - health promotion
KW  - large language models
KW  - Llama 2
KW  - motivations
KW  - Health Behavior
KW  - Health Promotion
KW  - Humans
KW  - Motivation
KW  - Transtheoretical Model
KW  - Article
KW  - behavior change
KW  - body weight control
KW  - cancer screening
KW  - carbohydrate intake
KW  - ChatGPT
KW  - health behavior
KW  - health promotion
KW  - human
KW  - large language model
KW  - medical informatics
KW  - medical information system
KW  - motivation
KW  - physical activity
KW  - sugar intake
KW  - transtheoretical model
KW  - wellbeing
KW  - health promotion
PB  - Oxford University Press
SN  - 10675027 (ISSN)
C2  - 38527272
LA  - English
J2  - J. Am. Med. Informatics Assoc.
M3  - Article
DB  - Scopus
N1  - Export Date: 18 March 2025; Cited By: 4; Correspondence Address: J. Chin; School of Information Sciences, University of Illinois at Urbana-Champaign, Champaign, 614 East Daniel Street, 61820, United States; email: chin5@illinois.edu; CODEN: JAMAF
ER  -

TY  - CONF
AU  - Oniani, D.
AU  - Wang, Y.
TI  - A Qualitative Evaluation of Language Models on Automatic Question-Answering for COVID-19
PY  - 2020
T2  - Proceedings of the 11th ACM International Conference on Bioinformatics, Computational Biology and Health Informatics, BCB 2020
DO  - 10.1145/3388440.3412413
UR  - https://www.scopus.com/inward/record.uri?eid=2-s2.0-85097002603&doi=10.1145%2f3388440.3412413&partnerID=40&md5=ce1629d2ae2f7ada1b1bfea5a8161ce4
AD  - Mayo Clinic, Kern Center for the Science of Health Care Delivery, Rochester, MN, United States
AD  - Mayo Clinic, Division of Digital Health Sciences, Rochester, MN, United States
AB  - COVID-19 (2019 Novel Coronavirus) has resulted in an ongoing pandemic and as of 26 July 2020, has caused more than 15.7 million cases and over 640,000 deaths. The highly dynamic and rapidly evolving situation with COVID-19 has made it difficult to access accurate, on-demand information regarding the disease. Online communities, forums, and social media provide potential venues to search for relevant questions and answers, or post questions and seek answers from other members. However, due to the nature of such sites, there are always a limited number of relevant questions and responses to search from, and posted questions are rarely answered immediately. With the advancements in the field of natural language processing, particularly in the domain of language models, it has become possible to design chatbots that can automatically answer consumer questions. However, such models are rarely applied and evaluated in the healthcare domain, to meet the information needs with accurate and up-To-date healthcare data. In this paper, we propose to apply a language model for automatically answering questions related to COVID-19 and qualitatively evaluate the generated responses. We utilized the GPT-2 language model and applied transfer learning to retrain it on the COVID-19 Open Research Dataset (CORD-19) corpus. In order to improve the quality of the generated responses, we applied 4 different approaches, namely tf-idf (Term Frequency-Inverse Document Frequency), Bidirectional Encoder Representations from Transformers (BERT), Bidirectional Encoder Representations from Transformers for Biomedical Text Mining (BioBERT), and Universal Sentence Encoder (USE) to filter and retain relevant sentences in the responses. In the performance evaluation step, we asked two medical experts to rate the responses. We found that BERT and BioBERT, on average, outperform both tf-idf and USE in relevance-based sentence filtering tasks. Additionally, based on the chatbot, we created a user-friendly interactive web application to be hosted online and made its source code available free of charge to anyone interested in running it locally, online, or just for experimental purposes. Overall, our work has yielded significant results in both designing a chatbot that produces high-quality responses to COVID-19-related questions and comparing several embedding generation techniques. © 2020 ACM.
KW  - ai
KW  - bert
KW  - biobert
KW  - cord-19
KW  - covid-19
KW  - dataset
KW  - gpt-2
KW  - nlp
KW  - semantic similarity
KW  - tf-idf
KW  - use
KW  - Bioinformatics
KW  - Computational linguistics
KW  - Filtration
KW  - Health care
KW  - Natural language processing systems
KW  - Signal encoding
KW  - Social networking (online)
KW  - Text mining
KW  - Transfer learning
KW  - Automatic question answering
KW  - Biomedical text minings
KW  - Generation techniques
KW  - Interactive web applications
KW  - NAtural language processing
KW  - On-demand informations
KW  - Qualitative evaluations
KW  - Term frequency-inverse document frequencies
KW  - Medical informatics
PB  - Association for Computing Machinery, Inc
SN  - 978-145037964-9 (ISBN)
LA  - English
J2  - Proc. ACM Int. Conf. Bioinformatics, Computational Biology Health Informatics, BCB
M3  - Conference paper
DB  - Scopus
N1  - Export Date: 18 March 2025; Cited By: 28; Conference name: 11th ACM International Conference on Bioinformatics, Computational Biology and Health Informatics, BCB 2020; Conference date: 21 September 2020 through 24 September 2020; Conference code: 164833
ER  -

TY  - JOUR
AU  - Achintalwar, S.
AU  - Baldini, I.
AU  - Bouneffouf, D.
AU  - Byamugisha, J.
AU  - Chang, M.
AU  - Dognin, P.
AU  - Farchi, E.
AU  - Makondo, N.
AU  - Mojsilovic, A.
AU  - Nagireddy, M.
AU  - Natesan Ramamurthy, K.
AU  - Padhi, I.
AU  - Raz, O.
AU  - Rios, J.
AU  - Sattigeri, P.
AU  - Singh, M.
AU  - Thwala, S.A.
AU  - Uceda-Sosa, R.A.
AU  - Varshney, K.R.
TI  - Alignment Studio: Aligning Large Language Models to Particular Contextual Regulations
PY  - 2024
T2  - IEEE Internet Computing
VL  - 28
IS  - 5
SP  - 28
EP  - 36
DO  - 10.1109/MIC.2024.3453671
UR  - https://www.scopus.com/inward/record.uri?eid=2-s2.0-85203547020&doi=10.1109%2fMIC.2024.3453671&partnerID=40&md5=fcf9bea43afb302f82fd6d2c007510ba
AD  - Ibm India Private Limited, Maharashtra, Pune, 411057, India
AD  - Ibm Research Africa, Johannesburg, 2001, South Africa
AD  - Ibm Research, Haifa, 3498825, Israel
AD  - Ibm Research, Yorktown Heights, 10598, NY, United States
AD  - Google Research, New York, NY, United States
AD  - Ibm Research, MIT-IBM Watson Ai Lab, Cambridge, 02142, MA, United States
AB  - The alignment of large language models is usually done by model providers to add or control behaviors that are common or universally understood across use cases and contexts. By contrast, in this article, we present an approach and architecture that empowers application developers to tune a model to their particular values, social norms, laws, and other regulations and orchestrate between potentially conflicting requirements in context. We lay out three main components of such an Alignment Studio architecture: Framers, Instructors, and Auditors, which work in concert to control the behavior of a language model. We illustrate this approach with a running example of aligning a company's internal-facing enterprise chatbot to its business conduct guidelines.  © 1997-2012 IEEE.
KW  - Alignment
KW  - Economic and social effects
KW  - Application developers
KW  - Business conduct
KW  - Chatbots
KW  - In contexts
KW  - Language model
KW  - Lay-out
KW  - Social norm
KW  - Laws and legislation
PB  - Institute of Electrical and Electronics Engineers Inc.
SN  - 10897801 (ISSN)
LA  - English
J2  - IEEE Internet Comput
M3  - Article
DB  - Scopus
N1  - Export Date: 18 March 2025; Cited By: 0; CODEN: IICOF
ER  -

TY  - CONF
AU  - Strand, A.T.
AU  - Gautam, S.
AU  - Midoglu, C.
AU  - Halvorsen, P.
TI  - Demo: Soccer Information Retrieval via Natural Queries using SoccerRAG
PY  - 2024
T2  - Proceedings - International Workshop on Content-Based Multimedia Indexing
DO  - 10.1109/CBMI62980.2024.10859233
UR  - https://www.scopus.com/inward/record.uri?eid=2-s2.0-85218214670&doi=10.1109%2fCBMI62980.2024.10859233&partnerID=40&md5=926f0159874a6c99cbdc9ff103fe0bfd
AD  - OsloMet, TET Digital AS, Oslo, Norway
AD  - OsloMet, SimulaMet, Oslo, Norway
AD  - SimulaMet, Forzasys, Oslo, Norway
AD  - OsloMet, SimulaMet, Forzasys, Oslo, Norway
AB  - The rapid evolution of digital sports media necessitates sophisticated information retrieval systems that can efficiently parse extensive multimodal datasets. This paper demonstrates SoccerRAG, an innovative framework designed to harness the power of Retrieval Augmented Generation (RAG) and Large Language Models (LLMs) to extract soccer-related information through natural language queries. By leveraging a multimodal dataset, SoccerRAG supports dynamic querying and automatic data validation, enhancing user interaction and accessibility to sports archives. We present a novel interactive user interface (UI) based on the Chainlit framework which wraps around the core functionality, and enable users to interact with the SoccerRAG framework in a chatbot-like visual manner. © 2024 IEEE.
KW  - association football
KW  - information retrieval
KW  - large language models
KW  - natural language processing
KW  - sports
KW  - UI
KW  - Content based retrieval
KW  - Data mining
KW  - Human computer interaction
KW  - Information use
KW  - Large datasets
KW  - Online searching
KW  - Query languages
KW  - Query processing
KW  - Structured Query Language
KW  - Data validation
KW  - Information-retrieval systems
KW  - Language model
KW  - Language processing
KW  - Large language model
KW  - Multi-modal dataset
KW  - Natural language processing
KW  - Natural language queries
KW  - Natural languages
KW  - Power
KW  - Natural language processing systems
PB  - IEEE Computer Society
SN  - 19493991 (ISSN); 979-835037844-3 (ISBN)
LA  - English
J2  - Proc. Int. Workshop Content-Based Multimedia Index.
M3  - Conference paper
DB  - Scopus
N1  - Export Date: 18 March 2025; Cited By: 0; Conference name: 21st International Conference on Content-Based Multimedia Indexing, CBMI 2024; Conference date: 18 September 2024 through 20 September 2024; Conference code: 206575
ER  -

TY  - JOUR
AU  - Fayed, A.M.
AU  - Mansur, N.S.B.
AU  - de Carvalho, K.A.
AU  - Behrens, A.
AU  - D’Hooghe, P.
AU  - de Cesar Netto, C.
TI  - Artificial intelligence and ChatGPT in Orthopaedics and sports medicine
PY  - 2023
T2  - Journal of Experimental Orthopaedics
VL  - 10
IS  - 1
C7  - 74
DO  - 10.1186/s40634-023-00642-8
UR  - https://www.scopus.com/inward/record.uri?eid=2-s2.0-85165704796&doi=10.1186%2fs40634-023-00642-8&partnerID=40&md5=2cfcbcd14475e2a56ef0162e4e89a182
AD  - Department of Orthopaedics and Rehabilitation, University of Iowa Hospitals and Clinics, Iowa City, IA, United States
AD  - Aspetar Orthopedic and Sports Medicine Hospital, Doha, Qatar
AD  - Department of Orthopaedic Surgery, Duke University, Durham, NC, United States
AB  - Artificial intelligence (AI) is looked upon nowadays as the potential major catalyst for the fourth industrial revolution. In the last decade, AI use in Orthopaedics increased approximately tenfold. Artificial intelligence helps with tracking activities, evaluating diagnostic images, predicting injury risk, and several other uses. Chat Generated Pre-trained Transformer (ChatGPT), which is an AI-chatbot, represents an extremely controversial topic in the academic community. The aim of this review article is to simplify the concept of AI and study the extent of AI use in Orthopaedics and sports medicine literature. Additionally, the article will also evaluate the role of ChatGPT in scientific research and publications. Level of evidence: Level V, letter to review. © 2023, This is a U.S. Government work and not under copyright protection in the US; foreign copyright protection may apply.
KW  - Artificial intelligence
KW  - ChatGPT
KW  - Distance mapping
KW  - Machine learning
KW  - Statistical algorithm
KW  - algorithm
KW  - ankle arthritis
KW  - ankle joint
KW  - ankle surgery
KW  - anterior cruciate ligament injury
KW  - arthroplasty
KW  - artificial intelligence
KW  - artificial neural network
KW  - athlete
KW  - Bayesian network
KW  - computer assisted tomography
KW  - computer model
KW  - daily life activity
KW  - deep learning
KW  - deep neural network
KW  - diagnostic accuracy
KW  - expert system
KW  - femoroacetabular impingement
KW  - foot malformation
KW  - foot surgery
KW  - fracture
KW  - hallux valgus
KW  - health care personnel
KW  - health service
KW  - human
KW  - knee osteoarthritis
KW  - logistic regression analysis
KW  - machine learning
KW  - metatarsophalangeal joint
KW  - midtarsal joint
KW  - nuclear magnetic resonance imaging
KW  - orthopedics
KW  - osteoarthritis
KW  - patient-reported outcome
KW  - random forest
KW  - reinforcement learning (machine learning)
KW  - Review
KW  - risk assessment
KW  - scientific literature
KW  - spine surgery
KW  - sports medicine
KW  - support vector machine
KW  - weight bearing
PB  - Springer Science and Business Media Deutschland GmbH
SN  - 21971153 (ISSN)
LA  - English
J2  - J. Exp. Orthop.
M3  - Review
DB  - Scopus
N1  - Export Date: 18 March 2025; Cited By: 39; Correspondence Address: A.M. Fayed; Department of Orthopaedics and Rehabilitation, University of Iowa Hospitals and Clinics, Iowa City, United States; email: a.m.alyfayed@gmail.com
ER  -

TY  - CONF
AU  - Datta, A.
AU  - Pinto, J.
TI  - SMSavvy - A System to Enhance the Capabilities of Feature Phones Using Automation
PY  - 2024
T2  - 1st International Conference on Electronics, Computing, Communication and Control Technology, ICECCC 2024
DO  - 10.1109/ICECCC61767.2024.10593854
UR  - https://www.scopus.com/inward/record.uri?eid=2-s2.0-85200672757&doi=10.1109%2fICECCC61767.2024.10593854&partnerID=40&md5=3be902c348f79feb837251bee4b2181b
AD  - Atria Institute of Technology, Department of Computer Science, Bengaluru, India
AB  - A large part of our daily lives is spent online, consuming services provided over the Internet. Most Institutions and Corporate Organizations both private and public rely on the Internet to discern critical information, services and utilities. The Internet has thus become a central figure governing human life. Connectivity to the Internet however requires relevant hardware and network infrastructure. Basic knowledge of the web is also critical to navigating through the Internet. Access to Internet capable devices, adequate network infrastructure and basic knowhow of using the web are the main hindrances faced by developing countries like India in extending the outreach of the Internet. Individuals within lower income brackets are notably impacted by the three aforementioned factors. This results in a scenario where they possess feature phones or outdated mobile devices that lack compatibility with contemporary internet standards. Additionally, the financial constraints they face often render them unable to afford high-speed internet data plans. This digital disparity significantly restricts their access to the advantages of the digital landscape. In this Paper we aim to develop a prototype, which we call SMSavvy that can help provide access to Artificial Intelligence powered chatbots such as ChatGPT through short message service (SMS) interface in feature phones. We do this by using Desktop Automation and Webscraping. An Automation script running on a remote server connected to the internet carries out the request received through SMS from the feature phone. It scrapes the response from the AI chatbot and encapsulates it into an SMS before sending it back to the user. By doing this, reliance on fast internet is overcome and so is the need to purchase expensive internet capable devices curtailed. This prototype can pave the way for more sophisticated and larger cloud based SMS automation systems.  © 2024 IEEE.
KW  - Automation
KW  - Feature Phones
KW  - Short Message Service Automation
KW  - Web Scraping
KW  - Developing countries
KW  - Technology transfer
KW  - Telephone sets
KW  - Text messaging
KW  - Web services
KW  - Chatbots
KW  - Corporates
KW  - Critical service
KW  - Daily lives
KW  - Feature phones
KW  - Large parts
KW  - Network infrastructure
KW  - Short message service automation
KW  - Short message services
KW  - Web scrapings
KW  - Automation
PB  - Institute of Electrical and Electronics Engineers Inc.
SN  - 979-835037180-2 (ISBN)
LA  - English
J2  - Int. Conf. Electron., Comput., Commun. Control Technol., ICECCC
M3  - Conference paper
DB  - Scopus
N1  - Export Date: 18 March 2025; Cited By: 0; Conference name: 1st IEEE International Conference on Electronics, Computing, Communication and Control Technology, ICECCC 2024; Conference date: 2 May 2024 through 3 May 2024; Conference code: 201214
ER  -

TY  - JOUR
AU  - Yan, S.-Y.
AU  - Liu, Y.-F.
AU  - Ma, L.
AU  - Xiao, L.-L.
AU  - Hu, X.
AU  - Guo, R.
AU  - You, C.
AU  - Tian, R.
TI  - Walking forward or on hold: Could the ChatGPT be applied for seeking health information in neurosurgical settings?
PY  - 2024
T2  - Ibrain
VL  - 10
IS  - 1
SP  - 111
EP  - 115
DO  - 10.1002/ibra.12149
UR  - https://www.scopus.com/inward/record.uri?eid=2-s2.0-85200700395&doi=10.1002%2fibra.12149&partnerID=40&md5=4ce42b85ca3a90fff975af1abd77c5e1
AD  - Department of Neurosurgery, West China Hospital, Sichuan University, Sichuan, Chengdu, China
AD  - West China School of Medicine, West China Hospital, Sichuan University, Sichuan, Chengdu, China
AB  - Self-management is important for patients suffering from cerebrovascular events after neurosurgical procedures. An increasing number of artificial intelligence (AI)-assisted tools have been used in postoperative health management. ChatGPT is a new trend dialog-based chatbot that could be used as a supplemental tool for seeking health information. Responses from ChatGPT version 3.5 and 4.0 toward 13 questions raised by experienced neurosurgeons were evaluated in this exploratory study for their consistency and appropriateness blindly by the other three neurosurgeons. The readability of response text was investigated quantitively by word count and the Gunning Fog and Flesch–Kincaid indices. Results showed that the chatbot could provide relatively stable output between the two versions on consistency and appropriateness (χ² = 0.348). As for readability, there was a higher demand for readers to comprehend the output text in the 4.0 version (more counts of words; lower Flesch–Kincaid reading ease score; and higher Flesch–Kincaid grade level). In general, the capacity of ChatGPT to deliver effective health information is still under debate. © 2024 The Authors. Ibrain published by Affiliated Hospital of Zunyi Medical University and Wiley-VCH GmbH.
KW  - artificial intelligence
KW  - cerebrovascular disorders
KW  - health education
PB  - Wiley-VCH Verlag
SN  - 23131934 (ISSN)
LA  - English
J2  - Ibrain.
M3  - Letter
DB  - Scopus
N1  - Export Date: 18 March 2025; Cited By: 1; Correspondence Address: R. Tian; Department of Neurosurgery, West China Hospital, Sichuan University, Chengdu, Sichuan, 610041, China; email: tianrui17419@wchscu.cn
ER  -

TY  - JOUR
AU  - Ali, H.
TI  - The Potential of GPT-4 as a Personalized Virtual Assistant for Bariatric Surgery Patients
PY  - 2023
T2  - Obesity Surgery
VL  - 33
IS  - 5
SP  - 1605
DO  - 10.1007/s11695-023-06576-5
UR  - https://www.scopus.com/inward/record.uri?eid=2-s2.0-85151470508&doi=10.1007%2fs11695-023-06576-5&partnerID=40&md5=5e04bf598ac374cd5675e776f2cc5028
AD  - Department of Internal Medicine, ECU Health/Brody School of Medicine, Greenville, 27834, NC, United States
KW  - Bariatric Surgery
KW  - Humans
KW  - Obesity, Morbid
KW  - adult
KW  - artificial intelligence
KW  - bariatric surgery
KW  - behavior change
KW  - food intake
KW  - human
KW  - Letter
KW  - mental health
KW  - obesity management
KW  - patient monitoring
KW  - personalized medicine
KW  - personalized nutrition
KW  - physical activity
KW  - surgical patient
KW  - morbid obesity
PB  - Springer
SN  - 09608923 (ISSN)
C2  - 37009970
LA  - English
J2  - Obes. Surg.
M3  - Letter
DB  - Scopus
N1  - Export Date: 18 March 2025; Cited By: 11; Correspondence Address: H. Ali; Department of Internal Medicine, ECU Health/Brody School of Medicine, Greenville, 27834, United States; email: alih20@ecu.edu; CODEN: OBSUE
ER  -

TY  - JOUR
AU  - Sheng, B.
AU  - Pushpanathan, K.
AU  - Guan, Z.
AU  - Lim, Q.H.
AU  - Lim, Z.W.
AU  - Yew, S.M.E.
AU  - Goh, J.H.L.
AU  - Bee, Y.M.
AU  - Sabanayagam, C.
AU  - Sevdalis, N.
AU  - Lim, C.C.
AU  - Lim, C.T.
AU  - Shaw, J.
AU  - Jia, W.
AU  - Ekinci, E.I.
AU  - Simó, R.
AU  - Lim, L.-L.
AU  - Li, H.
AU  - Tham, Y.-C.
TI  - Artificial intelligence for diabetes care: current and future prospects
PY  - 2024
T2  - The Lancet Diabetes and Endocrinology
VL  - 12
IS  - 8
SP  - 569
EP  - 595
DO  - 10.1016/S2213-8587(24)00154-2
UR  - https://www.scopus.com/inward/record.uri?eid=2-s2.0-85199131999&doi=10.1016%2fS2213-8587%2824%2900154-2&partnerID=40&md5=9c193184aa076327337e3d5186e077a5
AD  - Shanghai Belt and Road International Joint Laboratory for Intelligent Prevention and Treatment of Metabolic Disorders, Department of Computer Science and Engineering, School of Electronic, Information, Electrical Engineering, Shanghai Jiao Tong University, Department of Endocrinology and Metabolism, Shanghai Sixth People's Hospital Affiliated to Shanghai Jiao Tong University School of Medicine, Shanghai Diabetes Institute, Shanghai Clinical Center for Diabetes, Shanghai, China
AD  - Key Laboratory of Artificial Intelligence, Ministry of Education, School of Electronic, Information, Electrical Engineering, Shanghai Jiao Tong University, Shanghai, China
AD  - Centre of Innovation and Precision Eye Health, Department of Ophthalmology, National University of Singapore, Singapore
AD  - Yong Loo Lin School of Medicine, National University of Singapore, Singapore
AD  - Centre for Behavioural and Implementation Science Interventions, National University of Singapore, Singapore
AD  - Department of Biomedical Engineering, National University of Singapore, Singapore
AD  - Institute for Health Innovation and Technology, National University of Singapore, Singapore
AD  - Mechanobiology Institute, National University of Singapore, Singapore
AD  - Department of Medicine, Faculty of Medicine, University of Malaya, Kuala Lumpur, Malaysia
AD  - Department of Endocrinology, Singapore General Hospital, Singapore
AD  - Department of Renal Medicine, Singapore General Hospital, Singapore
AD  - SingHealth Duke–National University of Singapore Diabetes Centre, Singapore Health Services, Singapore
AD  - Ophthalmology and Visual Sciences Academic Clinical Program, Duke-National University of Singapore Medical School, Singapore
AD  - Singapore Eye Research Institute, Singapore National Eye Centre, Singapore
AD  - Baker Heart and Diabetes Institute, Melbourne, VIC, Australia
AD  - Australian Centre for Accelerating Diabetes Innovations, Melbourne Medical School and Department of Medicine, University of Melbourne, Melbourne, VIC, Australia
AD  - Department of Endocrinology, Austin Health, Melbourne, VIC, Australia
AD  - Diabetes and Metabolism Research Unit, Vall d'Hebron University Hospital and Vall d'Hebron Research Institute, Barcelona, Spain
AD  - Centro de Investigación Biomédica en Red de Diabetes y Enfermedades Metabólicas Asociadas, Instituto de Salud Carlos III, Madrid, Spain
AD  - Department of Medicine and Therapeutics, Chinese University of Hong Kong, Hong Kong Special Administrative Region, China
AD  - Asia Diabetes Foundation, Hong Kong Special Administrative Region, China
AB  - Artificial intelligence (AI) use in diabetes care is increasingly being explored to personalise care for people with diabetes and adapt treatments for complex presentations. However, the rapid advancement of AI also introduces challenges such as potential biases, ethical considerations, and implementation challenges in ensuring that its deployment is equitable. Ensuring inclusive and ethical developments of AI technology can empower both health-care providers and people with diabetes in managing the condition. In this Review, we explore and summarise the current and future prospects of AI across the diabetes care continuum, from enhancing screening and diagnosis to optimising treatment and predicting and managing complications. © 2024 Elsevier Ltd
KW  - Artificial Intelligence
KW  - Diabetes Mellitus
KW  - Humans
KW  - hemoglobin A1c
KW  - insulin
KW  - metformin
KW  - adaptive boosting
KW  - anxiety disorder
KW  - artificial intelligence
KW  - artificial intelligence chatbot
KW  - artificial neural network
KW  - autoimmune diabetes
KW  - Bayesian learning
KW  - body weight loss
KW  - body weight maintenance
KW  - cardiovascular disease
KW  - case based reasoning
KW  - cerebrovascular accident
KW  - childhood obesity
KW  - chronic kidney failure
KW  - classification and regression tree
KW  - clinical decision support system
KW  - clinical feature
KW  - cognitive defect
KW  - confocal microscopy
KW  - continuous glucose monitoring
KW  - convolutional neural network
KW  - decision tree
KW  - deep learning
KW  - depression
KW  - diabetes mellitus
KW  - diabetic foot
KW  - diabetic nephropathy
KW  - diabetic neuropathy
KW  - diabetic patient
KW  - diabetic retinopathy
KW  - diagnostic accuracy
KW  - diet
KW  - diet therapy
KW  - disease classification
KW  - exercise
KW  - extreme gradient boosting
KW  - eye photography
KW  - feature extraction
KW  - genetic algorithm
KW  - glycemic control
KW  - health care
KW  - health care personnel
KW  - heart failure
KW  - hierarchical clustering
KW  - high risk population
KW  - human
KW  - impaired glucose tolerance
KW  - incidence
KW  - insulin dependent diabetes mellitus
KW  - insulin resistant diabetes
KW  - ischemic heart disease
KW  - k means clustering
KW  - k nearest neighbor
KW  - kidney biopsy
KW  - large language model
KW  - least absolute shrinkage and selection operator
KW  - leg amputation
KW  - linear regression analysis
KW  - logistic regression analysis
KW  - medical ethics
KW  - mild age related diabetes
KW  - mild obesity related diabetes
KW  - non insulin dependent diabetes mellitus
KW  - non invasive measurement
KW  - nuclear magnetic resonance imaging
KW  - obesity
KW  - personalized medicine
KW  - photoelectric plethysmography
KW  - physical activity
KW  - predictive value
KW  - prescription
KW  - prevalence
KW  - primary medical care
KW  - primary prevention
KW  - Q learning
KW  - quality of life
KW  - random forest
KW  - receiver operating characteristic
KW  - reinforcement learning (machine learning)
KW  - reminder system
KW  - residual neural network
KW  - Review
KW  - screening
KW  - secondary health care
KW  - self care
KW  - sensitivity and specificity
KW  - severe insulin deficient diabetes
KW  - smoking
KW  - social robot
KW  - spectroscopy
KW  - support vector machine
KW  - telehealth
KW  - telemonitoring
KW  - texture analysis
KW  - thermography
KW  - wearable technology
KW  - diabetes mellitus
KW  - diagnosis
KW  - therapy
PB  - Elsevier Ltd
SN  - 22138587 (ISSN)
C2  - 39054035
LA  - English
J2  - Lancet Diabetes Endocrinol.
M3  - Review
DB  - Scopus
N1  - Export Date: 18 March 2025; Cited By: 20; Correspondence Address: H. Li; Shanghai Belt and Road International Joint Laboratory for Intelligent Prevention and Treatment of Metabolic Disorders, Department of Computer Science and Engineering, School of Electronic, Information, Electrical Engineering, Shanghai Jiao Tong University, Department of Endocrinology and Metabolism, Shanghai Sixth People's Hospital, Shanghai Jiao Tong University School of Medicine, Shanghai Diabetes Institute, Shanghai Clinical Center for Diabetes, Shanghai, 200233, China; email: huarting99@sjtu.edu.cn; Y.-C. Tham; School of Medicine, National University of Singapore, 117549, Singapore; email: thamyc@nus.edu.sg
ER  -

TY  - JOUR
AU  - Albaloul, O.
AU  - Marttinen, R.
AU  - Killian, C.
TI  - Unlocking Educational Potential: How Physical Education Teachers Can Thoughtfully Benefit From Using ChatGPT for Planning, Instruction, and Assessment
PY  - 2024
T2  - Journal of Physical Education, Recreation and Dance
VL  - 95
IS  - 7
SP  - 32
EP  - 41
DO  - 10.1080/07303084.2024.2378776
UR  - https://www.scopus.com/inward/record.uri?eid=2-s2.0-85203349173&doi=10.1080%2f07303084.2024.2378776&partnerID=40&md5=d5b6e9d9f21b66a8c14a2289eaf882cd
AD  - Mary Lou Fulton Teachers College, Arizona State University, Mesa, AZ, United States
AD  - Kuwait University, Kuwait City, Kuwait
AD  - School of Education, George Mason University, Fairfax, VA, United States
AD  - Department of Kinesiology, University of New Hampshire, Durham, NH, United States
AB  - The recent emergence of artificial intelligence (AI) tools has significantly influenced different fields, including education. One notable example is ChatGPT, an AI-driven large language model (LLM) developed by OpenAI. This tool holds potential for supporting both teachers and students in the teaching and learning process. While some fields of education have benefitted from using ChatGPT to enhance learning, there is a gap in the literature concerning how physical education teachers can benefit from using tools such as ChatGPT. This article explores the capabilities and practicality of the generative AI chatbot for supporting teaching and learning in physical education. It also shares tips on how to thoughtfully and ethically use ChatGPT and discusses its limitations. © 2024 SHAPE America.
PB  - Routledge
SN  - 07303084 (ISSN)
LA  - English
J2  - J. Health Phys. Recreat. Dance
M3  - Review
DB  - Scopus
N1  - Export Date: 18 March 2025; Cited By: 0
ER  -

TY  - JOUR
AU  - Harskamp, R.E.
AU  - De Clercq, L.
TI  - Performance of ChatGPT as an AI-assisted decision support tool in medicine: a proof-of-concept study for interpreting symptoms and management of common cardiac conditions (AMSTELHEART-2)
PY  - 2024
T2  - Acta Cardiologica
VL  - 79
IS  - 3
SP  - 358
EP  - 366
DO  - 10.1080/00015385.2024.2303528
UR  - https://www.scopus.com/inward/record.uri?eid=2-s2.0-85185494224&doi=10.1080%2f00015385.2024.2303528&partnerID=40&md5=1cdbb11c7b64a433b54ee4a6ecb835d4
AD  - Department of General Practice, Amsterdam UMC location University of Amsterdam, Amsterdam, Netherlands
AD  - Amsterdam Public Health, Personalized Medicine, Amsterdam, Netherlands
AB  - Background: It is thought that ChatGPT, an advanced language model developed by OpenAI, may in the future serve as an AI-assisted decision support tool in medicine. Objective: To evaluate the accuracy of ChatGPT’s recommendations on medical questions related to common cardiac symptoms or conditions. Methods: We tested ChatGPT’s ability to address medical questions in two ways. First, we assessed its accuracy in correctly answering cardiovascular trivia questions (n = 50), based on quizzes for medical professionals. Second, we entered 20 clinical case vignettes on the ChatGPT platform and evaluated its accuracy compared to expert opinion and clinical course. Lastly, we compared the latest research version (v3.5; 27 September 2023) with a prior version (v3.5; 30 January 2023) to evaluate improvement over time. Results: We found that ChatGPT latest version correctly answered 92% of the trivia questions, with slight variation in accuracy in the domains coronary artery disease (100%), pulmonary and venous thrombotic embolism (100%), atrial fibrillation (90%), heart failure (90%) and cardiovascular risk management (80%). In the 20 case vignettes, ChatGPT’s response matched in 17 (85%) of the cases with the actual advice given. Straightforward patient-to-physician questions were all answered correctly (10/10). In more complex cases, where physicians (general practitioners) asked other physicians (cardiologists) for assistance or decision support, ChatGPT was correct in 70% of cases, and otherwise provided incomplete, inconclusive, or inappropriate recommendations when compared with expert consultation. ChatGPT showed significant improvement over time; as the January version correctly answered 74% (vs 92%) of trivia questions (p = 0.031), and correctly answered a mere 50% of complex cases. Conclusions: Our study suggests that ChatGPT has potential as an AI-assisted decision support tool in medicine, particularly for straightforward, low-complex medical questions, but further research is needed to fully evaluate its potential. © 2024 The Author(s). Published by Informa UK Limited, trading as Taylor & Francis Group.
KW  - Artificial intelligence
KW  - cardiovascular medicine
KW  - chatbot
KW  - ehealth
KW  - Artificial Intelligence
KW  - Cardiovascular Diseases
KW  - Decision Support Systems, Clinical
KW  - Decision Support Techniques
KW  - Heart Diseases
KW  - Humans
KW  - Proof of Concept Study
KW  - accuracy
KW  - acute coronary syndrome
KW  - acute heart infarction
KW  - anticoagulation
KW  - Article
KW  - atrial fibrillation
KW  - cardiovascular risk
KW  - ChatGPT
KW  - coronary artery disease
KW  - decision support system
KW  - general practitioner
KW  - heart failure
KW  - human
KW  - medical education
KW  - medicine
KW  - physical activity
KW  - proof of concept
KW  - risk management
KW  - sexual behavior
KW  - six minute walk test
KW  - thorax pain
KW  - artificial intelligence
KW  - cardiovascular disease
KW  - clinical decision support system
KW  - decision support system
KW  - diagnosis
KW  - heart disease
KW  - therapy
PB  - Taylor and Francis Ltd.
SN  - 00015385 (ISSN)
C2  - 38348835
LA  - English
J2  - Acta Cardiol.
M3  - Article
DB  - Scopus
N1  - Export Date: 18 March 2025; Cited By: 18; Correspondence Address: R.E. Harskamp; Department of General Practice, Amsterdam UMC location University of Amsterdam, Amsterdam, Netherlands; email: r.e.harskamp@amsterdamumc.nl; L. De Clercq; Department of General Practice, Amsterdam UMC location University of Amsterdam, Amsterdam, Netherlands; email: l.declercq@amsterdamumc.nl; CODEN: ACCAA
ER  -
