# Supplementary material for: Large Language Model–Based Agents for Physical Activity and Cognitive Training: Scoping Review
Source: JMIR AI. 2026 Mar 12;5:e80123. doi: 10.2196/80123 (PMC12981376; doi:10.2196/80123)
Supplement: Multimedia Appendix 1 [file ai-v5-e80123-s001.zip › supplementary_materials_large_language_models_pa_ct_scoping_review/05_data_analysis/052_quantitative_analysis/0522_data_analysis_notebook.Rmd]

---
title: 'Supplementary Material: Quantitative Data Analysis Notebook for Scoping Review'
date: "`r Sys.Date()`"
output:
  html_document:
    self_contained: false
  pdf_document: default
---

```{r libraries, echo=FALSE}
library("readxl")
library("tidyverse")
library("viridis")
```

# Introduction

This document provides the R Markdown notebook used to conduct the quantitative data analysis and generate the descriptive statistics charts presented in the main manuscript of the scoping review, "Large Language Model-Based Agents for Physical Activity and Cognitive Training: A Scoping Review."

# Contents

This R Markdown notebook includes:

-   **Data Loading and Preparation:** Steps for loading the `042_consensus_extracted_dataset.xlsx` dataset and initial data manipulation, including the creation of flag variables for targeted domains.

-   **Descriptive Statistics and Visualization Code:** R code for generating various bar charts that illustrate key characteristics of the included studies, such as:

    -   Distribution of publication types.

    -   Prevalence of targeted domains (physical activity vs. cognitive training).

    -   Specific LLM models identified in the reviewed literature.

    -   Types and designs of the included studies.

    -   Social roles attributed to conversational agents.

    -   Interaction modalities and dialogue initiatives.

    -   Deployment platforms utilized.

-   **Generated Charts:** The output HTML file displays all the charts directly, demonstrating the results of the R code.

The underlying dataset, `042_consensus_extracted_dataset.xlsx`, along with the rest of the supplementary materials, is available in the FAIR repository mentioned in the main manuscript.

# Loading the dataset

```{r}
df <- read_excel("042_consensus_extracted_dataset.xlsx")
```

## Data preparation

```{r}
df <- df %>%
  mutate(Targeted_domain_PA_Flag = if_else(str_detect(`Targeted domain`, regex("Physical activity", ignore_case = TRUE)), 1, 0)) %>%
  mutate(Targeted_domain_CT_Flag = if_else(str_detect(`Targeted domain`, regex("Cognitive", ignore_case = TRUE)), 1, 0)) %>%
  mutate()
```

# Descriptive statistics charts

## Publication types

```{r bar-publication-types}
ggplot(df, aes(x = `Publication type`, fill = `Publication type`)) +
  geom_bar() +
  labs(title = "Publication types", x = "Publication type", y = "Count") +
  scale_fill_viridis(discrete = TRUE, option = "D") +
  guides(fill="none")
```

## Target domains

```{r bar-target-domains}
df_l <- df %>%
  select(Targeted_domain_PA_Flag, Targeted_domain_CT_Flag) %>%
  pivot_longer(cols = everything(), names_to = "Targeted_domain", values_to = "Value") %>%
  mutate(Targeted_domain = case_when(
    Targeted_domain == "Targeted_domain_PA_Flag" ~ "Physical Activity",
    Targeted_domain == "Targeted_domain_CT_Flag" ~ "Cognitive Training"
  ))

ggplot(df_l %>% filter(Value == 1), aes(x = Targeted_domain, fill = Targeted_domain)) +
  geom_bar() +
  labs(title = "Target domains", x = "Target domains", y = "Count") +
  scale_fill_viridis(discrete = TRUE, option = "D") +
  guides(fill="none")
```

## Models used

```{r bar-model-used}
df_models <- df %>%
  separate_rows(`Model Sanitized`, sep=",") %>%
  mutate(`Model Sanitized` = str_trim(`Model Sanitized`)) %>%
  group_by(`Model Sanitized`) %>%
  summarise(Count = n()) %>%
  arrange(desc(Count))

ggplot(df_models, aes(x = fct_reorder(`Model Sanitized`, Count), y = Count, fill = `Model Sanitized`)) +
  geom_col() +
  labs(title = "Model used", x = "Model names", y = "Count") +
  scale_fill_viridis(discrete = TRUE, option = "D") +
  theme(axis.text.x = element_text(angle = 45, hjust = 1)) +
  guides(fill="none")
```

## Study types

```{r bar-study-types}
df_study_design <- df %>%
  mutate(Study_design_sanitized = gsub("^Other: ", "", `Study design`)) %>%
  group_by(Study_design_sanitized) %>%
  summarise(Count = n()) %>%
  arrange(desc(Count))

df_study_type <- df %>%
  mutate(Study_type_sanitized = gsub("^Other: ", "", `Study type`)) %>%
  separate_rows(Study_type_sanitized, sep=",") %>%
  group_by(Study_type_sanitized) %>%
  summarise(Count = n()) %>%
  arrange(desc(Count))

ggplot(df_study_type, aes(x = fct_reorder(Study_type_sanitized, Count), y = Count, fill = Study_type_sanitized)) +
  geom_col() +
  labs(title = "Study types in the reviewed dataset", x = "Study design", y = "Count") +
  scale_fill_viridis(discrete = TRUE, option = "D") +
  theme(axis.text.x = element_text(angle = 45, hjust = 1)) +
  guides(fill="none")
```

## Roles

```{r bar-ca-roles, fig.width=10, fig.height=5}
df_roles <- df %>%
  separate_rows(Role, sep=",") %>%
  group_by(Role) %>%
  summarise(Count = n()) %>%
  arrange(desc(Count))


ggplot(df_roles, aes(x = fct_reorder(Role, Count), y = Count, fill = Role)) +
  geom_col() +
  labs(title = "Conversational Agents' Roles in reviewed dataset", x = "Role", y = "Count") +
  scale_fill_viridis(discrete = TRUE, option = "D") +
  theme(axis.text.x = element_text(angle = 45, hjust = 1)) +
  guides(fill="none")
```

## Interaction modality

```{r bar-interaction-modalities}
df_interaction <- df %>%
  separate_rows(`Interaction modality`, sep=",") %>%
  mutate(`Interaction modality` = str_trim(`Interaction modality`)) %>%
  group_by(`Interaction modality`) %>%
  summarise(Count = n()) %>%
  arrange(desc(Count))


ggplot(df_interaction, aes(x = fct_reorder(`Interaction modality`, Count), y = Count, fill = `Interaction modality`)) +
  geom_col() +
  labs(title = "Conversational Agents' Roles in reviewed dataset", x = "Interaction modality", y = "Count") +
  scale_fill_viridis(discrete = TRUE, option = "D") +
  theme(axis.text.x = element_text(angle = 45, hjust = 1)) +
  guides(fill="none")
```

## Dialogue initiative

```{r bar-dialogue-initiative}
df_dialog <- df %>%
  separate_rows(`Dialogue initiative`, sep=",") %>%
  mutate(`Dialogue initiative` = str_trim(`Dialogue initiative`)) %>%
  group_by(`Dialogue initiative`) %>%
  summarise(Count = n()) %>%
  arrange(desc(Count))


ggplot(df_dialog, aes(x = fct_reorder(`Dialogue initiative`, Count), y = Count, fill = `Dialogue initiative`)) +
  geom_col() +
  labs(title = "Dialogue initiators in reviewed dataset", x = "Dialogue Initiator", y = "Count") +
  scale_fill_viridis(discrete = TRUE, option = "D") +
  theme(axis.text.x = element_text(angle = 45, hjust = 1)) +
  guides(fill="none")
```

## Deployment platform

```{r bar-deployment-platforms}
df_platforms <- df %>%
  separate_rows(`Deployment platform`, sep=",") %>%
  mutate(`Deployment platform` = str_trim(`Deployment platform`)) %>%
  group_by(`Deployment platform`) %>%
  summarise(Count = n()) %>%
  arrange(desc(Count))


ggplot(df_platforms, aes(x = fct_reorder(`Deployment platform`, Count), y = Count, fill = `Deployment platform`)) +
  geom_col() +
  labs(title = "Deployment platform used in reviewed dataset", x = "Deployment platforms", y = "Count") +
  scale_fill_viridis(discrete = TRUE, option = "D") +
  theme(axis.text.x = element_text(angle = 45, hjust = 1)) +
  guides(fill="none")
```
