# Supplementary material for: Large Language Model–Based Agents for Physical Activity and Cognitive Training: Scoping Review
Source: JMIR AI. 2026 Mar 12;5:e80123. doi: 10.2196/80123 (PMC12981376; doi:10.2196/80123)
Supplement: Multimedia Appendix 1 [file ai-v5-e80123-s001.zip › supplementary_materials_large_language_models_pa_ct_scoping_review/05_data_analysis/051_framework_analysis/0511_outcome_categorization.xlsx]

## Sheet: Sheet1
Category	Study Title(s)
Behavioral Impact	- The potential and limitations of large language models in identification of the states of motivations for facilitating health behavior change - Can a Funny Chatbot Make a Difference? Infusing Humor into Conversational Agent for Behavioral Intervention
Content Quality	- Evaluation of ChatGPT as a Counselling Tool for Italian-Speaking MASLD Patients: Assessment of Accuracy, Completeness and Comprehensibility - Comprehensiveness, Accuracy, and Readability of Exercise Recommendations Provided by an AI-Based Chatbot: Mixed Methods Study - Using artificial intelligence for exercise prescription in personalised health promotion: A critical evaluation of OpenAI's GPT…
Perceived Usefulness	- Designing Scaffolding Strategies for Conversational Agents in Dialog Tasks of Neurocognitive Disorder Screening - Artificial intelligence in sport: Exploring the potential of using ChatGPT in resistance training prescription
User Engagement	- Conversational Agents for Dementia using Large Language Models - Designing Scaffolding Strategies for Conversational Agents in Dialog Tasks of Neurocognitive Disorder Screening - Can a Funny Chatbot Make a Difference? Infusing Humor into Conversational Agent for Behavioral Intervention
Lack of Quantitative Evaluation	- Large Language Models as a Tool for Cognitive Stimulation: Chatbot Book Clubs for Seniors - Artificial intelligence in sport: Exploring the potential of using ChatGPT in resistance training prescription - Using artificial intelligence for exercise prescription in personalised health promotion: A critical evaluation of OpenAI's GPT-4 model - Comprehensiveness, Accuracy, and Readability of Exerci…
