# Supplementary material for: Large Language Model–Based Agents for Physical Activity and Cognitive Training: Scoping Review
Source: JMIR AI. 2026 Mar 12;5:e80123. doi: 10.2196/80123 (PMC12981376; doi:10.2196/80123)
Supplement: Multimedia Appendix 1 [file ai-v5-e80123-s001.zip › supplementary_materials_large_language_models_pa_ct_scoping_review/05_data_analysis/051_framework_analysis/0512_prompt_categorization.xlsx]

## Sheet: Sheet1
Category	Studies
Instructional and Informational Requests	- Designing Scaffolding Strategies for Conversational Agents in Dialog Tasks of Neurocognitive Disorder Screening - Conversational Agents for Dementia using Large Language Models - Comprehensiveness, Accuracy, and Readability of Exercise Recommendations Provided by an AI-Based Chatbot: Mixed Methods Study - Artificial intelligence in sport: Exploring the potential of using ChatGPT in resistance t…
Role-Based Identity Assignment	- Designing Scaffolding Strategies for Conversational Agents in Dialog Tasks of Neurocognitive Disorder Screening - Large Language Models as a Tool for Cognitive Stimulation: Chatbot Book Clubs for Seniors - Conversational Agents for Dementia using Large Language Models
Scenario-Based Personalization	- Designing Scaffolding Strategies for Conversational Agents in Dialog Tasks of Neurocognitive Disorder Screening - Large Language Models as a Tool for Cognitive Stimulation: Chatbot Book Clubs for Seniors - Conversational Agents for Dementia using Large Language Models - Artificial intelligence in sport: Exploring the potential of using ChatGPT in resistance training prescription
Task-Oriented Dialogue Support	- Designing Scaffolding Strategies for Conversational Agents in Dialog Tasks of Neurocognitive Disorder Screening - Conversational Agents for Dementia using Large Language Models
